# Supplementary material for: The causal relationship between immune cells and ankylosing spondylitis: a bidirectional Mendelian randomization study
Source: Arthritis Res Ther. 2024 Jan 16;26:24. doi: 10.1186/s13075-024-03266-0 (PMC10790477; doi:10.1186/s13075-024-03266-0)
Supplement: Supplementary file 3 — Additional file 3: Supplementary Table S1. Summary of MR Analysis results of causal relationship between immune cells and ankylosing spondylitis. [file 13075_2024_3266_MOESM3_ESM.xlsx]

## Sheet: Sheet1
id.exposure	id.outcome	outcome	exposure	method	nsnp	b	se	pval	lo_ci	up_ci	or	or_lci95	or_uci95	pval_FDR
ebi-a-GCST90001392	finn-b-M13_ANKYLOSPON_STRICT	Ankylosing spondylitis, strict definition || id:finn-b-M13_ANKYLOSPON_STRICT	IgD+ CD38+ B cell Absolute Count || id:ebi-a-GCST90001392	Inverse variance weighted	2	0.215938	0.461589	0.639917	-0.688776	1.12065	1.24103	0.50219	3.06685	0.994076
ebi-a-GCST90001534	finn-b-M13_ANKYLOSPON_STRICT	Ankylosing spondylitis, strict definition || id:finn-b-M13_ANKYLOSPON_STRICT	CD45RA- CD4+ T cell Absolute Count || id:ebi-a-GCST90001534	Inverse variance weighted	2	-0.075633	0.172495	0.661049	-0.413723	0.262457	0.927156	0.661184	1.30012	0.994076
ebi-a-GCST90001573	finn-b-M13_ANKYLOSPON_STRICT	Ankylosing spondylitis, strict definition || id:finn-b-M13_ANKYLOSPON_STRICT	Terminally Differentiated CD4-CD8- T cell %CD4-CD8- T cell || id:ebi-a-GCST90001573	Inverse variance weighted	2	0.15853	0.225202	0.481466	-0.282865	0.599925	1.17179	0.753621	1.82198	0.994076
ebi-a-GCST90001618	finn-b-M13_ANKYLOSPON_STRICT	Ankylosing spondylitis, strict definition || id:finn-b-M13_ANKYLOSPON_STRICT	HLA DR+ T cell Absolute Count || id:ebi-a-GCST90001618	Inverse variance weighted	3	0.213127	0.133248	0.109715	-0.0480391	0.474292	1.23754	0.953097	1.60688	0.945915
ebi-a-GCST90001663	finn-b-M13_ANKYLOSPON_STRICT	Ankylosing spondylitis, strict definition || id:finn-b-M13_ANKYLOSPON_STRICT	CD28- CD8dim T cell Absolute Count || id:ebi-a-GCST90001663	Inverse variance weighted	2	-0.221766	0.326932	0.497566	-0.862552	0.419021	0.801103	0.422083	1.52047	0.994076
ebi-a-GCST90001669	finn-b-M13_ANKYLOSPON_STRICT	Ankylosing spondylitis, strict definition || id:finn-b-M13_ANKYLOSPON_STRICT	CD28+ CD45RA- CD8dim T cell Absolute Count || id:ebi-a-GCST90001669	Inverse variance weighted	3	-0.0433436	0.0759121	0.568019	-0.192131	0.105444	0.957582	0.825199	1.1112	0.994076
ebi-a-GCST90001686	finn-b-M13_ANKYLOSPON_STRICT	Ankylosing spondylitis, strict definition || id:finn-b-M13_ANKYLOSPON_STRICT	CD28- CD8+ T cell %CD8+ T cell || id:ebi-a-GCST90001686	Inverse variance weighted	2	-0.584676	0.328516	0.0751172	-1.22857	0.0592157	0.557286	0.292711	1.061	0.945915
ebi-a-GCST90001693	finn-b-M13_ANKYLOSPON_STRICT	Ankylosing spondylitis, strict definition || id:finn-b-M13_ANKYLOSPON_STRICT	CD28+ CD45RA- CD8+ T cell Absolute Count || id:ebi-a-GCST90001693	Inverse variance weighted	2	-0.0233034	0.080314	0.771699	-0.180719	0.134112	0.976966	0.83467	1.14352	0.994076
ebi-a-GCST90001728	finn-b-M13_ANKYLOSPON_STRICT	Ankylosing spondylitis, strict definition || id:finn-b-M13_ANKYLOSPON_STRICT	CD19 on IgD+ CD38- unswitched memory B cell || id:ebi-a-GCST90001728	Inverse variance weighted	3	-0.227036	0.202915	0.263196	-0.624749	0.170678	0.796892	0.535396	1.18611	0.994076
ebi-a-GCST90001729	finn-b-M13_ANKYLOSPON_STRICT	Ankylosing spondylitis, strict definition || id:finn-b-M13_ANKYLOSPON_STRICT	CD19 on IgD+ CD38+ B cell || id:ebi-a-GCST90001729	Inverse variance weighted	4	-0.0237724	0.108682	0.826858	-0.236789	0.189244	0.976508	0.789158	1.20834	0.994076
ebi-a-GCST90001778	finn-b-M13_ANKYLOSPON_STRICT	Ankylosing spondylitis, strict definition || id:finn-b-M13_ANKYLOSPON_STRICT	CD25 on IgD+ CD24+ B cell || id:ebi-a-GCST90001778	Inverse variance weighted	3	-0.0153148	0.151666	0.919569	-0.312581	0.281951	0.984802	0.731556	1.32571	0.994076
ebi-a-GCST90001847	finn-b-M13_ANKYLOSPON_STRICT	Ankylosing spondylitis, strict definition || id:finn-b-M13_ANKYLOSPON_STRICT	CD3 on HLA DR+ T cell || id:ebi-a-GCST90001847	Inverse variance weighted	2	0.10945	0.234889	0.641241	-0.350932	0.569832	1.11566	0.704031	1.76797	0.994076
ebi-a-GCST90001851	finn-b-M13_ANKYLOSPON_STRICT	Ankylosing spondylitis, strict definition || id:finn-b-M13_ANKYLOSPON_STRICT	CD3 on T cell || id:ebi-a-GCST90001851	Inverse variance weighted	3	0.0941972	0.182803	0.606348	-0.264097	0.452491	1.09878	0.767899	1.57222	0.994076
ebi-a-GCST90001857	finn-b-M13_ANKYLOSPON_STRICT	Ankylosing spondylitis, strict definition || id:finn-b-M13_ANKYLOSPON_STRICT	CD3 on activated & secreting CD4 regulatory T cell || id:ebi-a-GCST90001857	Inverse variance weighted	4	0.0664507	0.10132	0.511922	-0.132137	0.265038	1.06871	0.876221	1.30348	0.994076
ebi-a-GCST90001868	finn-b-M13_ANKYLOSPON_STRICT	Ankylosing spondylitis, strict definition || id:finn-b-M13_ANKYLOSPON_STRICT	CD3 on CD4 regulatory T cell || id:ebi-a-GCST90001868	Inverse variance weighted	3	0.0383704	0.092447	0.678103	-0.142826	0.219567	1.03912	0.866905	1.24554	0.994076
ebi-a-GCST90001888	finn-b-M13_ANKYLOSPON_STRICT	Ankylosing spondylitis, strict definition || id:finn-b-M13_ANKYLOSPON_STRICT	CD28 on CD39+ secreting CD4 regulatory T cell || id:ebi-a-GCST90001888	Inverse variance weighted	2	-0.153173	0.137502	0.265294	-0.422677	0.116331	0.857982	0.655291	1.12337	0.994076
ebi-a-GCST90001897	finn-b-M13_ANKYLOSPON_STRICT	Ankylosing spondylitis, strict definition || id:finn-b-M13_ANKYLOSPON_STRICT	CD28 on CD39+ CD8+ T cell || id:ebi-a-GCST90001897	Inverse variance weighted	2	0.0486107	0.0718347	0.498595	-0.0921853	0.189407	1.04981	0.911936	1.20853	0.994076
ebi-a-GCST90001908	finn-b-M13_ANKYLOSPON_STRICT	Ankylosing spondylitis, strict definition || id:finn-b-M13_ANKYLOSPON_STRICT	CCR7 on naive CD8+ T cell || id:ebi-a-GCST90001908	Inverse variance weighted	2	-0.126212	0.241336	0.600993	-0.59923	0.346806	0.881428	0.549234	1.41454	0.994076
ebi-a-GCST90001942	finn-b-M13_ANKYLOSPON_STRICT	Ankylosing spondylitis, strict definition || id:finn-b-M13_ANKYLOSPON_STRICT	CD25 on CD39+ secreting CD4 regulatory T cell || id:ebi-a-GCST90001942	Inverse variance weighted	2	0.0358475	0.203313	0.860045	-0.362647	0.434342	1.0365	0.695832	1.54395	0.994076
ebi-a-GCST90001946	finn-b-M13_ANKYLOSPON_STRICT	Ankylosing spondylitis, strict definition || id:finn-b-M13_ANKYLOSPON_STRICT	CD33 on CD14+ monocyte || id:ebi-a-GCST90001946	Inverse variance weighted	5	0.0305819	0.0684444	0.65501	-0.103569	0.164733	1.03105	0.901614	1.17908	0.994076
ebi-a-GCST90001969	finn-b-M13_ANKYLOSPON_STRICT	Ankylosing spondylitis, strict definition || id:finn-b-M13_ANKYLOSPON_STRICT	FSC-A on Natural Killer || id:ebi-a-GCST90001969	Inverse variance weighted	3	-0.0847515	0.194321	0.662734	-0.465621	0.296117	0.918741	0.627745	1.34463	0.994076
ebi-a-GCST90002002	finn-b-M13_ANKYLOSPON_STRICT	Ankylosing spondylitis, strict definition || id:finn-b-M13_ANKYLOSPON_STRICT	PDL-1 on monocyte || id:ebi-a-GCST90002002	Inverse variance weighted	2	-0.0565705	0.175635	0.747384	-0.400815	0.287674	0.945	0.669774	1.33332	0.994076
ebi-a-GCST90002006	finn-b-M13_ANKYLOSPON_STRICT	Ankylosing spondylitis, strict definition || id:finn-b-M13_ANKYLOSPON_STRICT	CD64 on monocyte || id:ebi-a-GCST90002006	Inverse variance weighted	8	-0.162931	0.071358	0.0224135	-0.302793	-0.0230691	0.84965	0.738752	0.977195	0.945915
ebi-a-GCST90002010	finn-b-M13_ANKYLOSPON_STRICT	Ankylosing spondylitis, strict definition || id:finn-b-M13_ANKYLOSPON_STRICT	HLA DR on monocyte || id:ebi-a-GCST90002010	Inverse variance weighted	2	0.0134956	0.118655	0.909445	-0.219068	0.246059	1.01359	0.803267	1.27898	0.994076
ebi-a-GCST90002060	finn-b-M13_ANKYLOSPON_STRICT	Ankylosing spondylitis, strict definition || id:finn-b-M13_ANKYLOSPON_STRICT	CD8 on HLA DR+ CD8+ T cell || id:ebi-a-GCST90002060	Inverse variance weighted	2	0.208606	0.308799	0.499333	-0.39664	0.813851	1.23196	0.672576	2.25658	0.994076
ebi-a-GCST90002078	finn-b-M13_ANKYLOSPON_STRICT	Ankylosing spondylitis, strict definition || id:finn-b-M13_ANKYLOSPON_STRICT	SSC-A on granulocyte || id:ebi-a-GCST90002078	Inverse variance weighted	3	-0.217976	0.200961	0.278069	-0.61186	0.175908	0.804145	0.542341	1.19233	0.994076
ebi-a-GCST90001424	finn-b-M13_ANKYLOSPON_STRICT	Ankylosing spondylitis, strict definition || id:finn-b-M13_ANKYLOSPON_STRICT	IgD+ B cell %Lymphocyte || id:ebi-a-GCST90001424	Inverse variance weighted	2	-0.195222	0.363446	0.591169	-0.907577	0.517132	0.822652	0.403501	1.67721	0.994076
ebi-a-GCST90001461	finn-b-M13_ANKYLOSPON_STRICT	Ankylosing spondylitis, strict definition || id:finn-b-M13_ANKYLOSPON_STRICT	Dendritic Cell Absolute Count || id:ebi-a-GCST90001461	Inverse variance weighted	3	-0.00586432	0.143587	0.967422	-0.287295	0.275567	0.994153	0.75029	1.31728	0.996553
ebi-a-GCST90001464	finn-b-M13_ANKYLOSPON_STRICT	Ankylosing spondylitis, strict definition || id:finn-b-M13_ANKYLOSPON_STRICT	CD86+ myeloid Dendritic Cell Absolute Count || id:ebi-a-GCST90001464	Inverse variance weighted	5	0.0363241	0.127132	0.775093	-0.212855	0.285504	1.03699	0.808273	1.33043	0.994076
ebi-a-GCST90001474	finn-b-M13_ANKYLOSPON_STRICT	Ankylosing spondylitis, strict definition || id:finn-b-M13_ANKYLOSPON_STRICT	Plasmacytoid Dendritic Cell %Dendritic Cell || id:ebi-a-GCST90001474	Inverse variance weighted	2	0.0148057	0.178849	0.934024	-0.335738	0.365349	1.01492	0.714811	1.44102	0.995635
ebi-a-GCST90001487	finn-b-M13_ANKYLOSPON_STRICT	Ankylosing spondylitis, strict definition || id:finn-b-M13_ANKYLOSPON_STRICT	Activated CD4 regulatory T cell %CD4 regulatory T cell || id:ebi-a-GCST90001487	Inverse variance weighted	4	-0.031706	0.118457	0.788963	-0.263882	0.20047	0.968791	0.768064	1.22198	0.994076
ebi-a-GCST90001507	finn-b-M13_ANKYLOSPON_STRICT	Ankylosing spondylitis, strict definition || id:finn-b-M13_ANKYLOSPON_STRICT	CD25++ CD45RA+ CD4 not regulatory T cell Absolute Count || id:ebi-a-GCST90001507	Inverse variance weighted	3	0.154496	0.141647	0.2754	-0.123132	0.432124	1.16707	0.884147	1.54053	0.994076
ebi-a-GCST90001528	finn-b-M13_ANKYLOSPON_STRICT	Ankylosing spondylitis, strict definition || id:finn-b-M13_ANKYLOSPON_STRICT	CD33dim HLA DR+ CD11b- %CD33dim HLA DR+ || id:ebi-a-GCST90001528	Inverse variance weighted	3	0.0164044	0.0836049	0.844443	-0.147461	0.18027	1.01654	0.862896	1.19754	0.994076
ebi-a-GCST90001533	finn-b-M13_ANKYLOSPON_STRICT	Ankylosing spondylitis, strict definition || id:finn-b-M13_ANKYLOSPON_STRICT	Basophil %CD33dim HLA DR- CD66b- || id:ebi-a-GCST90001533	Inverse variance weighted	3	0.00121207	0.128645	0.992483	-0.250933	0.253357	1.00121	0.778075	1.28834	0.996553
ebi-a-GCST90001554	finn-b-M13_ANKYLOSPON_STRICT	Ankylosing spondylitis, strict definition || id:finn-b-M13_ANKYLOSPON_STRICT	Effector Memory CD8+ T cell Absolute Count || id:ebi-a-GCST90001554	Inverse variance weighted	2	-0.0982214	0.162482	0.545506	-0.416685	0.220243	0.906448	0.659228	1.24638	0.994076
ebi-a-GCST90001561	finn-b-M13_ANKYLOSPON_STRICT	Ankylosing spondylitis, strict definition || id:finn-b-M13_ANKYLOSPON_STRICT	CD45RA+ CD8+ T cell %CD8+ T cell || id:ebi-a-GCST90001561	Inverse variance weighted	4	0.0117665	0.0421487	0.780117	-0.0708449	0.0943779	1.01184	0.931606	1.09897	0.994076
ebi-a-GCST90001569	finn-b-M13_ANKYLOSPON_STRICT	Ankylosing spondylitis, strict definition || id:finn-b-M13_ANKYLOSPON_STRICT	Effector Memory CD4-CD8- T cell Absolute Count || id:ebi-a-GCST90001569	Inverse variance weighted	4	-0.0553117	0.17574	0.752962	-0.399762	0.289138	0.94619	0.67048	1.33528	0.994076
ebi-a-GCST90001585	finn-b-M13_ANKYLOSPON_STRICT	Ankylosing spondylitis, strict definition || id:finn-b-M13_ANKYLOSPON_STRICT	CD14+ CD16+ monocyte %monocyte || id:ebi-a-GCST90001585	Inverse variance weighted	3	0.00661188	0.162334	0.967511	-0.311563	0.324787	1.00663	0.732301	1.38374	0.996553
ebi-a-GCST90001587	finn-b-M13_ANKYLOSPON_STRICT	Ankylosing spondylitis, strict definition || id:finn-b-M13_ANKYLOSPON_STRICT	CD16+ monocyte %monocyte || id:ebi-a-GCST90001587	Inverse variance weighted	2	0.130342	0.214783	0.543948	-0.290633	0.551317	1.13922	0.74779	1.73554	0.994076
ebi-a-GCST90001667	finn-b-M13_ANKYLOSPON_STRICT	Ankylosing spondylitis, strict definition || id:finn-b-M13_ANKYLOSPON_STRICT	CD28+ CD45RA- CD8dim T cell %T cell || id:ebi-a-GCST90001667	Inverse variance weighted	3	-0.0437607	0.0716004	0.541081	-0.184097	0.0965761	0.957183	0.831855	1.10139	0.994076
ebi-a-GCST90001736	finn-b-M13_ANKYLOSPON_STRICT	Ankylosing spondylitis, strict definition || id:finn-b-M13_ANKYLOSPON_STRICT	CD19 on memory B cell || id:ebi-a-GCST90001736	Inverse variance weighted	3	-0.0180294	0.164428	0.912688	-0.340309	0.30425	0.982132	0.711551	1.35561	0.994076
ebi-a-GCST90001785	finn-b-M13_ANKYLOSPON_STRICT	Ankylosing spondylitis, strict definition || id:finn-b-M13_ANKYLOSPON_STRICT	CD25 on IgD- CD24- B cell || id:ebi-a-GCST90001785	Inverse variance weighted	2	-0.0249	0.731284	0.972837	-1.45822	1.40842	0.975407	0.232651	4.08947	0.996553
ebi-a-GCST90001860	finn-b-M13_ANKYLOSPON_STRICT	Ankylosing spondylitis, strict definition || id:finn-b-M13_ANKYLOSPON_STRICT	CD3 on CD39+ CD4+ T cell || id:ebi-a-GCST90001860	Inverse variance weighted	4	0.0878061	0.112677	0.435818	-0.13304	0.308652	1.09178	0.87543	1.36159	0.994076
ebi-a-GCST90001884	finn-b-M13_ANKYLOSPON_STRICT	Ankylosing spondylitis, strict definition || id:finn-b-M13_ANKYLOSPON_STRICT	CD16-CD56 on Natural Killer || id:ebi-a-GCST90001884	Inverse variance weighted	8	-0.0247876	0.099212	0.802707	-0.219243	0.169668	0.975517	0.803126	1.18491	0.994076
ebi-a-GCST90001890	finn-b-M13_ANKYLOSPON_STRICT	Ankylosing spondylitis, strict definition || id:finn-b-M13_ANKYLOSPON_STRICT	CD28 on CD45RA+ CD4+ T cell || id:ebi-a-GCST90001890	Inverse variance weighted	2	-0.0404853	0.158078	0.797866	-0.350317	0.269347	0.960323	0.704465	1.30911	0.994076
ebi-a-GCST90001892	finn-b-M13_ANKYLOSPON_STRICT	Ankylosing spondylitis, strict definition || id:finn-b-M13_ANKYLOSPON_STRICT	CD28 on CD39+ CD4+ T cell || id:ebi-a-GCST90001892	Inverse variance weighted	5	-0.179152	0.0912946	0.0497223	-0.358089	-0.000214079	0.835979	0.699011	0.999786	0.945915
ebi-a-GCST90001894	finn-b-M13_ANKYLOSPON_STRICT	Ankylosing spondylitis, strict definition || id:finn-b-M13_ANKYLOSPON_STRICT	CD28 on CD28+ CD4+ T cell || id:ebi-a-GCST90001894	Inverse variance weighted	2	-0.0649442	0.166038	0.695694	-0.39038	0.260491	0.93712	0.6768	1.29757	0.994076
ebi-a-GCST90001929	finn-b-M13_ANKYLOSPON_STRICT	Ankylosing spondylitis, strict definition || id:finn-b-M13_ANKYLOSPON_STRICT	CD127 on CD28+ CD45RA+ CD8+ T cell || id:ebi-a-GCST90001929	Inverse variance weighted	2	0.00458585	0.230752	0.984144	-0.447687	0.456859	1.0046	0.639104	1.57911	0.996553
ebi-a-GCST90001932	finn-b-M13_ANKYLOSPON_STRICT	Ankylosing spondylitis, strict definition || id:finn-b-M13_ANKYLOSPON_STRICT	CD127 on CD45RA+ CD4+ T cell || id:ebi-a-GCST90001932	Inverse variance weighted	2	0.0292059	0.209808	0.88929	-0.382017	0.440429	1.02964	0.682484	1.55337	0.994076
ebi-a-GCST90001955	finn-b-M13_ANKYLOSPON_STRICT	Ankylosing spondylitis, strict definition || id:finn-b-M13_ANKYLOSPON_STRICT	CD33 on Immature Myeloid-Derived Suppressor Cells || id:ebi-a-GCST90001955	Inverse variance weighted	6	0.0163051	0.0499129	0.743916	-0.0815241	0.114134	1.01644	0.921711	1.1209	0.994076
ebi-a-GCST90002036	finn-b-M13_ANKYLOSPON_STRICT	Ankylosing spondylitis, strict definition || id:finn-b-M13_ANKYLOSPON_STRICT	CD80 on CD62L+ myeloid Dendritic Cell || id:ebi-a-GCST90002036	Inverse variance weighted	3	-0.218099	0.176704	0.217105	-0.564438	0.12824	0.804046	0.568679	1.13683	0.994076
ebi-a-GCST90002087	finn-b-M13_ANKYLOSPON_STRICT	Ankylosing spondylitis, strict definition || id:finn-b-M13_ANKYLOSPON_STRICT	CD11c on myeloid Dendritic Cell || id:ebi-a-GCST90002087	Inverse variance weighted	5	-0.176216	0.222712	0.428811	-0.612731	0.260299	0.838437	0.541869	1.29732	0.994076
ebi-a-GCST90002088	finn-b-M13_ANKYLOSPON_STRICT	Ankylosing spondylitis, strict definition || id:finn-b-M13_ANKYLOSPON_STRICT	CD11c on CD62L+ myeloid Dendritic Cell || id:ebi-a-GCST90002088	Inverse variance weighted	2	-0.15114	0.279604	0.588817	-0.699163	0.396883	0.859727	0.497001	1.48718	0.994076
ebi-a-GCST90002104	finn-b-M13_ANKYLOSPON_STRICT	Ankylosing spondylitis, strict definition || id:finn-b-M13_ANKYLOSPON_STRICT	HLA DR on myeloid Dendritic Cell || id:ebi-a-GCST90002104	Inverse variance weighted	5	-0.0944352	0.160677	0.556711	-0.409362	0.220492	0.909887	0.664074	1.24669	0.994076
ebi-a-GCST90001480	finn-b-M13_ANKYLOSPON_STRICT	Ankylosing spondylitis, strict definition || id:finn-b-M13_ANKYLOSPON_STRICT	Resting CD4 regulatory T cell Absolute Count || id:ebi-a-GCST90001480	Inverse variance weighted	4	0.116385	0.10434	0.264664	-0.088122	0.320891	1.12343	0.915649	1.37836	0.994076
ebi-a-GCST90001483	finn-b-M13_ANKYLOSPON_STRICT	Ankylosing spondylitis, strict definition || id:finn-b-M13_ANKYLOSPON_STRICT	CD39+ resting CD4 regulatory T cell Absolute Count || id:ebi-a-GCST90001483	Inverse variance weighted	9	-0.0236861	0.084472	0.77917	-0.189251	0.141879	0.976592	0.827579	1.15244	0.994076
ebi-a-GCST90001495	finn-b-M13_ANKYLOSPON_STRICT	Ankylosing spondylitis, strict definition || id:finn-b-M13_ANKYLOSPON_STRICT	CD39+ secreting CD4 regulatory T cell Absolute Count || id:ebi-a-GCST90001495	Inverse variance weighted	5	-0.0730146	0.0791105	0.356037	-0.228071	0.0820421	0.929587	0.796068	1.0855	0.994076
ebi-a-GCST90001555	finn-b-M13_ANKYLOSPON_STRICT	Ankylosing spondylitis, strict definition || id:finn-b-M13_ANKYLOSPON_STRICT	Effector Memory CD8+ T cell %CD8+ T cell || id:ebi-a-GCST90001555	Inverse variance weighted	3	-0.0649586	0.100748	0.519079	-0.262424	0.132507	0.937106	0.769185	1.14169	0.994076
ebi-a-GCST90001571	finn-b-M13_ANKYLOSPON_STRICT	Ankylosing spondylitis, strict definition || id:finn-b-M13_ANKYLOSPON_STRICT	Effector Memory CD4-CD8- T cell %T cell || id:ebi-a-GCST90001571	Inverse variance weighted	3	-0.21887	0.224565	0.329739	-0.659019	0.221278	0.803426	0.517359	1.24767	0.994076
ebi-a-GCST90001581	finn-b-M13_ANKYLOSPON_STRICT	Ankylosing spondylitis, strict definition || id:finn-b-M13_ANKYLOSPON_STRICT	CD14- CD16- Absolute Count || id:ebi-a-GCST90001581	Inverse variance weighted	3	0.0200038	0.260955	0.938897	-0.491468	0.531475	1.02021	0.611728	1.70144	0.996553
ebi-a-GCST90001619	finn-b-M13_ANKYLOSPON_STRICT	Ankylosing spondylitis, strict definition || id:finn-b-M13_ANKYLOSPON_STRICT	HLA DR+ T cell%T cell || id:ebi-a-GCST90001619	Inverse variance weighted	3	0.175787	0.12723	0.16708	-0.0735835	0.425157	1.19218	0.929059	1.52983	0.994076
ebi-a-GCST90001646	finn-b-M13_ANKYLOSPON_STRICT	Ankylosing spondylitis, strict definition || id:finn-b-M13_ANKYLOSPON_STRICT	Natural Killer %CD3- lymphocyte || id:ebi-a-GCST90001646	Inverse variance weighted	5	0.011682	0.115784	0.919634	-0.215255	0.238619	1.01175	0.806336	1.26949	0.994076
ebi-a-GCST90001650	finn-b-M13_ANKYLOSPON_STRICT	Ankylosing spondylitis, strict definition || id:finn-b-M13_ANKYLOSPON_STRICT	HLA DR+ Natural Killer %CD3- lymphocyte || id:ebi-a-GCST90001650	Inverse variance weighted	3	0.103518	0.115541	0.370282	-0.122942	0.329979	1.10907	0.884315	1.39094	0.994076
ebi-a-GCST90001695	finn-b-M13_ANKYLOSPON_STRICT	Ankylosing spondylitis, strict definition || id:finn-b-M13_ANKYLOSPON_STRICT	CD45RA- CD28- CD8+ T cell Absolute Count || id:ebi-a-GCST90001695	Inverse variance weighted	137	9.19632e-06	3.1614e-05	0.771132	-5.2767e-05	7.11597e-05	1.00001	0.999947	1.00007	0.994076
ebi-a-GCST90001709	finn-b-M13_ANKYLOSPON_STRICT	Ankylosing spondylitis, strict definition || id:finn-b-M13_ANKYLOSPON_STRICT	BAFF-R on IgD+ CD38dim B cell || id:ebi-a-GCST90001709	Inverse variance weighted	10	0.0439659	0.055705	0.429958	-0.0652158	0.153148	1.04495	0.936865	1.1655	0.994076
ebi-a-GCST90001716	finn-b-M13_ANKYLOSPON_STRICT	Ankylosing spondylitis, strict definition || id:finn-b-M13_ANKYLOSPON_STRICT	BAFF-R on naive-mature B cell || id:ebi-a-GCST90001716	Inverse variance weighted	10	0.0447391	0.0560832	0.425029	-0.065184	0.154662	1.04576	0.936895	1.16726	0.994076
ebi-a-GCST90001717	finn-b-M13_ANKYLOSPON_STRICT	Ankylosing spondylitis, strict definition || id:finn-b-M13_ANKYLOSPON_STRICT	BAFF-R on unswitched memory B cell || id:ebi-a-GCST90001717	Inverse variance weighted	8	-0.0536187	0.0593013	0.365903	-0.169849	0.0626118	0.947793	0.843792	1.06461	0.994076
ebi-a-GCST90001730	finn-b-M13_ANKYLOSPON_STRICT	Ankylosing spondylitis, strict definition || id:finn-b-M13_ANKYLOSPON_STRICT	CD19 on IgD+ CD38dim B cell || id:ebi-a-GCST90001730	Inverse variance weighted	4	-0.026877	0.12778	0.833403	-0.277325	0.223571	0.973481	0.757808	1.25053	0.994076
ebi-a-GCST90001746	finn-b-M13_ANKYLOSPON_STRICT	Ankylosing spondylitis, strict definition || id:finn-b-M13_ANKYLOSPON_STRICT	CD20 on IgD+ CD24+ B cell || id:ebi-a-GCST90001746	Inverse variance weighted	2	0.119761	0.241253	0.619601	-0.353094	0.592616	1.12723	0.702511	1.80871	0.994076
ebi-a-GCST90001768	finn-b-M13_ANKYLOSPON_STRICT	Ankylosing spondylitis, strict definition || id:finn-b-M13_ANKYLOSPON_STRICT	CD24 on IgD+ CD38+ B cell || id:ebi-a-GCST90001768	Inverse variance weighted	2	-0.0132061	0.318093	0.966884	-0.636668	0.610256	0.986881	0.529052	1.8409	0.996553
ebi-a-GCST90001771	finn-b-M13_ANKYLOSPON_STRICT	Ankylosing spondylitis, strict definition || id:finn-b-M13_ANKYLOSPON_STRICT	CD24 on memory B cell || id:ebi-a-GCST90001771	Inverse variance weighted	2	-0.0281948	0.189699	0.881846	-0.400004	0.343615	0.972199	0.670317	1.41004	0.994076
ebi-a-GCST90001795	finn-b-M13_ANKYLOSPON_STRICT	Ankylosing spondylitis, strict definition || id:finn-b-M13_ANKYLOSPON_STRICT	CD25 on transitional B cell || id:ebi-a-GCST90001795	Inverse variance weighted	2	-0.455706	0.23996	0.0575523	-0.926027	0.0146154	0.634	0.396124	1.01472	0.945915
ebi-a-GCST90001806	finn-b-M13_ANKYLOSPON_STRICT	Ankylosing spondylitis, strict definition || id:finn-b-M13_ANKYLOSPON_STRICT	CD27 on unswitched memory B cell || id:ebi-a-GCST90001806	Inverse variance weighted	11	-0.113908	0.112679	0.31206	-0.334758	0.106942	0.89234	0.715511	1.11287	0.994076
ebi-a-GCST90001821	finn-b-M13_ANKYLOSPON_STRICT	Ankylosing spondylitis, strict definition || id:finn-b-M13_ANKYLOSPON_STRICT	IgD on IgD+ CD24- B cell || id:ebi-a-GCST90001821	Inverse variance weighted	5	-0.143388	0.0771915	0.0632311	-0.294684	0.00790726	0.866418	0.744767	1.00794	0.945915
ebi-a-GCST90001833	finn-b-M13_ANKYLOSPON_STRICT	Ankylosing spondylitis, strict definition || id:finn-b-M13_ANKYLOSPON_STRICT	CD62L on CD62L+ Dendritic Cell || id:ebi-a-GCST90001833	Inverse variance weighted	2	-0.213235	0.235676	0.365581	-0.675161	0.24869	0.807966	0.509075	1.28234	0.994076
ebi-a-GCST90001858	finn-b-M13_ANKYLOSPON_STRICT	Ankylosing spondylitis, strict definition || id:finn-b-M13_ANKYLOSPON_STRICT	CD3 on CD45RA+ CD4+ T cell || id:ebi-a-GCST90001858	Inverse variance weighted	5	-0.030255	0.0784598	0.699784	-0.184036	0.123526	0.970198	0.831906	1.13148	0.994076
ebi-a-GCST90001953	finn-b-M13_ANKYLOSPON_STRICT	Ankylosing spondylitis, strict definition || id:finn-b-M13_ANKYLOSPON_STRICT	CD33 on CD33dim HLA DR- || id:ebi-a-GCST90001953	Inverse variance weighted	6	0.0124736	0.0477953	0.794109	-0.0812052	0.106152	1.01255	0.922004	1.11199	0.994076
ebi-a-GCST90001989	finn-b-M13_ANKYLOSPON_STRICT	Ankylosing spondylitis, strict definition || id:finn-b-M13_ANKYLOSPON_STRICT	CD40 on CD14- CD16+ monocyte || id:ebi-a-GCST90001989	Inverse variance weighted	9	0.00183016	0.0641046	0.977224	-0.123815	0.127475	1.00183	0.883543	1.13596	0.996553
ebi-a-GCST90002017	finn-b-M13_ANKYLOSPON_STRICT	Ankylosing spondylitis, strict definition || id:finn-b-M13_ANKYLOSPON_STRICT	CCR2 on monocyte || id:ebi-a-GCST90002017	Inverse variance weighted	2	-0.0297712	0.140544	0.832242	-0.305238	0.245696	0.970668	0.736948	1.27851	0.994076
ebi-a-GCST90002024	finn-b-M13_ANKYLOSPON_STRICT	Ankylosing spondylitis, strict definition || id:finn-b-M13_ANKYLOSPON_STRICT	CD4 on naive CD4+ T cell || id:ebi-a-GCST90002024	Inverse variance weighted	4	-0.233016	0.238872	0.329319	-0.701205	0.235172	0.792141	0.495987	1.26513	0.994076
ebi-a-GCST90002037	finn-b-M13_ANKYLOSPON_STRICT	Ankylosing spondylitis, strict definition || id:finn-b-M13_ANKYLOSPON_STRICT	CD80 on plasmacytoid Dendritic Cell || id:ebi-a-GCST90002037	Inverse variance weighted	2	-0.303838	0.196648	0.122325	-0.689267	0.0815915	0.737981	0.501944	1.08501	0.945915
ebi-a-GCST90002038	finn-b-M13_ANKYLOSPON_STRICT	Ankylosing spondylitis, strict definition || id:finn-b-M13_ANKYLOSPON_STRICT	CD80 on CD62L+ plasmacytoid Dendritic Cell || id:ebi-a-GCST90002038	Inverse variance weighted	2	-0.306953	0.198333	0.121704	-0.695686	0.0817807	0.735686	0.498732	1.08522	0.945915
ebi-a-GCST90002100	finn-b-M13_ANKYLOSPON_STRICT	Ankylosing spondylitis, strict definition || id:finn-b-M13_ANKYLOSPON_STRICT	CD45RA on naive CD8+ T cell || id:ebi-a-GCST90002100	Inverse variance weighted	2	0.255001	0.197645	0.196983	-0.132384	0.642385	1.29046	0.876005	1.90101	0.994076
ebi-a-GCST90001458	finn-b-M13_ANKYLOSPON_STRICT	Ankylosing spondylitis, strict definition || id:finn-b-M13_ANKYLOSPON_STRICT	Myeloid Dendritic Cell Absolute Count || id:ebi-a-GCST90001458	Inverse variance weighted	3	-0.023433	0.128267	0.855042	-0.274837	0.227971	0.976839	0.759696	1.25605	0.994076
ebi-a-GCST90001491	finn-b-M13_ANKYLOSPON_STRICT	Ankylosing spondylitis, strict definition || id:finn-b-M13_ANKYLOSPON_STRICT	CD39+ activated CD4 regulatory T cell %CD4 regulatory T cell || id:ebi-a-GCST90001491	Inverse variance weighted	6	-0.0906606	0.0565274	0.108751	-0.201454	0.0201332	0.913328	0.817541	1.02034	0.945915
ebi-a-GCST90001535	finn-b-M13_ANKYLOSPON_STRICT	Ankylosing spondylitis, strict definition || id:finn-b-M13_ANKYLOSPON_STRICT	CD45RA- CD4+ T cell %CD4+ T cell || id:ebi-a-GCST90001535	Inverse variance weighted	4	-0.038943	0.0862699	0.651694	-0.208032	0.130146	0.961805	0.812181	1.13899	0.994076
ebi-a-GCST90001596	finn-b-M13_ANKYLOSPON_STRICT	Ankylosing spondylitis, strict definition || id:finn-b-M13_ANKYLOSPON_STRICT	CD8dim T cell Absolute Count || id:ebi-a-GCST90001596	Inverse variance weighted	2	-0.293785	0.339126	0.386324	-0.958472	0.370901	0.745436	0.383478	1.44904	0.994076
ebi-a-GCST90001599	finn-b-M13_ANKYLOSPON_STRICT	Ankylosing spondylitis, strict definition || id:finn-b-M13_ANKYLOSPON_STRICT	CD4-CD8- T cell %T cell || id:ebi-a-GCST90001599	Inverse variance weighted	3	-0.255868	0.235929	0.278136	-0.718289	0.206552	0.774244	0.487586	1.22943	0.994076
ebi-a-GCST90001623	finn-b-M13_ANKYLOSPON_STRICT	Ankylosing spondylitis, strict definition || id:finn-b-M13_ANKYLOSPON_STRICT	Natural Killer T %lymphocyte || id:ebi-a-GCST90001623	Inverse variance weighted	7	-0.0231088	0.149388	0.877066	-0.315909	0.269691	0.977156	0.729126	1.30956	0.994076
ebi-a-GCST90001633	finn-b-M13_ANKYLOSPON_STRICT	Ankylosing spondylitis, strict definition || id:finn-b-M13_ANKYLOSPON_STRICT	CD8dim Natural Killer T Absolute Count || id:ebi-a-GCST90001633	Inverse variance weighted	5	-0.0252322	0.156912	0.872247	-0.332779	0.282315	0.975084	0.716928	1.3262	0.994076
ebi-a-GCST90001635	finn-b-M13_ANKYLOSPON_STRICT	Ankylosing spondylitis, strict definition || id:finn-b-M13_ANKYLOSPON_STRICT	CD8dim Natural Killer T %lymphocyte || id:ebi-a-GCST90001635	Inverse variance weighted	6	0.0271792	0.14069	0.846814	-0.248573	0.302931	1.02755	0.779913	1.35382	0.994076
ebi-a-GCST90001664	finn-b-M13_ANKYLOSPON_STRICT	Ankylosing spondylitis, strict definition || id:finn-b-M13_ANKYLOSPON_STRICT	CD28+ CD45RA+ CD8dim T cell %T cell || id:ebi-a-GCST90001664	Inverse variance weighted	6	0.00334049	0.07382	0.963907	-0.141347	0.148028	1.00335	0.868188	1.15955	0.996553
ebi-a-GCST90001668	finn-b-M13_ANKYLOSPON_STRICT	Ankylosing spondylitis, strict definition || id:finn-b-M13_ANKYLOSPON_STRICT	CD28+ CD45RA- CD8dim T cell %CD8dim T cell || id:ebi-a-GCST90001668	Inverse variance weighted	2	-0.0251614	0.0784641	0.748457	-0.178951	0.128628	0.975152	0.836147	1.13727	0.994076
ebi-a-GCST90001671	finn-b-M13_ANKYLOSPON_STRICT	Ankylosing spondylitis, strict definition || id:finn-b-M13_ANKYLOSPON_STRICT	CD39+ CD8+ T cell %CD8+ T cell || id:ebi-a-GCST90001671	Inverse variance weighted	6	-0.17252	0.117832	0.143162	-0.40347	0.0584309	0.841542	0.667998	1.06017	0.994076
ebi-a-GCST90001762	finn-b-M13_ANKYLOSPON_STRICT	Ankylosing spondylitis, strict definition || id:finn-b-M13_ANKYLOSPON_STRICT	CD20 on IgD+ B cell || id:ebi-a-GCST90001762	Inverse variance weighted	5	0.155017	0.181111	0.39204	-0.19996	0.509994	1.16768	0.818764	1.66528	0.994076
ebi-a-GCST90001763	finn-b-M13_ANKYLOSPON_STRICT	Ankylosing spondylitis, strict definition || id:finn-b-M13_ANKYLOSPON_STRICT	CD20 on transitional B cell || id:ebi-a-GCST90001763	Inverse variance weighted	2	0.333463	0.197445	0.0912414	-0.0535303	0.720456	1.39579	0.947877	2.05537	0.945915
ebi-a-GCST90001784	finn-b-M13_ANKYLOSPON_STRICT	Ankylosing spondylitis, strict definition || id:finn-b-M13_ANKYLOSPON_STRICT	CD25 on IgD+ CD38dim B cell || id:ebi-a-GCST90001784	Inverse variance weighted	2	-0.165053	0.344576	0.631937	-0.840421	0.510316	0.847849	0.431529	1.66582	0.994076
ebi-a-GCST90001831	finn-b-M13_ANKYLOSPON_STRICT	Ankylosing spondylitis, strict definition || id:finn-b-M13_ANKYLOSPON_STRICT	CD62L on CD62L+ myeloid Dendritic Cell || id:ebi-a-GCST90001831	Inverse variance weighted	2	-0.110516	0.290314	0.703443	-0.679532	0.4585	0.895372	0.506854	1.5817	0.994076
ebi-a-GCST90001834	finn-b-M13_ANKYLOSPON_STRICT	Ankylosing spondylitis, strict definition || id:finn-b-M13_ANKYLOSPON_STRICT	CD62L on monocyte || id:ebi-a-GCST90001834	Inverse variance weighted	2	-0.101569	0.156045	0.515115	-0.407418	0.20428	0.903419	0.665366	1.22664	0.994076
ebi-a-GCST90001861	finn-b-M13_ANKYLOSPON_STRICT	Ankylosing spondylitis, strict definition || id:finn-b-M13_ANKYLOSPON_STRICT	CD3 on CD28+ CD4+ T cell || id:ebi-a-GCST90001861	Inverse variance weighted	2	-0.0214893	0.115567	0.852486	-0.248	0.205021	0.97874	0.78036	1.22755	0.994076
ebi-a-GCST90001865	finn-b-M13_ANKYLOSPON_STRICT	Ankylosing spondylitis, strict definition || id:finn-b-M13_ANKYLOSPON_STRICT	CD3 on CD28- CD8+ T cell || id:ebi-a-GCST90001865	Inverse variance weighted	2	-0.0457386	0.203427	0.822103	-0.444455	0.352978	0.955292	0.641173	1.4233	0.994076
ebi-a-GCST90001867	finn-b-M13_ANKYLOSPON_STRICT	Ankylosing spondylitis, strict definition || id:finn-b-M13_ANKYLOSPON_STRICT	CD3 on CD4+ T cell || id:ebi-a-GCST90001867	Inverse variance weighted	2	-0.252097	0.291547	0.387211	-0.823528	0.319335	0.77717	0.438881	1.37621	0.994076
ebi-a-GCST90001891	finn-b-M13_ANKYLOSPON_STRICT	Ankylosing spondylitis, strict definition || id:finn-b-M13_ANKYLOSPON_STRICT	CD28 on CD45RA- CD4 not regulatory T cell || id:ebi-a-GCST90001891	Inverse variance weighted	3	0.000922125	0.213476	0.996553	-0.417491	0.419335	1.00092	0.658697	1.52095	0.996553
ebi-a-GCST90001896	finn-b-M13_ANKYLOSPON_STRICT	Ankylosing spondylitis, strict definition || id:finn-b-M13_ANKYLOSPON_STRICT	CD28 on CD28+ CD45RA+ CD8+ T cell || id:ebi-a-GCST90001896	Inverse variance weighted	3	0.100967	0.143176	0.48069	-0.179659	0.381593	1.10624	0.835555	1.46462	0.994076
ebi-a-GCST90001911	finn-b-M13_ANKYLOSPON_STRICT	Ankylosing spondylitis, strict definition || id:finn-b-M13_ANKYLOSPON_STRICT	CD45 on Natural Killer || id:ebi-a-GCST90001911	Inverse variance weighted	2	-0.502634	0.25528	0.0489588	-1.00298	-0.00228485	0.604935	0.366784	0.997718	0.945915
ebi-a-GCST90001917	finn-b-M13_ANKYLOSPON_STRICT	Ankylosing spondylitis, strict definition || id:finn-b-M13_ANKYLOSPON_STRICT	CD45 on CD8+ T cell || id:ebi-a-GCST90001917	Inverse variance weighted	2	-0.013408	0.130995	0.918475	-0.270157	0.243341	0.986681	0.763259	1.2755	0.994076
ebi-a-GCST90001983	finn-b-M13_ANKYLOSPON_STRICT	Ankylosing spondylitis, strict definition || id:finn-b-M13_ANKYLOSPON_STRICT	CD14 on CD14+ CD16+ monocyte || id:ebi-a-GCST90001983	Inverse variance weighted	2	-0.113168	0.242541	0.640791	-0.588548	0.362212	0.893001	0.555133	1.4365	0.994076
ebi-a-GCST90002015	finn-b-M13_ANKYLOSPON_STRICT	Ankylosing spondylitis, strict definition || id:finn-b-M13_ANKYLOSPON_STRICT	CCR2 on plasmacytoid Dendritic Cell || id:ebi-a-GCST90002015	Inverse variance weighted	2	-0.266228	0.14256	0.0618344	-0.545645	0.0131894	0.766265	0.579468	1.01328	0.945915
ebi-a-GCST90002025	finn-b-M13_ANKYLOSPON_STRICT	Ankylosing spondylitis, strict definition || id:finn-b-M13_ANKYLOSPON_STRICT	CD4 on Effector Memory CD4+ T cell || id:ebi-a-GCST90002025	Inverse variance weighted	2	0.172931	0.357969	0.629033	-0.528688	0.874549	1.18878	0.589378	2.39779	0.994076
ebi-a-GCST90002029	finn-b-M13_ANKYLOSPON_STRICT	Ankylosing spondylitis, strict definition || id:finn-b-M13_ANKYLOSPON_STRICT	CD39 on CD39+ CD8+ T cell || id:ebi-a-GCST90002029	Inverse variance weighted	2	-0.337468	0.22207	0.128599	-0.772725	0.0977888	0.713575	0.461753	1.10273	0.962113
ebi-a-GCST90002054	finn-b-M13_ANKYLOSPON_STRICT	Ankylosing spondylitis, strict definition || id:finn-b-M13_ANKYLOSPON_STRICT	CD8 on Central Memory CD8+ T cell || id:ebi-a-GCST90002054	Inverse variance weighted	2	0.312306	0.741091	0.673452	-1.14023	1.76484	1.36657	0.319745	5.84066	0.994076
ebi-a-GCST90002061	finn-b-M13_ANKYLOSPON_STRICT	Ankylosing spondylitis, strict definition || id:finn-b-M13_ANKYLOSPON_STRICT	CD4 on CD39+ CD4+ T cell || id:ebi-a-GCST90002061	Inverse variance weighted	6	-0.199607	0.102264	0.0509527	-0.400045	0.000830602	0.819053	0.67029	1.00083	0.945915
ebi-a-GCST90002121	finn-b-M13_ANKYLOSPON_STRICT	Ankylosing spondylitis, strict definition || id:finn-b-M13_ANKYLOSPON_STRICT	CD8 on CD39+ CD8+ T cell || id:ebi-a-GCST90002121	Inverse variance weighted	4	0.306859	0.280707	0.274321	-0.243326	0.857044	1.35915	0.784016	2.35619	0.994076
ebi-a-GCST90001462	finn-b-M13_ANKYLOSPON_STRICT	Ankylosing spondylitis, strict definition || id:finn-b-M13_ANKYLOSPON_STRICT	CD62L- Dendritic Cell Absolute Count || id:ebi-a-GCST90001462	Inverse variance weighted	5	0.0450755	0.133657	0.73593	-0.216892	0.307043	1.04611	0.805017	1.3594	0.994076
ebi-a-GCST90001482	finn-b-M13_ANKYLOSPON_STRICT	Ankylosing spondylitis, strict definition || id:finn-b-M13_ANKYLOSPON_STRICT	Resting CD4 regulatory T cell %CD4+ T cell || id:ebi-a-GCST90001482	Inverse variance weighted	6	0.00155485	0.0747101	0.983396	-0.144877	0.147987	1.00156	0.865129	1.1595	0.996553
ebi-a-GCST90001485	finn-b-M13_ANKYLOSPON_STRICT	Ankylosing spondylitis, strict definition || id:finn-b-M13_ANKYLOSPON_STRICT	CD39+ resting CD4 regulatory T cell %CD4 regulatory T cell || id:ebi-a-GCST90001485	Inverse variance weighted	13	-0.0360226	0.048331	0.456072	-0.130751	0.0587062	0.964619	0.877436	1.06046	0.994076
ebi-a-GCST90001503	finn-b-M13_ANKYLOSPON_STRICT	Ankylosing spondylitis, strict definition || id:finn-b-M13_ANKYLOSPON_STRICT	Activated & secreting CD4 regulatory T cell %CD4+ T cell || id:ebi-a-GCST90001503	Inverse variance weighted	9	0.0561214	0.043463	0.196619	-0.0290662	0.141309	1.05773	0.971352	1.15178	0.994076
ebi-a-GCST90001512	finn-b-M13_ANKYLOSPON_STRICT	Ankylosing spondylitis, strict definition || id:finn-b-M13_ANKYLOSPON_STRICT	CD25++ CD45RA- CD4 not regulatory T cell %T cell || id:ebi-a-GCST90001512	Inverse variance weighted	3	0.0107019	0.0896317	0.904959	-0.164976	0.18638	1.01076	0.847914	1.20488	0.994076
ebi-a-GCST90001524	finn-b-M13_ANKYLOSPON_STRICT	Ankylosing spondylitis, strict definition || id:finn-b-M13_ANKYLOSPON_STRICT	Granulocytic Myeloid-Derived Suppressor Cells Absolute Count || id:ebi-a-GCST90001524	Inverse variance weighted	2	0.0565579	0.19263	0.769056	-0.320996	0.434112	1.05819	0.725426	1.54359	0.994076
ebi-a-GCST90001584	finn-b-M13_ANKYLOSPON_STRICT	Ankylosing spondylitis, strict definition || id:finn-b-M13_ANKYLOSPON_STRICT	CD14- CD16+ monocyte %monocyte || id:ebi-a-GCST90001584	Inverse variance weighted	2	0.0671393	0.220528	0.760787	-0.365096	0.499374	1.06944	0.69413	1.64769	0.994076
ebi-a-GCST90001613	finn-b-M13_ANKYLOSPON_STRICT	Ankylosing spondylitis, strict definition || id:finn-b-M13_ANKYLOSPON_STRICT	CD4-CD8- T cell %leukocyte || id:ebi-a-GCST90001613	Inverse variance weighted	4	-0.25885	0.213904	0.226232	-0.678102	0.160402	0.771939	0.50758	1.17398	0.994076
ebi-a-GCST90001628	finn-b-M13_ANKYLOSPON_STRICT	Ankylosing spondylitis, strict definition || id:finn-b-M13_ANKYLOSPON_STRICT	HLA DR+ CD8+ T cell %T cell || id:ebi-a-GCST90001628	Inverse variance weighted	3	0.175869	0.155799	0.258975	-0.129498	0.481235	1.19228	0.878537	1.61807	0.994076
ebi-a-GCST90001643	finn-b-M13_ANKYLOSPON_STRICT	Ankylosing spondylitis, strict definition || id:finn-b-M13_ANKYLOSPON_STRICT	B cell %CD3- lymphocyte || id:ebi-a-GCST90001643	Inverse variance weighted	3	-0.0412834	0.120633	0.732183	-0.277724	0.195157	0.959557	0.757506	1.2155	0.994076
ebi-a-GCST90001661	finn-b-M13_ANKYLOSPON_STRICT	Ankylosing spondylitis, strict definition || id:finn-b-M13_ANKYLOSPON_STRICT	CD28- CD8dim T cell %T cell || id:ebi-a-GCST90001661	Inverse variance weighted	3	-0.209916	0.234748	0.371204	-0.670022	0.250189	0.810652	0.511697	1.28427	0.994076
ebi-a-GCST90001690	finn-b-M13_ANKYLOSPON_STRICT	Ankylosing spondylitis, strict definition || id:finn-b-M13_ANKYLOSPON_STRICT	CD28+ CD45RA+ CD8+ T cell Absolute Count || id:ebi-a-GCST90001690	Inverse variance weighted	2	-0.0769843	0.44812	0.863599	-0.955299	0.80133	0.925904	0.384697	2.2285	0.994076
ebi-a-GCST90001747	finn-b-M13_ANKYLOSPON_STRICT	Ankylosing spondylitis, strict definition || id:finn-b-M13_ANKYLOSPON_STRICT	CD20 on IgD+ CD24- B cell || id:ebi-a-GCST90001747	Inverse variance weighted	4	0.182896	0.226193	0.418755	-0.260442	0.626234	1.20069	0.770711	1.87055	0.994076
ebi-a-GCST90001753	finn-b-M13_ANKYLOSPON_STRICT	Ankylosing spondylitis, strict definition || id:finn-b-M13_ANKYLOSPON_STRICT	CD20 on IgD- CD24- B cell || id:ebi-a-GCST90001753	Inverse variance weighted	2	-0.0664829	0.281956	0.813594	-0.619117	0.486151	0.935679	0.53842	1.62605	0.994076
ebi-a-GCST90001755	finn-b-M13_ANKYLOSPON_STRICT	Ankylosing spondylitis, strict definition || id:finn-b-M13_ANKYLOSPON_STRICT	CD20 on IgD- CD38- B cell || id:ebi-a-GCST90001755	Inverse variance weighted	4	-0.110928	0.215367	0.606509	-0.533048	0.311192	0.895003	0.586814	1.36505	0.994076
ebi-a-GCST90001759	finn-b-M13_ANKYLOSPON_STRICT	Ankylosing spondylitis, strict definition || id:finn-b-M13_ANKYLOSPON_STRICT	CD20 on naive-mature B cell || id:ebi-a-GCST90001759	Inverse variance weighted	6	0.101251	0.16322	0.535035	-0.218659	0.421162	1.10655	0.803596	1.52373	0.994076
ebi-a-GCST90001783	finn-b-M13_ANKYLOSPON_STRICT	Ankylosing spondylitis, strict definition || id:finn-b-M13_ANKYLOSPON_STRICT	CD25 on IgD+ CD38+ B cell || id:ebi-a-GCST90001783	Inverse variance weighted	3	-0.309739	0.186918	0.0975015	-0.676098	0.0566195	0.733638	0.508598	1.05825	0.945915
ebi-a-GCST90001789	finn-b-M13_ANKYLOSPON_STRICT	Ankylosing spondylitis, strict definition || id:finn-b-M13_ANKYLOSPON_STRICT	CD25 on IgD- CD38dim B cell || id:ebi-a-GCST90001789	Inverse variance weighted	3	-0.243781	0.180004	0.175639	-0.59659	0.109028	0.783659	0.550686	1.11519	0.994076
ebi-a-GCST90001793	finn-b-M13_ANKYLOSPON_STRICT	Ankylosing spondylitis, strict definition || id:finn-b-M13_ANKYLOSPON_STRICT	CD25 on switched memory B cell || id:ebi-a-GCST90001793	Inverse variance weighted	3	0.00508023	0.213573	0.981023	-0.413524	0.423684	1.00509	0.661316	1.52758	0.996553
ebi-a-GCST90001794	finn-b-M13_ANKYLOSPON_STRICT	Ankylosing spondylitis, strict definition || id:finn-b-M13_ANKYLOSPON_STRICT	CD25 on IgD+ B cell || id:ebi-a-GCST90001794	Inverse variance weighted	2	-0.0471859	0.312146	0.879845	-0.658993	0.564621	0.95391	0.517372	1.75878	0.994076
ebi-a-GCST90001839	finn-b-M13_ANKYLOSPON_STRICT	Ankylosing spondylitis, strict definition || id:finn-b-M13_ANKYLOSPON_STRICT	CD3 on Effector Memory CD8+ T cell || id:ebi-a-GCST90001839	Inverse variance weighted	3	-0.00760996	0.160642	0.962217	-0.322469	0.307249	0.992419	0.724359	1.35968	0.996553
ebi-a-GCST90001840	finn-b-M13_ANKYLOSPON_STRICT	Ankylosing spondylitis, strict definition || id:finn-b-M13_ANKYLOSPON_STRICT	CD3 on Terminally Differentiated CD8+ T cell || id:ebi-a-GCST90001840	Inverse variance weighted	2	-0.031239	0.22275	0.888468	-0.467828	0.40535	0.969244	0.626361	1.49983	0.994076
ebi-a-GCST90001981	finn-b-M13_ANKYLOSPON_STRICT	Ankylosing spondylitis, strict definition || id:finn-b-M13_ANKYLOSPON_STRICT	CD40 on CD14+ CD16+ monocyte || id:ebi-a-GCST90001981	Inverse variance weighted	5	-0.0136445	0.0690572	0.843372	-0.148997	0.121708	0.986448	0.861572	1.12942	0.994076
ebi-a-GCST90001991	finn-b-M13_ANKYLOSPON_STRICT	Ankylosing spondylitis, strict definition || id:finn-b-M13_ANKYLOSPON_STRICT	HLA DR on CD14+ monocyte || id:ebi-a-GCST90001991	Inverse variance weighted	4	-0.0915869	0.140652	0.514945	-0.367265	0.184092	0.912482	0.692626	1.20213	0.994076
ebi-a-GCST90001997	finn-b-M13_ANKYLOSPON_STRICT	Ankylosing spondylitis, strict definition || id:finn-b-M13_ANKYLOSPON_STRICT	CX3CR1 on CD14+ CD16- monocyte || id:ebi-a-GCST90001997	Inverse variance weighted	3	0.0449404	0.101994	0.659488	-0.154967	0.244848	1.04597	0.856444	1.27743	0.994076
ebi-a-GCST90002055	finn-b-M13_ANKYLOSPON_STRICT	Ankylosing spondylitis, strict definition || id:finn-b-M13_ANKYLOSPON_STRICT	CD8 on naive CD8+ T cell || id:ebi-a-GCST90002055	Inverse variance weighted	2	0.219991	0.517861	0.670977	-0.795016	1.235	1.24607	0.451574	3.43837	0.994076
ebi-a-GCST90002109	finn-b-M13_ANKYLOSPON_STRICT	Ankylosing spondylitis, strict definition || id:finn-b-M13_ANKYLOSPON_STRICT	HLA DR on CD33+ HLA DR+ CD14dim || id:ebi-a-GCST90002109	Inverse variance weighted	2	0.0243907	0.152343	0.8728	-0.274202	0.322984	1.02469	0.760178	1.38124	0.994076
ebi-a-GCST90002116	finn-b-M13_ANKYLOSPON_STRICT	Ankylosing spondylitis, strict definition || id:finn-b-M13_ANKYLOSPON_STRICT	HLA DR on B cell || id:ebi-a-GCST90002116	Inverse variance weighted	7	0.107343	0.0921884	0.244268	-0.0733464	0.288032	1.11332	0.929279	1.3338	0.994076
ebi-a-GCST90001426	finn-b-M13_ANKYLOSPON_STRICT	Ankylosing spondylitis, strict definition || id:finn-b-M13_ANKYLOSPON_STRICT	IgD- CD38dim B cell %lymphocyte || id:ebi-a-GCST90001426	Inverse variance weighted	2	0.142924	0.314564	0.649574	-0.473622	0.759469	1.15364	0.622743	2.13714	0.994076
ebi-a-GCST90001450	finn-b-M13_ANKYLOSPON_STRICT	Ankylosing spondylitis, strict definition || id:finn-b-M13_ANKYLOSPON_STRICT	CD62L- monocyte Absolute Count || id:ebi-a-GCST90001450	Inverse variance weighted	2	0.0541932	0.224845	0.809536	-0.386503	0.49489	1.05569	0.679428	1.64032	0.994076
ebi-a-GCST90001497	finn-b-M13_ANKYLOSPON_STRICT	Ankylosing spondylitis, strict definition || id:finn-b-M13_ANKYLOSPON_STRICT	CD39+ secreting CD4 regulatory T cell %CD4 regulatory T cell || id:ebi-a-GCST90001497	Inverse variance weighted	7	-0.0940613	0.0508173	0.064174	-0.193663	0.00554065	0.910227	0.823935	1.00556	0.945915
ebi-a-GCST90001510	finn-b-M13_ANKYLOSPON_STRICT	Ankylosing spondylitis, strict definition || id:finn-b-M13_ANKYLOSPON_STRICT	CD25++ CD45RA- CD4 not regulatory T cell Absolute Count || id:ebi-a-GCST90001510	Inverse variance weighted	2	-0.0326519	0.18229	0.857843	-0.38994	0.324636	0.967875	0.677097	1.38353	0.994076
ebi-a-GCST90001516	finn-b-M13_ANKYLOSPON_STRICT	Ankylosing spondylitis, strict definition || id:finn-b-M13_ANKYLOSPON_STRICT	Immature Myeloid-Derived Suppressor Cells %CD33dim HLA DR- CD66b- || id:ebi-a-GCST90001516	Inverse variance weighted	2	0.125755	0.286572	0.660789	-0.435926	0.687436	1.134	0.646665	1.98861	0.994076
ebi-a-GCST90001559	finn-b-M13_ANKYLOSPON_STRICT	Ankylosing spondylitis, strict definition || id:finn-b-M13_ANKYLOSPON_STRICT	Terminally Differentiated CD8+ T cell %T cell || id:ebi-a-GCST90001559	Inverse variance weighted	2	0.233475	0.218628	0.285563	-0.195037	0.661987	1.26298	0.822804	1.93864	0.994076
ebi-a-GCST90001612	finn-b-M13_ANKYLOSPON_STRICT	Ankylosing spondylitis, strict definition || id:finn-b-M13_ANKYLOSPON_STRICT	CD8dim T cell %leukocyte || id:ebi-a-GCST90001612	Inverse variance weighted	2	-0.274766	0.307849	0.372106	-0.878149	0.328617	0.75975	0.415551	1.38905	0.994076
ebi-a-GCST90001627	finn-b-M13_ANKYLOSPON_STRICT	Ankylosing spondylitis, strict definition || id:finn-b-M13_ANKYLOSPON_STRICT	HLA DR+ CD8+ T cell Absolute Count || id:ebi-a-GCST90001627	Inverse variance weighted	3	0.221639	0.136685	0.104903	-0.046263	0.489541	1.24812	0.954791	1.63157	0.945915
ebi-a-GCST90001637	finn-b-M13_ANKYLOSPON_STRICT	Ankylosing spondylitis, strict definition || id:finn-b-M13_ANKYLOSPON_STRICT	CD4-CD8- Natural Killer T %T cell || id:ebi-a-GCST90001637	Inverse variance weighted	5	-0.0523346	0.145447	0.718981	-0.33741	0.232741	0.949011	0.713616	1.26205	0.994076
ebi-a-GCST90001666	finn-b-M13_ANKYLOSPON_STRICT	Ankylosing spondylitis, strict definition || id:finn-b-M13_ANKYLOSPON_STRICT	CD28+ CD45RA+ CD8dim T cell Absolute Count || id:ebi-a-GCST90001666	Inverse variance weighted	8	0.0056234	0.0116805	0.630208	-0.0172704	0.0285172	1.00564	0.982878	1.02893	0.994076
ebi-a-GCST90001699	finn-b-M13_ANKYLOSPON_STRICT	Ankylosing spondylitis, strict definition || id:finn-b-M13_ANKYLOSPON_STRICT	CD45RA+ CD28- CD8+ T cell %CD8+ T cell || id:ebi-a-GCST90001699	Inverse variance weighted	2	0.00303395	0.00617784	0.623354	-0.0090746	0.0151425	1.00304	0.990966	1.01526	0.994076
ebi-a-GCST90001700	finn-b-M13_ANKYLOSPON_STRICT	Ankylosing spondylitis, strict definition || id:finn-b-M13_ANKYLOSPON_STRICT	CD45RA+ CD28- CD8+ T cell %T cell || id:ebi-a-GCST90001700	Inverse variance weighted	61	0.000628525	0.000778219	0.419295	-0.000896784	0.00215383	1.00063	0.999104	1.00216	0.994076
ebi-a-GCST90001711	finn-b-M13_ANKYLOSPON_STRICT	Ankylosing spondylitis, strict definition || id:finn-b-M13_ANKYLOSPON_STRICT	BAFF-R on IgD- CD27- B cell || id:ebi-a-GCST90001711	Inverse variance weighted	8	-0.000307524	0.0625575	0.996078	-0.12292	0.122305	0.999693	0.884334	1.1301	0.996553
ebi-a-GCST90001713	finn-b-M13_ANKYLOSPON_STRICT	Ankylosing spondylitis, strict definition || id:finn-b-M13_ANKYLOSPON_STRICT	BAFF-R on IgD- CD38+ B cell || id:ebi-a-GCST90001713	Inverse variance weighted	3	-0.0404844	0.1658	0.807094	-0.365452	0.284483	0.960324	0.693883	1.32908	0.994076
ebi-a-GCST90001777	finn-b-M13_ANKYLOSPON_STRICT	Ankylosing spondylitis, strict definition || id:finn-b-M13_ANKYLOSPON_STRICT	CD25 on CD24+ CD27+ B cell || id:ebi-a-GCST90001777	Inverse variance weighted	4	-0.0134023	0.131045	0.918541	-0.27025	0.243445	0.986687	0.763189	1.27564	0.994076
ebi-a-GCST90001802	finn-b-M13_ANKYLOSPON_STRICT	Ankylosing spondylitis, strict definition || id:finn-b-M13_ANKYLOSPON_STRICT	CD27 on IgD- CD38- B cell || id:ebi-a-GCST90001802	Inverse variance weighted	7	-0.0587191	0.100029	0.557191	-0.254777	0.137338	0.942972	0.77509	1.14722	0.994076
ebi-a-GCST90001824	finn-b-M13_ANKYLOSPON_STRICT	Ankylosing spondylitis, strict definition || id:finn-b-M13_ANKYLOSPON_STRICT	IgD on IgD+ CD38+ B cell || id:ebi-a-GCST90001824	Inverse variance weighted	5	-0.128904	0.0720212	0.0734854	-0.270065	0.0122577	0.879058	0.76333	1.01233	0.945915
ebi-a-GCST90001855	finn-b-M13_ANKYLOSPON_STRICT	Ankylosing spondylitis, strict definition || id:finn-b-M13_ANKYLOSPON_STRICT	CD3 on secreting CD4 regulatory T cell || id:ebi-a-GCST90001855	Inverse variance weighted	3	0.0407165	0.0937855	0.664183	-0.143103	0.224536	1.04156	0.866665	1.25174	0.994076
ebi-a-GCST90001885	finn-b-M13_ANKYLOSPON_STRICT	Ankylosing spondylitis, strict definition || id:finn-b-M13_ANKYLOSPON_STRICT	CD16-CD56 on HLA DR+ Natural Killer || id:ebi-a-GCST90001885	Inverse variance weighted	2	-0.132233	0.345714	0.702097	-0.809833	0.545368	0.876137	0.444932	1.72524	0.994076
ebi-a-GCST90001898	finn-b-M13_ANKYLOSPON_STRICT	Ankylosing spondylitis, strict definition || id:finn-b-M13_ANKYLOSPON_STRICT	CD28 on CD4+ T cell || id:ebi-a-GCST90001898	Inverse variance weighted	2	-0.0699933	0.175826	0.690569	-0.414612	0.274626	0.9324	0.660596	1.31604	0.994076
ebi-a-GCST90001901	finn-b-M13_ANKYLOSPON_STRICT	Ankylosing spondylitis, strict definition || id:finn-b-M13_ANKYLOSPON_STRICT	CD28 on CD39+ resting CD4 regulatory T cell || id:ebi-a-GCST90001901	Inverse variance weighted	2	0.183351	0.244685	0.453654	-0.296231	0.662934	1.20124	0.743616	1.94048	0.994076
ebi-a-GCST90001906	finn-b-M13_ANKYLOSPON_STRICT	Ankylosing spondylitis, strict definition || id:finn-b-M13_ANKYLOSPON_STRICT	CD86 on granulocyte || id:ebi-a-GCST90001906	Inverse variance weighted	2	0.128587	0.434465	0.767256	-0.722965	0.980139	1.13722	0.485311	2.66483	0.994076
ebi-a-GCST90001992	finn-b-M13_ANKYLOSPON_STRICT	Ankylosing spondylitis, strict definition || id:finn-b-M13_ANKYLOSPON_STRICT	CCR2 on CD14+ CD16+ monocyte || id:ebi-a-GCST90001992	Inverse variance weighted	2	-0.135473	0.363072	0.709053	-0.847094	0.576149	0.873303	0.428659	1.77917	0.994076
ebi-a-GCST90002001	finn-b-M13_ANKYLOSPON_STRICT	Ankylosing spondylitis, strict definition || id:finn-b-M13_ANKYLOSPON_STRICT	CD64 on CD14- CD16- || id:ebi-a-GCST90002001	Inverse variance weighted	2	-0.209688	0.525924	0.690111	-1.2405	0.821123	0.810837	0.28924	2.27305	0.994076
ebi-a-GCST90002004	finn-b-M13_ANKYLOSPON_STRICT	Ankylosing spondylitis, strict definition || id:finn-b-M13_ANKYLOSPON_STRICT	CCR2 on CD14+ CD16- monocyte || id:ebi-a-GCST90002004	Inverse variance weighted	3	0.194893	0.215099	0.364903	-0.226701	0.616487	1.21518	0.797159	1.85241	0.994076
ebi-a-GCST90002090	finn-b-M13_ANKYLOSPON_STRICT	Ankylosing spondylitis, strict definition || id:finn-b-M13_ANKYLOSPON_STRICT	CD11c on granulocyte || id:ebi-a-GCST90002090	Inverse variance weighted	2	0.0040781	0.144664	0.97751	-0.279463	0.287619	1.00409	0.75619	1.33325	0.996553
ebi-a-GCST90002102	finn-b-M13_ANKYLOSPON_STRICT	Ankylosing spondylitis, strict definition || id:finn-b-M13_ANKYLOSPON_STRICT	CD45RA on resting CD4 regulatory T cell || id:ebi-a-GCST90002102	Inverse variance weighted	6	0.0431855	0.0570707	0.449229	-0.0686731	0.155044	1.04413	0.933632	1.16771	0.994076
ebi-a-GCST90002118	finn-b-M13_ANKYLOSPON_STRICT	Ankylosing spondylitis, strict definition || id:finn-b-M13_ANKYLOSPON_STRICT	CD8 on CD28+ CD45RA- CD8+ T cell || id:ebi-a-GCST90002118	Inverse variance weighted	2	-0.196492	0.599581	0.743126	-1.37167	0.978687	0.821608	0.253682	2.66096	0.994076
ebi-a-GCST90001471	finn-b-M13_ANKYLOSPON_STRICT	Ankylosing spondylitis, strict definition || id:finn-b-M13_ANKYLOSPON_STRICT	CD62L- plasmacytoid Dendritic Cell %Dendritic Cell || id:ebi-a-GCST90001471	Inverse variance weighted	2	-0.0421755	0.176625	0.811272	-0.388361	0.30401	0.958701	0.678167	1.35528	0.994076
ebi-a-GCST90001473	finn-b-M13_ANKYLOSPON_STRICT	Ankylosing spondylitis, strict definition || id:finn-b-M13_ANKYLOSPON_STRICT	CD62L- CD86+ myeloid Dendritic Cell %Dendritic Cell || id:ebi-a-GCST90001473	Inverse variance weighted	5	0.0222374	0.105251	0.832669	-0.184055	0.228529	1.02249	0.83189	1.25675	0.994076
ebi-a-GCST90001511	finn-b-M13_ANKYLOSPON_STRICT	Ankylosing spondylitis, strict definition || id:finn-b-M13_ANKYLOSPON_STRICT	CD25++ CD45RA- CD4 not regulatory T cell %CD4+ T cell || id:ebi-a-GCST90001511	Inverse variance weighted	3	0.0148996	0.101439	0.883224	-0.18392	0.213719	1.01501	0.832002	1.23827	0.994076
ebi-a-GCST90001514	finn-b-M13_ANKYLOSPON_STRICT	Ankylosing spondylitis, strict definition || id:finn-b-M13_ANKYLOSPON_STRICT	Hematopoietic Stem Cell Absolute Count || id:ebi-a-GCST90001514	Inverse variance weighted	2	0.0590557	0.0932	0.526313	-0.123616	0.241728	1.06083	0.883719	1.27345	0.994076
ebi-a-GCST90001541	finn-b-M13_ANKYLOSPON_STRICT	Ankylosing spondylitis, strict definition || id:finn-b-M13_ANKYLOSPON_STRICT	Naive CD4+ T cell %CD4+ T cell || id:ebi-a-GCST90001541	Inverse variance weighted	3	0.415292	0.328719	0.206458	-0.228997	1.05958	1.51481	0.795331	2.88516	0.994076
ebi-a-GCST90001624	finn-b-M13_ANKYLOSPON_STRICT	Ankylosing spondylitis, strict definition || id:finn-b-M13_ANKYLOSPON_STRICT	HLA DR+ CD4+ T cell Absolute Count || id:ebi-a-GCST90001624	Inverse variance weighted	2	0.278327	0.191069	0.145204	-0.0961687	0.652822	1.32092	0.908311	1.92096	0.994076
ebi-a-GCST90001702	finn-b-M13_ANKYLOSPON_STRICT	Ankylosing spondylitis, strict definition || id:finn-b-M13_ANKYLOSPON_STRICT	BAFF-R on CD24+ CD27+ B cell || id:ebi-a-GCST90001702	Inverse variance weighted	8	-0.0484689	0.0592385	0.413244	-0.164576	0.0676386	0.952687	0.848253	1.06998	0.994076
ebi-a-GCST90001718	finn-b-M13_ANKYLOSPON_STRICT	Ankylosing spondylitis, strict definition || id:finn-b-M13_ANKYLOSPON_STRICT	BAFF-R on switched memory B cell || id:ebi-a-GCST90001718	Inverse variance weighted	9	-0.0479175	0.059236	0.418558	-0.16402	0.068185	0.953212	0.848725	1.07056	0.994076
ebi-a-GCST90001719	finn-b-M13_ANKYLOSPON_STRICT	Ankylosing spondylitis, strict definition || id:finn-b-M13_ANKYLOSPON_STRICT	BAFF-R on IgD+ B cell || id:ebi-a-GCST90001719	Inverse variance weighted	10	0.0469836	0.0558926	0.400569	-0.0625659	0.156533	1.0481	0.939351	1.16945	0.994076
ebi-a-GCST90001735	finn-b-M13_ANKYLOSPON_STRICT	Ankylosing spondylitis, strict definition || id:finn-b-M13_ANKYLOSPON_STRICT	CD19 on IgD- CD38dim B cell || id:ebi-a-GCST90001735	Inverse variance weighted	4	-0.0110059	0.112227	0.921878	-0.23097	0.208958	0.989054	0.793763	1.23239	0.994076
ebi-a-GCST90001740	finn-b-M13_ANKYLOSPON_STRICT	Ankylosing spondylitis, strict definition || id:finn-b-M13_ANKYLOSPON_STRICT	CD19 on switched memory B cell || id:ebi-a-GCST90001740	Inverse variance weighted	2	-0.428585	0.425284	0.313569	-1.26214	0.404972	0.65143	0.283047	1.49926	0.994076
ebi-a-GCST90001767	finn-b-M13_ANKYLOSPON_STRICT	Ankylosing spondylitis, strict definition || id:finn-b-M13_ANKYLOSPON_STRICT	CD24 on IgD+ CD38- unswitched memory B cell || id:ebi-a-GCST90001767	Inverse variance weighted	2	-0.134809	0.143318	0.346898	-0.415713	0.146096	0.873883	0.65987	1.15731	0.994076
ebi-a-GCST90001769	finn-b-M13_ANKYLOSPON_STRICT	Ankylosing spondylitis, strict definition || id:finn-b-M13_ANKYLOSPON_STRICT	CD24 on IgD- CD38- B cell || id:ebi-a-GCST90001769	Inverse variance weighted	2	-0.173871	0.231184	0.451996	-0.626991	0.279249	0.840405	0.534197	1.32214	0.994076
ebi-a-GCST90001775	finn-b-M13_ANKYLOSPON_STRICT	Ankylosing spondylitis, strict definition || id:finn-b-M13_ANKYLOSPON_STRICT	CD25 on B cell || id:ebi-a-GCST90001775	Inverse variance weighted	3	-0.0240136	0.188095	0.898412	-0.39268	0.344653	0.976272	0.675245	1.4115	0.994076
ebi-a-GCST90001779	finn-b-M13_ANKYLOSPON_STRICT	Ankylosing spondylitis, strict definition || id:finn-b-M13_ANKYLOSPON_STRICT	CD25 on IgD+ CD24- B cell || id:ebi-a-GCST90001779	Inverse variance weighted	3	-0.30074	0.179068	0.0930605	-0.651714	0.050234	0.74027	0.521152	1.05152	0.945915
ebi-a-GCST90001827	finn-b-M13_ANKYLOSPON_STRICT	Ankylosing spondylitis, strict definition || id:finn-b-M13_ANKYLOSPON_STRICT	IgD on IgD+ B cell || id:ebi-a-GCST90001827	Inverse variance weighted	2	-0.175699	0.0984438	0.0742989	-0.368649	0.0172505	0.83887	0.691668	1.0174	0.945915
ebi-a-GCST90001832	finn-b-M13_ANKYLOSPON_STRICT	Ankylosing spondylitis, strict definition || id:finn-b-M13_ANKYLOSPON_STRICT	CD62L on CD62L+ plasmacytoid Dendritic Cell || id:ebi-a-GCST90001832	Inverse variance weighted	3	-0.0338554	0.155133	0.827246	-0.337915	0.270204	0.966711	0.713256	1.31023	0.994076
ebi-a-GCST90001964	finn-b-M13_ANKYLOSPON_STRICT	Ankylosing spondylitis, strict definition || id:finn-b-M13_ANKYLOSPON_STRICT	FSC-A on plasmacytoid Dendritic Cell || id:ebi-a-GCST90001964	Inverse variance weighted	4	-0.100637	0.224585	0.654079	-0.540824	0.33955	0.904261	0.582268	1.40432	0.994076
ebi-a-GCST90001970	finn-b-M13_ANKYLOSPON_STRICT	Ankylosing spondylitis, strict definition || id:finn-b-M13_ANKYLOSPON_STRICT	FSC-A on HLA DR+ Natural Killer || id:ebi-a-GCST90001970	Inverse variance weighted	4	0.243206	0.177606	0.170888	-0.104902	0.591314	1.27533	0.900413	1.80636	0.994076
ebi-a-GCST90001994	finn-b-M13_ANKYLOSPON_STRICT	Ankylosing spondylitis, strict definition || id:finn-b-M13_ANKYLOSPON_STRICT	CX3CR1 on CD14- CD16- || id:ebi-a-GCST90001994	Inverse variance weighted	3	0.094129	0.188673	0.61785	-0.27567	0.463928	1.0987	0.759063	1.59031	0.994076
ebi-a-GCST90001995	finn-b-M13_ANKYLOSPON_STRICT	Ankylosing spondylitis, strict definition || id:finn-b-M13_ANKYLOSPON_STRICT	CX3CR1 on monocyte || id:ebi-a-GCST90001995	Inverse variance weighted	3	0.0509897	0.112265	0.649691	-0.16905	0.271029	1.05231	0.844467	1.31131	0.994076
ebi-a-GCST90001999	finn-b-M13_ANKYLOSPON_STRICT	Ankylosing spondylitis, strict definition || id:finn-b-M13_ANKYLOSPON_STRICT	PDL-1 on CD14- CD16+ monocyte || id:ebi-a-GCST90001999	Inverse variance weighted	2	-0.0380714	0.350618	0.913533	-0.725282	0.64914	0.962644	0.484188	1.91389	0.994076
ebi-a-GCST90002011	finn-b-M13_ANKYLOSPON_STRICT	Ankylosing spondylitis, strict definition || id:finn-b-M13_ANKYLOSPON_STRICT	CD64 on CD14+ CD16+ monocyte || id:ebi-a-GCST90002011	Inverse variance weighted	2	-0.0469233	0.381988	0.902234	-0.795619	0.701773	0.954161	0.451302	2.01733	0.994076
ebi-a-GCST90002018	finn-b-M13_ANKYLOSPON_STRICT	Ankylosing spondylitis, strict definition || id:finn-b-M13_ANKYLOSPON_STRICT	CCR2 on granulocyte || id:ebi-a-GCST90002018	Inverse variance weighted	2	-0.0510455	0.273871	0.852142	-0.587832	0.485741	0.950235	0.55553	1.62538	0.994076
ebi-a-GCST90002045	finn-b-M13_ANKYLOSPON_STRICT	Ankylosing spondylitis, strict definition || id:finn-b-M13_ANKYLOSPON_STRICT	CD45 on CD33- HLA DR- || id:ebi-a-GCST90002045	Inverse variance weighted	2	-0.183747	0.274811	0.503732	-0.722376	0.354883	0.832147	0.485597	1.42601	0.994076
ebi-a-GCST90002046	finn-b-M13_ANKYLOSPON_STRICT	Ankylosing spondylitis, strict definition || id:finn-b-M13_ANKYLOSPON_STRICT	CD45 on CD33- HLA DR+ || id:ebi-a-GCST90002046	Inverse variance weighted	2	-0.199658	0.140362	0.154897	-0.474768	0.0754523	0.819011	0.622029	1.07837	0.994076
ebi-a-GCST90002072	finn-b-M13_ANKYLOSPON_STRICT	Ankylosing spondylitis, strict definition || id:finn-b-M13_ANKYLOSPON_STRICT	SSC-A on plasmacytoid Dendritic Cell || id:ebi-a-GCST90002072	Inverse variance weighted	5	-0.130281	0.185227	0.48183	-0.493326	0.232763	0.877848	0.610592	1.26208	0.994076
ebi-a-GCST90002077	finn-b-M13_ANKYLOSPON_STRICT	Ankylosing spondylitis, strict definition || id:finn-b-M13_ANKYLOSPON_STRICT	SSC-A on HLA DR+ Natural Killer || id:ebi-a-GCST90002077	Inverse variance weighted	3	0.137084	0.137999	0.320531	-0.133394	0.407562	1.14692	0.87512	1.50315	0.994076
ebi-a-GCST90001486	finn-b-M13_ANKYLOSPON_STRICT	Ankylosing spondylitis, strict definition || id:finn-b-M13_ANKYLOSPON_STRICT	Activated CD4 regulatory T cell Absolute Count || id:ebi-a-GCST90001486	Inverse variance weighted	2	-0.144041	0.155586	0.354551	-0.448989	0.160907	0.865852	0.638273	1.17458	0.994076
ebi-a-GCST90001493	finn-b-M13_ANKYLOSPON_STRICT	Ankylosing spondylitis, strict definition || id:finn-b-M13_ANKYLOSPON_STRICT	Secreting CD4 regulatory T cell %CD4 regulatory T cell || id:ebi-a-GCST90001493	Inverse variance weighted	5	-0.0199444	0.0547371	0.715583	-0.127229	0.0873402	0.980253	0.880532	1.09127	0.994076
ebi-a-GCST90001499	finn-b-M13_ANKYLOSPON_STRICT	Ankylosing spondylitis, strict definition || id:finn-b-M13_ANKYLOSPON_STRICT	Activated & resting CD4 regulatory T cell %CD4 regulatory T cell || id:ebi-a-GCST90001499	Inverse variance weighted	5	0.0194206	0.0537297	0.717763	-0.0858895	0.124731	1.01961	0.917696	1.13284	0.994076
ebi-a-GCST90001502	finn-b-M13_ANKYLOSPON_STRICT	Ankylosing spondylitis, strict definition || id:finn-b-M13_ANKYLOSPON_STRICT	Activated & secreting CD4 regulatory T cell %CD4 regulatory T cell || id:ebi-a-GCST90001502	Inverse variance weighted	7	-0.0533868	0.0481748	0.26778	-0.147809	0.0410358	0.948013	0.862596	1.04189	0.994076
ebi-a-GCST90001562	finn-b-M13_ANKYLOSPON_STRICT	Ankylosing spondylitis, strict definition || id:finn-b-M13_ANKYLOSPON_STRICT	CD45RA+ CD8+ T cell %T cell || id:ebi-a-GCST90001562	Inverse variance weighted	2	0.251873	0.24353	0.301016	-0.225446	0.729193	1.28643	0.79816	2.07341	0.994076
ebi-a-GCST90001620	finn-b-M13_ANKYLOSPON_STRICT	Ankylosing spondylitis, strict definition || id:finn-b-M13_ANKYLOSPON_STRICT	HLA DR+ T cell%lymphocyte || id:ebi-a-GCST90001620	Inverse variance weighted	4	0.187863	0.120421	0.118747	-0.0481618	0.423888	1.20667	0.95298	1.52789	0.945915
ebi-a-GCST90001629	finn-b-M13_ANKYLOSPON_STRICT	Ankylosing spondylitis, strict definition || id:finn-b-M13_ANKYLOSPON_STRICT	HLA DR+ CD8+ T cell %lymphocyte || id:ebi-a-GCST90001629	Inverse variance weighted	2	0.244642	0.139263	0.0789709	-0.0283138	0.517598	1.27716	0.972083	1.67799	0.945915
ebi-a-GCST90001638	finn-b-M13_ANKYLOSPON_STRICT	Ankylosing spondylitis, strict definition || id:finn-b-M13_ANKYLOSPON_STRICT	CD4-CD8- Natural Killer T %lymphocyte || id:ebi-a-GCST90001638	Inverse variance weighted	5	-0.0549677	0.150558	0.715042	-0.350062	0.240126	0.946516	0.704645	1.27141	0.994076
ebi-a-GCST90001654	finn-b-M13_ANKYLOSPON_STRICT	Ankylosing spondylitis, strict definition || id:finn-b-M13_ANKYLOSPON_STRICT	CD28- CD4-CD8- T cell Absolute Count || id:ebi-a-GCST90001654	Inverse variance weighted	2	-0.188147	0.241157	0.435284	-0.660815	0.284522	0.828493	0.51643	1.32913	0.994076
ebi-a-GCST90001760	finn-b-M13_ANKYLOSPON_STRICT	Ankylosing spondylitis, strict definition || id:finn-b-M13_ANKYLOSPON_STRICT	CD20 on unswitched memory B cell || id:ebi-a-GCST90001760	Inverse variance weighted	4	0.0568853	0.260168	0.826924	-0.453044	0.566815	1.05853	0.63569	1.76264	0.994076
ebi-a-GCST90001786	finn-b-M13_ANKYLOSPON_STRICT	Ankylosing spondylitis, strict definition || id:finn-b-M13_ANKYLOSPON_STRICT	CD25 on IgD- CD27- B cell || id:ebi-a-GCST90001786	Inverse variance weighted	2	0.00593875	0.401041	0.988185	-0.780102	0.791979	1.00596	0.458359	2.20776	0.996553
ebi-a-GCST90001790	finn-b-M13_ANKYLOSPON_STRICT	Ankylosing spondylitis, strict definition || id:finn-b-M13_ANKYLOSPON_STRICT	CD25 on memory B cell || id:ebi-a-GCST90001790	Inverse variance weighted	4	-0.0134256	0.132866	0.919514	-0.273844	0.246993	0.986664	0.760451	1.28017	0.994076
ebi-a-GCST90001808	finn-b-M13_ANKYLOSPON_STRICT	Ankylosing spondylitis, strict definition || id:finn-b-M13_ANKYLOSPON_STRICT	CD27 on switched memory B cell || id:ebi-a-GCST90001808	Inverse variance weighted	10	-0.109701	0.0802761	0.171768	-0.267042	0.0476403	0.896102	0.765641	1.04879	0.994076
ebi-a-GCST90001811	finn-b-M13_ANKYLOSPON_STRICT	Ankylosing spondylitis, strict definition || id:finn-b-M13_ANKYLOSPON_STRICT	CD38 on IgD+ CD24- B cell || id:ebi-a-GCST90001811	Inverse variance weighted	2	-0.39072	0.511671	0.445097	-1.3936	0.612156	0.67657	0.248181	1.8444	0.994076
ebi-a-GCST90001812	finn-b-M13_ANKYLOSPON_STRICT	Ankylosing spondylitis, strict definition || id:finn-b-M13_ANKYLOSPON_STRICT	CD38 on IgD+ CD38+ B cell || id:ebi-a-GCST90001812	Inverse variance weighted	3	-0.494715	0.276621	0.0737077	-1.03689	0.0474616	0.609745	0.354555	1.04861	0.945915
ebi-a-GCST90001820	finn-b-M13_ANKYLOSPON_STRICT	Ankylosing spondylitis, strict definition || id:finn-b-M13_ANKYLOSPON_STRICT	IgD on IgD+ CD24+ B cell || id:ebi-a-GCST90001820	Inverse variance weighted	5	-0.0835494	0.13783	0.544398	-0.353697	0.186598	0.919846	0.702088	1.20514	0.994076
ebi-a-GCST90001838	finn-b-M13_ANKYLOSPON_STRICT	Ankylosing spondylitis, strict definition || id:finn-b-M13_ANKYLOSPON_STRICT	CD3 on naive CD8+ T cell || id:ebi-a-GCST90001838	Inverse variance weighted	5	-0.00292265	0.0839268	0.97222	-0.167419	0.161574	0.997082	0.845845	1.17536	0.996553
ebi-a-GCST90001845	finn-b-M13_ANKYLOSPON_STRICT	Ankylosing spondylitis, strict definition || id:finn-b-M13_ANKYLOSPON_STRICT	CD3 on CD45RA- CD4+ T cell || id:ebi-a-GCST90001845	Inverse variance weighted	3	-0.0218187	0.103558	0.833129	-0.224793	0.181156	0.978418	0.798682	1.1986	0.994076
ebi-a-GCST90001886	finn-b-M13_ANKYLOSPON_STRICT	Ankylosing spondylitis, strict definition || id:finn-b-M13_ANKYLOSPON_STRICT	CD28 on CD39+ activated CD4 regulatory T cell || id:ebi-a-GCST90001886	Inverse variance weighted	2	-0.136823	0.217355	0.529026	-0.562839	0.289192	0.872124	0.56959	1.33535	0.994076
ebi-a-GCST90001941	finn-b-M13_ANKYLOSPON_STRICT	Ankylosing spondylitis, strict definition || id:finn-b-M13_ANKYLOSPON_STRICT	CD25 on secreting CD4 regulatory T cell || id:ebi-a-GCST90001941	Inverse variance weighted	2	0.026394	0.195108	0.892391	-0.356019	0.408807	1.02675	0.70046	1.50502	0.994076
ebi-a-GCST90001948	finn-b-M13_ANKYLOSPON_STRICT	Ankylosing spondylitis, strict definition || id:finn-b-M13_ANKYLOSPON_STRICT	CD33 on CD33dim HLA DR+ CD11b+ || id:ebi-a-GCST90001948	Inverse variance weighted	6	0.034202	0.0634416	0.589811	-0.0901435	0.158548	1.03479	0.9138	1.17181	0.994076
ebi-a-GCST90001951	finn-b-M13_ANKYLOSPON_STRICT	Ankylosing spondylitis, strict definition || id:finn-b-M13_ANKYLOSPON_STRICT	CD33 on CD66b++ myeloid cell || id:ebi-a-GCST90001951	Inverse variance weighted	4	0.0366082	0.0894653	0.682401	-0.138744	0.21196	1.03729	0.870451	1.2361	0.994076
ebi-a-GCST90002014	finn-b-M13_ANKYLOSPON_STRICT	Ankylosing spondylitis, strict definition || id:finn-b-M13_ANKYLOSPON_STRICT	CCR2 on CD62L+ myeloid Dendritic Cell || id:ebi-a-GCST90002014	Inverse variance weighted	3	-0.224814	0.122607	0.0667113	-0.465124	0.0154959	0.798665	0.628057	1.01562	0.945915
ebi-a-GCST90002034	finn-b-M13_ANKYLOSPON_STRICT	Ankylosing spondylitis, strict definition || id:finn-b-M13_ANKYLOSPON_STRICT	CD39 on monocyte || id:ebi-a-GCST90002034	Inverse variance weighted	2	-0.537162	0.34532	0.119816	-1.21399	0.139665	0.584405	0.29701	1.14989	0.945915
ebi-a-GCST90002039	finn-b-M13_ANKYLOSPON_STRICT	Ankylosing spondylitis, strict definition || id:finn-b-M13_ANKYLOSPON_STRICT	CD80 on monocyte || id:ebi-a-GCST90002039	Inverse variance weighted	6	-0.113716	0.0934353	0.223581	-0.29685	0.0694168	0.892511	0.743156	1.07188	0.994076
ebi-a-GCST90002074	finn-b-M13_ANKYLOSPON_STRICT	Ankylosing spondylitis, strict definition || id:finn-b-M13_ANKYLOSPON_STRICT	SSC-A on CD14+ monocyte || id:ebi-a-GCST90002074	Inverse variance weighted	5	-0.0149202	0.107856	0.889976	-0.226318	0.196477	0.985191	0.797465	1.21711	0.994076
ebi-a-GCST90002111	finn-b-M13_ANKYLOSPON_STRICT	Ankylosing spondylitis, strict definition || id:finn-b-M13_ANKYLOSPON_STRICT	HLA DR on CD33dim HLA DR+ CD11b- || id:ebi-a-GCST90002111	Inverse variance weighted	3	-0.478038	0.148801	0.00131538	-0.769687	-0.186388	0.619999	0.463158	0.829951	0.177138
ebi-a-GCST90001432	finn-b-M13_ANKYLOSPON_STRICT	Ankylosing spondylitis, strict definition || id:finn-b-M13_ANKYLOSPON_STRICT	Unswitched memory B cell %lymphocyte || id:ebi-a-GCST90001432	Inverse variance weighted	4	-0.143595	0.271949	0.597484	-0.676615	0.389425	0.866238	0.508335	1.47613	0.994076
ebi-a-GCST90001459	finn-b-M13_ANKYLOSPON_STRICT	Ankylosing spondylitis, strict definition || id:finn-b-M13_ANKYLOSPON_STRICT	Myeloid Dendritic Cell %Dendritic Cell || id:ebi-a-GCST90001459	Inverse variance weighted	2	-0.074199	0.140803	0.598216	-0.350174	0.201776	0.928487	0.704566	1.22357	0.994076
ebi-a-GCST90001460	finn-b-M13_ANKYLOSPON_STRICT	Ankylosing spondylitis, strict definition || id:finn-b-M13_ANKYLOSPON_STRICT	Plasmacytoid Dendritic Cell Absolute Count || id:ebi-a-GCST90001460	Inverse variance weighted	2	-0.242033	0.226138	0.284489	-0.685262	0.201197	0.78503	0.503958	1.22287	0.994076
ebi-a-GCST90001494	finn-b-M13_ANKYLOSPON_STRICT	Ankylosing spondylitis, strict definition || id:finn-b-M13_ANKYLOSPON_STRICT	Secreting CD4 regulatory T cell %CD4+ T cell || id:ebi-a-GCST90001494	Inverse variance weighted	7	0.0204604	0.0513952	0.690557	-0.0802742	0.121195	1.02067	0.922863	1.12884	0.994076
ebi-a-GCST90001509	finn-b-M13_ANKYLOSPON_STRICT	Ankylosing spondylitis, strict definition || id:finn-b-M13_ANKYLOSPON_STRICT	CD25++ CD45RA+ CD4 not regulatory T cell %T cell || id:ebi-a-GCST90001509	Inverse variance weighted	4	0.0979022	0.0998726	0.326952	-0.097848	0.293653	1.10285	0.906787	1.34132	0.994076
ebi-a-GCST90001558	finn-b-M13_ANKYLOSPON_STRICT	Ankylosing spondylitis, strict definition || id:finn-b-M13_ANKYLOSPON_STRICT	Terminally Differentiated CD8+ T cell %CD8+ T cell || id:ebi-a-GCST90001558	Inverse variance weighted	3	0.123139	0.1851	0.505887	-0.239658	0.485936	1.13104	0.786897	1.6257	0.994076
ebi-a-GCST90001621	finn-b-M13_ANKYLOSPON_STRICT	Ankylosing spondylitis, strict definition || id:finn-b-M13_ANKYLOSPON_STRICT	Natural Killer T Absolute Count || id:ebi-a-GCST90001621	Inverse variance weighted	4	0.1646	0.189633	0.3854	-0.207081	0.53628	1.17892	0.812954	1.70964	0.994076
ebi-a-GCST90001645	finn-b-M13_ANKYLOSPON_STRICT	Ankylosing spondylitis, strict definition || id:finn-b-M13_ANKYLOSPON_STRICT	Natural Killer Absolute Count || id:ebi-a-GCST90001645	Inverse variance weighted	3	-0.027399	0.212736	0.897521	-0.444362	0.389564	0.972973	0.641233	1.47634	0.994076
ebi-a-GCST90001660	finn-b-M13_ANKYLOSPON_STRICT	Ankylosing spondylitis, strict definition || id:finn-b-M13_ANKYLOSPON_STRICT	CD39+ CD4+ T cell Absolute Count || id:ebi-a-GCST90001660	Inverse variance weighted	5	-0.179174	0.113404	0.114116	-0.401447	0.0430984	0.83596	0.669351	1.04404	0.945915
ebi-a-GCST90001697	finn-b-M13_ANKYLOSPON_STRICT	Ankylosing spondylitis, strict definition || id:finn-b-M13_ANKYLOSPON_STRICT	CD45RA- CD28- CD8+ T cell %T cell || id:ebi-a-GCST90001697	Inverse variance weighted	40	0.000240403	0.00131566	0.855014	-0.00233828	0.00281909	1.00024	0.997664	1.00282	0.994076
ebi-a-GCST90001703	finn-b-M13_ANKYLOSPON_STRICT	Ankylosing spondylitis, strict definition || id:finn-b-M13_ANKYLOSPON_STRICT	BAFF-R on IgD+ CD24+ B cell || id:ebi-a-GCST90001703	Inverse variance weighted	7	-0.0518402	0.060083	0.388243	-0.169603	0.0659226	0.949481	0.844	1.06814	0.994076
ebi-a-GCST90001715	finn-b-M13_ANKYLOSPON_STRICT	Ankylosing spondylitis, strict definition || id:finn-b-M13_ANKYLOSPON_STRICT	BAFF-R on memory B cell || id:ebi-a-GCST90001715	Inverse variance weighted	8	-0.0540865	0.0594256	0.362741	-0.170561	0.0623877	0.94735	0.843192	1.06437	0.994076
ebi-a-GCST90001725	finn-b-M13_ANKYLOSPON_STRICT	Ankylosing spondylitis, strict definition || id:finn-b-M13_ANKYLOSPON_STRICT	CD19 on IgD+ CD24- B cell || id:ebi-a-GCST90001725	Inverse variance weighted	4	0.0108012	0.180254	0.952217	-0.342497	0.364099	1.01086	0.709996	1.43922	0.996553
ebi-a-GCST90001742	finn-b-M13_ANKYLOSPON_STRICT	Ankylosing spondylitis, strict definition || id:finn-b-M13_ANKYLOSPON_STRICT	CD19 on transitional B cell || id:ebi-a-GCST90001742	Inverse variance weighted	4	-0.0245061	0.122584	0.841548	-0.26477	0.215758	0.975792	0.767382	1.2408	0.994076
ebi-a-GCST90001761	finn-b-M13_ANKYLOSPON_STRICT	Ankylosing spondylitis, strict definition || id:finn-b-M13_ANKYLOSPON_STRICT	CD20 on switched memory B cell || id:ebi-a-GCST90001761	Inverse variance weighted	6	-0.0528213	0.146205	0.717889	-0.339384	0.233741	0.94855	0.712209	1.26332	0.994076
ebi-a-GCST90001780	finn-b-M13_ANKYLOSPON_STRICT	Ankylosing spondylitis, strict definition || id:finn-b-M13_ANKYLOSPON_STRICT	CD25 on IgD+ CD38- B cell || id:ebi-a-GCST90001780	Inverse variance weighted	3	-0.282111	0.21772	0.195061	-0.708842	0.14462	0.75419	0.492214	1.1556	0.994076
ebi-a-GCST90001800	finn-b-M13_ANKYLOSPON_STRICT	Ankylosing spondylitis, strict definition || id:finn-b-M13_ANKYLOSPON_STRICT	CD27 on IgD+ CD24+ B cell || id:ebi-a-GCST90001800	Inverse variance weighted	6	-0.143776	0.106615	0.177482	-0.352741	0.0651901	0.866082	0.702759	1.06736	0.994076
ebi-a-GCST90001805	finn-b-M13_ANKYLOSPON_STRICT	Ankylosing spondylitis, strict definition || id:finn-b-M13_ANKYLOSPON_STRICT	CD27 on memory B cell || id:ebi-a-GCST90001805	Inverse variance weighted	7	-0.0828291	0.12295	0.500515	-0.323812	0.158154	0.920508	0.723386	1.17135	0.994076
ebi-a-GCST90001828	finn-b-M13_ANKYLOSPON_STRICT	Ankylosing spondylitis, strict definition || id:finn-b-M13_ANKYLOSPON_STRICT	IgD on transitional B cell || id:ebi-a-GCST90001828	Inverse variance weighted	4	-0.103924	0.0942546	0.270205	-0.288663	0.0808147	0.901293	0.749264	1.08417	0.994076
ebi-a-GCST90001854	finn-b-M13_ANKYLOSPON_STRICT	Ankylosing spondylitis, strict definition || id:finn-b-M13_ANKYLOSPON_STRICT	CD3 on CD39+ activated CD4 regulatory T cell || id:ebi-a-GCST90001854	Inverse variance weighted	4	0.111192	0.119896	0.353717	-0.123804	0.346188	1.11761	0.883553	1.41367	0.994076
ebi-a-GCST90001870	finn-b-M13_ANKYLOSPON_STRICT	Ankylosing spondylitis, strict definition || id:finn-b-M13_ANKYLOSPON_STRICT	CD34 on Hematopoietic Stem Cell || id:ebi-a-GCST90001870	Inverse variance weighted	4	-0.00770477	0.141234	0.956495	-0.284524	0.269115	0.992325	0.752372	1.30881	0.996553
ebi-a-GCST90001949	finn-b-M13_ANKYLOSPON_STRICT	Ankylosing spondylitis, strict definition || id:finn-b-M13_ANKYLOSPON_STRICT	CD33 on CD33dim HLA DR+ CD11b- || id:ebi-a-GCST90001949	Inverse variance weighted	7	0.0173144	0.0639688	0.786645	-0.108064	0.142693	1.01747	0.89757	1.15338	0.994076
ebi-a-GCST90001988	finn-b-M13_ANKYLOSPON_STRICT	Ankylosing spondylitis, strict definition || id:finn-b-M13_ANKYLOSPON_STRICT	HLA DR on CD14+ CD16- monocyte || id:ebi-a-GCST90001988	Inverse variance weighted	4	-0.0885429	0.136875	0.517704	-0.356818	0.179732	0.915264	0.6999	1.1969	0.994076
ebi-a-GCST90001996	finn-b-M13_ANKYLOSPON_STRICT	Ankylosing spondylitis, strict definition || id:finn-b-M13_ANKYLOSPON_STRICT	CX3CR1 on CD14+ CD16+ monocyte || id:ebi-a-GCST90001996	Inverse variance weighted	3	0.0407345	0.111428	0.714688	-0.177665	0.259134	1.04158	0.837223	1.29581	0.994076
ebi-a-GCST90002031	finn-b-M13_ANKYLOSPON_STRICT	Ankylosing spondylitis, strict definition || id:finn-b-M13_ANKYLOSPON_STRICT	CD39 on CD39+ secreting CD4 regulatory T cell || id:ebi-a-GCST90002031	Inverse variance weighted	6	-0.0721465	0.0716171	0.313747	-0.212516	0.0682231	0.930395	0.808547	1.0706	0.994076
ebi-a-GCST90002035	finn-b-M13_ANKYLOSPON_STRICT	Ankylosing spondylitis, strict definition || id:finn-b-M13_ANKYLOSPON_STRICT	CD80 on myeloid Dendritic Cell || id:ebi-a-GCST90002035	Inverse variance weighted	4	-0.217164	0.158458	0.170537	-0.527741	0.0934139	0.804798	0.589936	1.09792	0.994076
ebi-a-GCST90002040	finn-b-M13_ANKYLOSPON_STRICT	Ankylosing spondylitis, strict definition || id:finn-b-M13_ANKYLOSPON_STRICT	CD80 on granulocyte || id:ebi-a-GCST90002040	Inverse variance weighted	3	0.0323856	0.249362	0.896666	-0.456365	0.521136	1.03292	0.633583	1.68394	0.994076
ebi-a-GCST90002067	finn-b-M13_ANKYLOSPON_STRICT	Ankylosing spondylitis, strict definition || id:finn-b-M13_ANKYLOSPON_STRICT	CD4 on CD39+ activated CD4 regulatory T cell || id:ebi-a-GCST90002067	Inverse variance weighted	2	-0.563994	0.767983	0.462715	-2.06924	0.941253	0.568932	0.126282	2.56319	0.994076
ebi-a-GCST90002099	finn-b-M13_ANKYLOSPON_STRICT	Ankylosing spondylitis, strict definition || id:finn-b-M13_ANKYLOSPON_STRICT	CD4RA on Terminally Differentiated CD4+ T cell || id:ebi-a-GCST90002099	Inverse variance weighted	3	0.0398753	0.0815481	0.624856	-0.119959	0.19971	1.04068	0.886957	1.22105	0.994076
ebi-a-GCST90002105	finn-b-M13_ANKYLOSPON_STRICT	Ankylosing spondylitis, strict definition || id:finn-b-M13_ANKYLOSPON_STRICT	HLA DR on plasmacytoid Dendritic Cell || id:ebi-a-GCST90002105	Inverse variance weighted	6	-0.106503	0.153013	0.486404	-0.406409	0.193402	0.898972	0.666038	1.21337	0.994076
ebi-a-GCST90001472	finn-b-M13_ANKYLOSPON_STRICT	Ankylosing spondylitis, strict definition || id:finn-b-M13_ANKYLOSPON_STRICT	CD62L- CD86+ myeloid Dendritic Cell Absolute Count || id:ebi-a-GCST90001472	Inverse variance weighted	5	0.0300786	0.112061	0.788382	-0.189561	0.249718	1.03054	0.827322	1.28366	0.994076
ebi-a-GCST90001501	finn-b-M13_ANKYLOSPON_STRICT	Ankylosing spondylitis, strict definition || id:finn-b-M13_ANKYLOSPON_STRICT	Activated & secreting CD4 regulatory T cell Absolute Count || id:ebi-a-GCST90001501	Inverse variance weighted	4	-0.0351779	0.073188	0.630764	-0.178626	0.108271	0.965434	0.836418	1.11435	0.994076
ebi-a-GCST90001508	finn-b-M13_ANKYLOSPON_STRICT	Ankylosing spondylitis, strict definition || id:finn-b-M13_ANKYLOSPON_STRICT	CD25++ CD45RA+ CD4 not regulatory T cell %CD4+ T cell || id:ebi-a-GCST90001508	Inverse variance weighted	4	0.0939815	0.0955436	0.325287	-0.0932839	0.281247	1.09854	0.910935	1.32478	0.994076
ebi-a-GCST90001520	finn-b-M13_ANKYLOSPON_STRICT	Ankylosing spondylitis, strict definition || id:finn-b-M13_ANKYLOSPON_STRICT	CD33+ HLA DR+ CD14dim Absolute Count || id:ebi-a-GCST90001520	Inverse variance weighted	2	0.116738	0.16288	0.473552	-0.202507	0.435984	1.12383	0.816681	1.54648	0.994076
ebi-a-GCST90001526	finn-b-M13_ANKYLOSPON_STRICT	Ankylosing spondylitis, strict definition || id:finn-b-M13_ANKYLOSPON_STRICT	CD33dim HLA DR+ CD11b+ %CD33dim HLA DR+ || id:ebi-a-GCST90001526	Inverse variance weighted	3	-0.0160846	0.0832883	0.846866	-0.17933	0.147161	0.984044	0.83583	1.15854	0.994076
ebi-a-GCST90001536	finn-b-M13_ANKYLOSPON_STRICT	Ankylosing spondylitis, strict definition || id:finn-b-M13_ANKYLOSPON_STRICT	CD45RA- CD4+ T cell %T cell || id:ebi-a-GCST90001536	Inverse variance weighted	2	-0.118638	0.185795	0.523121	-0.482795	0.24552	0.88813	0.617056	1.27829	0.994076
ebi-a-GCST90001588	finn-b-M13_ANKYLOSPON_STRICT	Ankylosing spondylitis, strict definition || id:finn-b-M13_ANKYLOSPON_STRICT	T/B cell || id:ebi-a-GCST90001588	Inverse variance weighted	2	-0.159052	0.330909	0.630765	-0.807634	0.48953	0.852952	0.445912	1.63155	0.994076
ebi-a-GCST90001630	finn-b-M13_ANKYLOSPON_STRICT	Ankylosing spondylitis, strict definition || id:finn-b-M13_ANKYLOSPON_STRICT	CD8+ Natural Killer T Absolute Count || id:ebi-a-GCST90001630	Inverse variance weighted	2	-0.775193	0.969097	0.423761	-2.67462	1.12424	0.460615	0.0689328	3.07786	0.994076
ebi-a-GCST90001648	finn-b-M13_ANKYLOSPON_STRICT	Ankylosing spondylitis, strict definition || id:finn-b-M13_ANKYLOSPON_STRICT	HLA DR+ Natural Killer Absolute Count || id:ebi-a-GCST90001648	Inverse variance weighted	3	0.0235242	0.16299	0.885241	-0.295935	0.342984	1.0238	0.743835	1.40915	0.994076
ebi-a-GCST90001670	finn-b-M13_ANKYLOSPON_STRICT	Ankylosing spondylitis, strict definition || id:finn-b-M13_ANKYLOSPON_STRICT	CD39+ CD8+ T cell %T cell || id:ebi-a-GCST90001670	Inverse variance weighted	8	-0.0854116	0.050822	0.0928396	-0.185023	0.0141994	0.918134	0.831085	1.0143	0.945915
ebi-a-GCST90001688	finn-b-M13_ANKYLOSPON_STRICT	Ankylosing spondylitis, strict definition || id:finn-b-M13_ANKYLOSPON_STRICT	CD28+ CD45RA+ CD8+ T cell %T cell || id:ebi-a-GCST90001688	Inverse variance weighted	36	0.00621004	0.00759948	0.413833	-0.00868494	0.021105	1.00623	0.991353	1.02133	0.994076
ebi-a-GCST90001710	finn-b-M13_ANKYLOSPON_STRICT	Ankylosing spondylitis, strict definition || id:finn-b-M13_ANKYLOSPON_STRICT	BAFF-R on IgD- CD24- B cell || id:ebi-a-GCST90001710	Inverse variance weighted	8	0.000471915	0.0629832	0.994022	-0.122975	0.123919	1.00047	0.884286	1.13192	0.996553
ebi-a-GCST90001720	finn-b-M13_ANKYLOSPON_STRICT	Ankylosing spondylitis, strict definition || id:finn-b-M13_ANKYLOSPON_STRICT	BAFF-R on transitional B cell || id:ebi-a-GCST90001720	Inverse variance weighted	8	0.0526953	0.0681028	0.439072	-0.0807861	0.186177	1.05411	0.922391	1.20464	0.994076
ebi-a-GCST90001754	finn-b-M13_ANKYLOSPON_STRICT	Ankylosing spondylitis, strict definition || id:finn-b-M13_ANKYLOSPON_STRICT	CD20 on IgD- CD27- B cell || id:ebi-a-GCST90001754	Inverse variance weighted	4	-0.0121012	0.195577	0.950663	-0.395432	0.371229	0.987972	0.673389	1.44952	0.996553
ebi-a-GCST90001757	finn-b-M13_ANKYLOSPON_STRICT	Ankylosing spondylitis, strict definition || id:finn-b-M13_ANKYLOSPON_STRICT	CD20 on IgD- CD38dim B cell || id:ebi-a-GCST90001757	Inverse variance weighted	6	-0.03005	0.151409	0.842678	-0.326812	0.266712	0.970397	0.721219	1.30566	0.994076
ebi-a-GCST90001772	finn-b-M13_ANKYLOSPON_STRICT	Ankylosing spondylitis, strict definition || id:finn-b-M13_ANKYLOSPON_STRICT	CD24 on unswitched memory B cell || id:ebi-a-GCST90001772	Inverse variance weighted	2	-0.170275	0.173083	0.325227	-0.509518	0.168968	0.843433	0.600785	1.18408	0.994076
ebi-a-GCST90001773	finn-b-M13_ANKYLOSPON_STRICT	Ankylosing spondylitis, strict definition || id:finn-b-M13_ANKYLOSPON_STRICT	CD24 on switched memory B cell || id:ebi-a-GCST90001773	Inverse variance weighted	2	-0.0306164	0.197848	0.877021	-0.418398	0.357166	0.969848	0.6581	1.42927	0.994076
ebi-a-GCST90001781	finn-b-M13_ANKYLOSPON_STRICT	Ankylosing spondylitis, strict definition || id:finn-b-M13_ANKYLOSPON_STRICT	CD25 on IgD+ CD38- naive B cell || id:ebi-a-GCST90001781	Inverse variance weighted	3	-0.276181	0.164566	0.0933001	-0.59873	0.0463679	0.758676	0.549509	1.04746	0.945915
ebi-a-GCST90001798	finn-b-M13_ANKYLOSPON_STRICT	Ankylosing spondylitis, strict definition || id:finn-b-M13_ANKYLOSPON_STRICT	CD27 on CD24+ CD27+ B cell || id:ebi-a-GCST90001798	Inverse variance weighted	10	-0.120268	0.0858111	0.161052	-0.288458	0.0479219	0.886683	0.749419	1.04909	0.994076
ebi-a-GCST90001804	finn-b-M13_ANKYLOSPON_STRICT	Ankylosing spondylitis, strict definition || id:finn-b-M13_ANKYLOSPON_STRICT	CD27 on IgD- CD38dim B cell || id:ebi-a-GCST90001804	Inverse variance weighted	8	-0.109998	0.0816081	0.177699	-0.269949	0.0499544	0.895836	0.763418	1.05122	0.994076
ebi-a-GCST90001825	finn-b-M13_ANKYLOSPON_STRICT	Ankylosing spondylitis, strict definition || id:finn-b-M13_ANKYLOSPON_STRICT	IgD on IgD+ CD38dim B cell || id:ebi-a-GCST90001825	Inverse variance weighted	5	-0.150527	0.0808151	0.0625169	-0.308925	0.00787041	0.860254	0.734236	1.0079	0.945915
ebi-a-GCST90001849	finn-b-M13_ANKYLOSPON_STRICT	Ankylosing spondylitis, strict definition || id:finn-b-M13_ANKYLOSPON_STRICT	CD3 on HLA DR+ CD4+ T cell || id:ebi-a-GCST90001849	Inverse variance weighted	2	-0.0207852	0.139783	0.881793	-0.294761	0.25319	0.979429	0.74471	1.28813	0.994076
ebi-a-GCST90001863	finn-b-M13_ANKYLOSPON_STRICT	Ankylosing spondylitis, strict definition || id:finn-b-M13_ANKYLOSPON_STRICT	CD3 on CD28+ CD45RA- CD8+ T cell || id:ebi-a-GCST90001863	Inverse variance weighted	4	0.208516	0.165613	0.208012	-0.116087	0.533118	1.23185	0.890398	1.70424	0.994076
ebi-a-GCST90001883	finn-b-M13_ANKYLOSPON_STRICT	Ankylosing spondylitis, strict definition || id:finn-b-M13_ANKYLOSPON_STRICT	CD16-CD56 on Natural Killer T || id:ebi-a-GCST90001883	Inverse variance weighted	4	-0.0164441	0.134437	0.902648	-0.279941	0.247053	0.98369	0.755828	1.28025	0.994076
ebi-a-GCST90001907	finn-b-M13_ANKYLOSPON_STRICT	Ankylosing spondylitis, strict definition || id:finn-b-M13_ANKYLOSPON_STRICT	CCR7 on naive CD4+ T cell || id:ebi-a-GCST90001907	Inverse variance weighted	4	-0.157767	0.135338	0.243725	-0.423029	0.107495	0.854049	0.65506	1.11349	0.994076
ebi-a-GCST90001933	finn-b-M13_ANKYLOSPON_STRICT	Ankylosing spondylitis, strict definition || id:finn-b-M13_ANKYLOSPON_STRICT	CD25 on CD45RA- CD4 not regulatory T cell || id:ebi-a-GCST90001933	Inverse variance weighted	2	0.065913	0.221155	0.765673	-0.367551	0.499377	1.06813	0.692428	1.64769	0.994076
ebi-a-GCST90001979	finn-b-M13_ANKYLOSPON_STRICT	Ankylosing spondylitis, strict definition || id:finn-b-M13_ANKYLOSPON_STRICT	CD16 on CD14- CD16+ monocyte || id:ebi-a-GCST90001979	Inverse variance weighted	8	-0.00927487	0.085734	0.913851	-0.177313	0.158764	0.990768	0.837517	1.17206	0.994076
ebi-a-GCST90001984	finn-b-M13_ANKYLOSPON_STRICT	Ankylosing spondylitis, strict definition || id:finn-b-M13_ANKYLOSPON_STRICT	HLA DR on CD14- CD16+ monocyte || id:ebi-a-GCST90001984	Inverse variance weighted	7	-0.401874	0.105835	0.000146345	-0.609309	-0.194438	0.669065	0.543726	0.823297	0.0428881
ebi-a-GCST90002073	finn-b-M13_ANKYLOSPON_STRICT	Ankylosing spondylitis, strict definition || id:finn-b-M13_ANKYLOSPON_STRICT	SSC-A on monocyte || id:ebi-a-GCST90002073	Inverse variance weighted	7	0.0413392	0.0885063	0.640445	-0.132133	0.214812	1.04221	0.876224	1.23963	0.994076
ebi-a-GCST90002084	finn-b-M13_ANKYLOSPON_STRICT	Ankylosing spondylitis, strict definition || id:finn-b-M13_ANKYLOSPON_STRICT	SSC-A on Natural Killer T || id:ebi-a-GCST90002084	Inverse variance weighted	2	0.0951654	0.336438	0.777283	-0.564252	0.754583	1.09984	0.568785	2.12672	0.994076
ebi-a-GCST90002108	finn-b-M13_ANKYLOSPON_STRICT	Ankylosing spondylitis, strict definition || id:finn-b-M13_ANKYLOSPON_STRICT	HLA DR on CD33+ HLA DR+ CD14- || id:ebi-a-GCST90002108	Inverse variance weighted	2	0.0174825	0.11007	0.873802	-0.198254	0.233219	1.01764	0.820161	1.26266	0.994076
ebi-a-GCST90001395	finn-b-M13_ANKYLOSPON_STRICT	Ankylosing spondylitis, strict definition || id:finn-b-M13_ANKYLOSPON_STRICT	IgD+ CD38- B cell %B cell || id:ebi-a-GCST90001395	Inverse variance weighted	2	0.618692	0.391525	0.114059	-0.148697	1.38608	1.8565	0.86183	3.99914	0.945915
ebi-a-GCST90001417	finn-b-M13_ANKYLOSPON_STRICT	Ankylosing spondylitis, strict definition || id:finn-b-M13_ANKYLOSPON_STRICT	CD24+ CD27+ B cell %B cell || id:ebi-a-GCST90001417	Inverse variance weighted	3	0.23351	0.184952	0.206753	-0.128995	0.596015	1.26303	0.878978	1.81487	0.994076
ebi-a-GCST90001442	finn-b-M13_ANKYLOSPON_STRICT	Ankylosing spondylitis, strict definition || id:finn-b-M13_ANKYLOSPON_STRICT	CD24+ CD27+ B cell %lymphocyte || id:ebi-a-GCST90001442	Inverse variance weighted	3	-0.172251	0.287785	0.549481	-0.73631	0.391809	0.841768	0.478878	1.47965	0.994076
ebi-a-GCST90001465	finn-b-M13_ANKYLOSPON_STRICT	Ankylosing spondylitis, strict definition || id:finn-b-M13_ANKYLOSPON_STRICT	CD86+ myeloid Dendritic Cell %Dendritic Cell || id:ebi-a-GCST90001465	Inverse variance weighted	4	0.0120296	0.130226	0.9264	-0.243213	0.267273	1.0121	0.784104	1.3064	0.994076
ebi-a-GCST90001478	finn-b-M13_ANKYLOSPON_STRICT	Ankylosing spondylitis, strict definition || id:finn-b-M13_ANKYLOSPON_STRICT	CD4 regulatory T cell %CD4+ T cell || id:ebi-a-GCST90001478	Inverse variance weighted	2	0.231607	0.332205	0.48569	-0.419515	0.882729	1.26062	0.657366	2.41749	0.994076
ebi-a-GCST90001500	finn-b-M13_ANKYLOSPON_STRICT	Ankylosing spondylitis, strict definition || id:finn-b-M13_ANKYLOSPON_STRICT	Activated & resting CD4 regulatory T cell %CD4+ T cell || id:ebi-a-GCST90001500	Inverse variance weighted	3	0.0780961	0.0998604	0.434183	-0.11763	0.273823	1.08123	0.889025	1.31498	0.994076
ebi-a-GCST90001505	finn-b-M13_ANKYLOSPON_STRICT	Ankylosing spondylitis, strict definition || id:finn-b-M13_ANKYLOSPON_STRICT	CD25++ CD4+ T cell %CD4+ T cell || id:ebi-a-GCST90001505	Inverse variance weighted	2	0.173494	0.221868	0.434233	-0.261368	0.608356	1.18945	0.769998	1.83741	0.994076
ebi-a-GCST90001515	finn-b-M13_ANKYLOSPON_STRICT	Ankylosing spondylitis, strict definition || id:finn-b-M13_ANKYLOSPON_STRICT	Immature Myeloid-Derived Suppressor Cells Absolute Count || id:ebi-a-GCST90001515	Inverse variance weighted	2	0.238371	0.138309	0.0848037	-0.0327143	0.509456	1.26918	0.967815	1.66439	0.945915
ebi-a-GCST90001544	finn-b-M13_ANKYLOSPON_STRICT	Ankylosing spondylitis, strict definition || id:finn-b-M13_ANKYLOSPON_STRICT	Effector Memory CD4+ T cell %T cell || id:ebi-a-GCST90001544	Inverse variance weighted	3	-0.428019	0.328623	0.192758	-1.07212	0.216081	0.651799	0.342282	1.2412	0.994076
ebi-a-GCST90001570	finn-b-M13_ANKYLOSPON_STRICT	Ankylosing spondylitis, strict definition || id:finn-b-M13_ANKYLOSPON_STRICT	Effector Memory CD4-CD8- T cell %CD4-CD8- T cell || id:ebi-a-GCST90001570	Inverse variance weighted	4	-0.219468	0.185323	0.236316	-0.5827	0.143765	0.802946	0.558389	1.15461	0.994076
ebi-a-GCST90001580	finn-b-M13_ANKYLOSPON_STRICT	Ankylosing spondylitis, strict definition || id:finn-b-M13_ANKYLOSPON_STRICT	CD14+ CD16+ monocyte Absolute Count || id:ebi-a-GCST90001580	Inverse variance weighted	3	-0.00182758	0.175233	0.991679	-0.345285	0.341629	0.998174	0.708019	1.40724	0.996553
ebi-a-GCST90001594	finn-b-M13_ANKYLOSPON_STRICT	Ankylosing spondylitis, strict definition || id:finn-b-M13_ANKYLOSPON_STRICT	CD4+CD8+ T cell Absolute Count || id:ebi-a-GCST90001594	Inverse variance weighted	2	0.160951	0.238023	0.498913	-0.305573	0.627476	1.17463	0.736701	1.87288	0.994076
ebi-a-GCST90001614	finn-b-M13_ANKYLOSPON_STRICT	Ankylosing spondylitis, strict definition || id:finn-b-M13_ANKYLOSPON_STRICT	CD8+ and CD8dim T cell %leukocyte || id:ebi-a-GCST90001614	Inverse variance weighted	2	0.586541	1.03477	0.570829	-1.44161	2.61469	1.79776	0.236547	13.663	0.994076
ebi-a-GCST90001626	finn-b-M13_ANKYLOSPON_STRICT	Ankylosing spondylitis, strict definition || id:finn-b-M13_ANKYLOSPON_STRICT	HLA DR+ CD4+ T cell %lymphocyte || id:ebi-a-GCST90001626	Inverse variance weighted	2	0.287896	0.187211	0.124093	-0.0790368	0.65483	1.33362	0.924006	1.92481	0.945915
ebi-a-GCST90001679	finn-b-M13_ANKYLOSPON_STRICT	Ankylosing spondylitis, strict definition || id:finn-b-M13_ANKYLOSPON_STRICT	CD25++ CD8+ T cell %T cell || id:ebi-a-GCST90001679	Inverse variance weighted	2	-0.191437	0.165955	0.248685	-0.516709	0.133834	0.825771	0.59648	1.1432	0.994076
ebi-a-GCST90001694	finn-b-M13_ANKYLOSPON_STRICT	Ankylosing spondylitis, strict definition || id:finn-b-M13_ANKYLOSPON_STRICT	CD28- CD4-CD8- T cell %T cell || id:ebi-a-GCST90001694	Inverse variance weighted	3	-0.213731	0.222709	0.337214	-0.650241	0.22278	0.807566	0.52192	1.24955	0.994076
ebi-a-GCST90001704	finn-b-M13_ANKYLOSPON_STRICT	Ankylosing spondylitis, strict definition || id:finn-b-M13_ANKYLOSPON_STRICT	BAFF-R on IgD+ CD24- B cell || id:ebi-a-GCST90001704	Inverse variance weighted	10	0.0470579	0.0558165	0.399183	-0.0623425	0.156458	1.04818	0.939561	1.16936	0.994076
ebi-a-GCST90001741	finn-b-M13_ANKYLOSPON_STRICT	Ankylosing spondylitis, strict definition || id:finn-b-M13_ANKYLOSPON_STRICT	CD19 on IgD+ B cell || id:ebi-a-GCST90001741	Inverse variance weighted	2	-0.387189	0.439241	0.37805	-1.2481	0.473723	0.678963	0.287049	1.60596	0.994076
ebi-a-GCST90001791	finn-b-M13_ANKYLOSPON_STRICT	Ankylosing spondylitis, strict definition || id:finn-b-M13_ANKYLOSPON_STRICT	CD25 on naive-mature B cell || id:ebi-a-GCST90001791	Inverse variance weighted	4	-0.0755214	0.176409	0.668575	-0.421283	0.27024	0.92726	0.656204	1.31028	0.994076
ebi-a-GCST90001841	finn-b-M13_ANKYLOSPON_STRICT	Ankylosing spondylitis, strict definition || id:finn-b-M13_ANKYLOSPON_STRICT	CD3 on Central Memory CD4+ T cell || id:ebi-a-GCST90001841	Inverse variance weighted	4	-0.0420636	0.0918212	0.646878	-0.222033	0.137906	0.958809	0.800889	1.14787	0.994076
ebi-a-GCST90001869	finn-b-M13_ANKYLOSPON_STRICT	Ankylosing spondylitis, strict definition || id:finn-b-M13_ANKYLOSPON_STRICT	CD3 on resting CD4 regulatory T cell || id:ebi-a-GCST90001869	Inverse variance weighted	5	-0.050972	0.0985761	0.605099	-0.244181	0.142237	0.950305	0.783346	1.15285	0.994076
ebi-a-GCST90001944	finn-b-M13_ANKYLOSPON_STRICT	Ankylosing spondylitis, strict definition || id:finn-b-M13_ANKYLOSPON_STRICT	CD123 on plasmacytoid Dendritic Cell || id:ebi-a-GCST90001944	Inverse variance weighted	2	-0.285515	0.185386	0.123534	-0.648872	0.0778421	0.751627	0.522635	1.08095	0.945915
ebi-a-GCST90001973	finn-b-M13_ANKYLOSPON_STRICT	Ankylosing spondylitis, strict definition || id:finn-b-M13_ANKYLOSPON_STRICT	FSC-A on CD4+ T cell || id:ebi-a-GCST90001973	Inverse variance weighted	2	-1.04993	0.418666	0.0121481	-1.87052	-0.22935	0.349961	0.154044	0.79505	0.817973
ebi-a-GCST90002013	finn-b-M13_ANKYLOSPON_STRICT	Ankylosing spondylitis, strict definition || id:finn-b-M13_ANKYLOSPON_STRICT	CCR2 on myeloid Dendritic Cell || id:ebi-a-GCST90002013	Inverse variance weighted	3	-0.139539	0.138722	0.314466	-0.411434	0.132355	0.869759	0.662699	1.14151	0.994076
ebi-a-GCST90002030	finn-b-M13_ANKYLOSPON_STRICT	Ankylosing spondylitis, strict definition || id:finn-b-M13_ANKYLOSPON_STRICT	CD39 on CD39+ activated CD4 regulatory T cell || id:ebi-a-GCST90002030	Inverse variance weighted	6	-0.0589764	0.0625141	0.345472	-0.181504	0.0635512	0.942729	0.834015	1.06561	0.994076
ebi-a-GCST90002110	finn-b-M13_ANKYLOSPON_STRICT	Ankylosing spondylitis, strict definition || id:finn-b-M13_ANKYLOSPON_STRICT	HLA DR on CD33dim HLA DR+ CD11b+ || id:ebi-a-GCST90002110	Inverse variance weighted	3	-0.528549	0.142701	0.000212318	-0.808243	-0.248855	0.58946	0.44564	0.779693	0.0428881
ebi-a-GCST90001431	finn-b-M13_ANKYLOSPON_STRICT	Ankylosing spondylitis, strict definition || id:finn-b-M13_ANKYLOSPON_STRICT	IgD+ CD38- B cell %lymphocyte || id:ebi-a-GCST90001431	Inverse variance weighted	2	0.493711	0.752359	0.511684	-0.980913	1.96834	1.63839	0.374968	7.15875	0.994076
ebi-a-GCST90001433	finn-b-M13_ANKYLOSPON_STRICT	Ankylosing spondylitis, strict definition || id:finn-b-M13_ANKYLOSPON_STRICT	IgD- CD27- B cell %lymphocyte || id:ebi-a-GCST90001433	Inverse variance weighted	2	0.203057	0.199295	0.308262	-0.187561	0.593674	1.22514	0.828979	1.81063	0.994076
ebi-a-GCST90001436	finn-b-M13_ANKYLOSPON_STRICT	Ankylosing spondylitis, strict definition || id:finn-b-M13_ANKYLOSPON_STRICT	Memory B cell %lymphocyte || id:ebi-a-GCST90001436	Inverse variance weighted	2	0.135238	0.368103	0.713326	-0.586244	0.85672	1.14481	0.556414	2.35542	0.994076
ebi-a-GCST90001468	finn-b-M13_ANKYLOSPON_STRICT	Ankylosing spondylitis, strict definition || id:finn-b-M13_ANKYLOSPON_STRICT	CD62L- myeloid Dendritic Cell Absolute Count || id:ebi-a-GCST90001468	Inverse variance weighted	6	0.0605451	0.145983	0.678332	-0.225581	0.346672	1.06242	0.798052	1.41435	0.994076
ebi-a-GCST90001481	finn-b-M13_ANKYLOSPON_STRICT	Ankylosing spondylitis, strict definition || id:finn-b-M13_ANKYLOSPON_STRICT	Resting CD4 regulatory T cell %CD4 regulatory T cell || id:ebi-a-GCST90001481	Inverse variance weighted	10	0.0266325	0.056094	0.634941	-0.0833117	0.136577	1.02699	0.920064	1.14634	0.994076
ebi-a-GCST90001532	finn-b-M13_ANKYLOSPON_STRICT	Ankylosing spondylitis, strict definition || id:finn-b-M13_ANKYLOSPON_STRICT	Basophil Absolute Count || id:ebi-a-GCST90001532	Inverse variance weighted	3	-0.0146619	0.0497826	0.768362	-0.112236	0.0829119	0.985445	0.893834	1.08645	0.994076
ebi-a-GCST90001545	finn-b-M13_ANKYLOSPON_STRICT	Ankylosing spondylitis, strict definition || id:finn-b-M13_ANKYLOSPON_STRICT	Terminally Differentiated CD4+ T cell Absolute Count || id:ebi-a-GCST90001545	Inverse variance weighted	2	0.765357	0.50726	0.131348	-0.228872	1.75959	2.14976	0.795431	5.81004	0.96481
ebi-a-GCST90001572	finn-b-M13_ANKYLOSPON_STRICT	Ankylosing spondylitis, strict definition || id:finn-b-M13_ANKYLOSPON_STRICT	Terminally Differentiated CD4-CD8- T cell Absolute Count || id:ebi-a-GCST90001572	Inverse variance weighted	2	1.01036	0.377762	0.00748187	0.269948	1.75077	2.74659	1.3099	5.75906	0.604535
ebi-a-GCST90001582	finn-b-M13_ANKYLOSPON_STRICT	Ankylosing spondylitis, strict definition || id:finn-b-M13_ANKYLOSPON_STRICT	CD14+ CD16- monocyte Absolute Count || id:ebi-a-GCST90001582	Inverse variance weighted	3	-0.476086	0.253203	0.0600728	-0.972363	0.0201907	0.62121	0.378188	1.0204	0.945915
ebi-a-GCST90001586	finn-b-M13_ANKYLOSPON_STRICT	Ankylosing spondylitis, strict definition || id:finn-b-M13_ANKYLOSPON_STRICT	CD14+ CD16- monocyte %monocyte || id:ebi-a-GCST90001586	Inverse variance weighted	2	-0.128917	0.211695	0.542541	-0.543839	0.286005	0.879047	0.580515	1.3311	0.994076
ebi-a-GCST90001597	finn-b-M13_ANKYLOSPON_STRICT	Ankylosing spondylitis, strict definition || id:finn-b-M13_ANKYLOSPON_STRICT	CD8dim T cell %T cell || id:ebi-a-GCST90001597	Inverse variance weighted	2	-0.258348	0.29125	0.37506	-0.829198	0.312501	0.772326	0.436399	1.36684	0.994076
ebi-a-GCST90001604	finn-b-M13_ANKYLOSPON_STRICT	Ankylosing spondylitis, strict definition || id:finn-b-M13_ANKYLOSPON_STRICT	T cell %lymphocyte || id:ebi-a-GCST90001604	Inverse variance weighted	2	0.108489	0.207336	0.600798	-0.29789	0.514868	1.11459	0.742383	1.67342	0.994076
ebi-a-GCST90001649	finn-b-M13_ANKYLOSPON_STRICT	Ankylosing spondylitis, strict definition || id:finn-b-M13_ANKYLOSPON_STRICT	HLA DR+ Natural Killer %Natural Killer || id:ebi-a-GCST90001649	Inverse variance weighted	6	0.025459	0.103029	0.804828	-0.176479	0.227397	1.02579	0.838217	1.25533	0.994076
ebi-a-GCST90001691	finn-b-M13_ANKYLOSPON_STRICT	Ankylosing spondylitis, strict definition || id:finn-b-M13_ANKYLOSPON_STRICT	CD28+ CD45RA- CD8+ T cell %T cell || id:ebi-a-GCST90001691	Inverse variance weighted	3	-0.00178187	0.0928643	0.984691	-0.183796	0.180232	0.99822	0.832106	1.1975	0.996553
ebi-a-GCST90001705	finn-b-M13_ANKYLOSPON_STRICT	Ankylosing spondylitis, strict definition || id:finn-b-M13_ANKYLOSPON_STRICT	BAFF-R on IgD+ CD38- B cell || id:ebi-a-GCST90001705	Inverse variance weighted	9	0.0458096	0.0579986	0.429621	-0.0678676	0.159487	1.04688	0.934384	1.17291	0.994076
ebi-a-GCST90001706	finn-b-M13_ANKYLOSPON_STRICT	Ankylosing spondylitis, strict definition || id:finn-b-M13_ANKYLOSPON_STRICT	BAFF-R on IgD+ CD38- naive B cell || id:ebi-a-GCST90001706	Inverse variance weighted	8	0.0511297	0.0589916	0.386091	-0.0644939	0.166753	1.05246	0.937542	1.18146	0.994076
ebi-a-GCST90001712	finn-b-M13_ANKYLOSPON_STRICT	Ankylosing spondylitis, strict definition || id:finn-b-M13_ANKYLOSPON_STRICT	BAFF-R on IgD- CD38- B cell || id:ebi-a-GCST90001712	Inverse variance weighted	7	-0.0474509	0.0602339	0.430827	-0.165509	0.0706076	0.953657	0.847462	1.07316	0.994076
ebi-a-GCST90001766	finn-b-M13_ANKYLOSPON_STRICT	Ankylosing spondylitis, strict definition || id:finn-b-M13_ANKYLOSPON_STRICT	CD24 on IgD+ CD38- B cell || id:ebi-a-GCST90001766	Inverse variance weighted	2	-0.221669	0.282778	0.433102	-0.775914	0.332577	0.801181	0.460283	1.39456	0.994076
ebi-a-GCST90001829	finn-b-M13_ANKYLOSPON_STRICT	Ankylosing spondylitis, strict definition || id:finn-b-M13_ANKYLOSPON_STRICT	BAFF-R on B cell || id:ebi-a-GCST90001829	Inverse variance weighted	10	0.0473501	0.0563896	0.401079	-0.0631735	0.157874	1.04849	0.938781	1.17102	0.994076
ebi-a-GCST90001846	finn-b-M13_ANKYLOSPON_STRICT	Ankylosing spondylitis, strict definition || id:finn-b-M13_ANKYLOSPON_STRICT	CD3 on Central Memory CD8+ T cell || id:ebi-a-GCST90001846	Inverse variance weighted	2	0.0361738	0.141144	0.797727	-0.240469	0.312817	1.03684	0.786259	1.36727	0.994076
ebi-a-GCST90001848	finn-b-M13_ANKYLOSPON_STRICT	Ankylosing spondylitis, strict definition || id:finn-b-M13_ANKYLOSPON_STRICT	CD3 on Natural Killer T || id:ebi-a-GCST90001848	Inverse variance weighted	2	0.0689874	0.428927	0.872222	-0.771709	0.909684	1.07142	0.462223	2.48354	0.994076
ebi-a-GCST90001924	finn-b-M13_ANKYLOSPON_STRICT	Ankylosing spondylitis, strict definition || id:finn-b-M13_ANKYLOSPON_STRICT	CD127 on CD28+ CD4+ T cell || id:ebi-a-GCST90001924	Inverse variance weighted	3	0.0690573	0.198799	0.728312	-0.320589	0.458704	1.0715	0.725721	1.58202	0.994076
ebi-a-GCST90001985	finn-b-M13_ANKYLOSPON_STRICT	Ankylosing spondylitis, strict definition || id:finn-b-M13_ANKYLOSPON_STRICT	CD40 on monocytes || id:ebi-a-GCST90001985	Inverse variance weighted	5	-0.0192699	0.0683667	0.77805	-0.153269	0.114729	0.980915	0.857899	1.12157	0.994076
ebi-a-GCST90002005	finn-b-M13_ANKYLOSPON_STRICT	Ankylosing spondylitis, strict definition || id:finn-b-M13_ANKYLOSPON_STRICT	CD16 on CD14+ CD16+ monocyte || id:ebi-a-GCST90002005	Inverse variance weighted	5	0.000996482	0.113245	0.992979	-0.220964	0.222957	1.001	0.801746	1.24977	0.996553
ebi-a-GCST90002007	finn-b-M13_ANKYLOSPON_STRICT	Ankylosing spondylitis, strict definition || id:finn-b-M13_ANKYLOSPON_STRICT	HLA DR on CD14+ CD16+ monocyte || id:ebi-a-GCST90002007	Inverse variance weighted	3	0.421776	0.240909	0.0799863	-0.0504066	0.893958	1.52467	0.950843	2.44479	0.945915
ebi-a-GCST90002016	finn-b-M13_ANKYLOSPON_STRICT	Ankylosing spondylitis, strict definition || id:finn-b-M13_ANKYLOSPON_STRICT	CCR2 on CD62L+ plasmacytoid Dendritic Cell || id:ebi-a-GCST90002016	Inverse variance weighted	2	-0.266878	0.142895	0.0618108	-0.546951	0.0131962	0.765767	0.578711	1.01328	0.945915
ebi-a-GCST90002033	finn-b-M13_ANKYLOSPON_STRICT	Ankylosing spondylitis, strict definition || id:finn-b-M13_ANKYLOSPON_STRICT	CD39 on granulocyte || id:ebi-a-GCST90002033	Inverse variance weighted	2	-0.172715	0.334044	0.605125	-0.827442	0.482011	0.841377	0.437166	1.61933	0.994076
ebi-a-GCST90002071	finn-b-M13_ANKYLOSPON_STRICT	Ankylosing spondylitis, strict definition || id:finn-b-M13_ANKYLOSPON_STRICT	SSC-A on myeloid Dendritic Cell || id:ebi-a-GCST90002071	Inverse variance weighted	7	-0.148846	0.182017	0.413496	-0.505599	0.207908	0.861702	0.603144	1.2311	0.994076
ebi-a-GCST90002120	finn-b-M13_ANKYLOSPON_STRICT	Ankylosing spondylitis, strict definition || id:finn-b-M13_ANKYLOSPON_STRICT	CD8 on CD28- CD8+ T cell || id:ebi-a-GCST90002120	Inverse variance weighted	2	-0.407396	0.752618	0.588297	-1.88253	1.06773	0.665381	0.152205	2.90878	0.994076
ebi-a-GCST90001451	finn-b-M13_ANKYLOSPON_STRICT	Ankylosing spondylitis, strict definition || id:finn-b-M13_ANKYLOSPON_STRICT	CD62L- monocyte %monocyte || id:ebi-a-GCST90001451	Inverse variance weighted	3	0.169513	0.163134	0.298757	-0.15023	0.489257	1.18473	0.86051	1.6311	0.994076
ebi-a-GCST90001463	finn-b-M13_ANKYLOSPON_STRICT	Ankylosing spondylitis, strict definition || id:finn-b-M13_ANKYLOSPON_STRICT	CD62L- Dendritic Cell %Dendritic Cell || id:ebi-a-GCST90001463	Inverse variance weighted	4	-0.107819	0.124986	0.388328	-0.352791	0.137153	0.89779	0.702724	1.147	0.994076
ebi-a-GCST90001484	finn-b-M13_ANKYLOSPON_STRICT	Ankylosing spondylitis, strict definition || id:finn-b-M13_ANKYLOSPON_STRICT	CD39+ resting CD4 regulatory T cell %resting CD4 regulatory T cell || id:ebi-a-GCST90001484	Inverse variance weighted	7	-0.0296998	0.1175	0.80045	-0.26	0.2006	0.970737	0.771052	1.22214	0.994076
ebi-a-GCST90001634	finn-b-M13_ANKYLOSPON_STRICT	Ankylosing spondylitis, strict definition || id:finn-b-M13_ANKYLOSPON_STRICT	CD8dim Natural Killer T %T cell || id:ebi-a-GCST90001634	Inverse variance weighted	5	0.0357859	0.14579	0.806099	-0.249962	0.321534	1.03643	0.77883	1.37924	0.994076
ebi-a-GCST90001647	finn-b-M13_ANKYLOSPON_STRICT	Ankylosing spondylitis, strict definition || id:finn-b-M13_ANKYLOSPON_STRICT	Natural Killer %lymphocyte || id:ebi-a-GCST90001647	Inverse variance weighted	3	-0.0698933	0.178553	0.69547	-0.419858	0.280071	0.932493	0.65714	1.32322	0.994076
ebi-a-GCST90001658	finn-b-M13_ANKYLOSPON_STRICT	Ankylosing spondylitis, strict definition || id:finn-b-M13_ANKYLOSPON_STRICT	CD39+ CD4+ T cell %T cell || id:ebi-a-GCST90001658	Inverse variance weighted	6	-0.0821608	0.0512113	0.108637	-0.182535	0.0182134	0.921124	0.833156	1.01838	0.945915
ebi-a-GCST90001665	finn-b-M13_ANKYLOSPON_STRICT	Ankylosing spondylitis, strict definition || id:finn-b-M13_ANKYLOSPON_STRICT	CD28+ CD45RA+ CD8dim T cell %CD8dim T cell || id:ebi-a-GCST90001665	Inverse variance weighted	5	0.00893891	0.0694082	0.897526	-0.127101	0.144979	1.00898	0.880645	1.15602	0.994076
ebi-a-GCST90001672	finn-b-M13_ANKYLOSPON_STRICT	Ankylosing spondylitis, strict definition || id:finn-b-M13_ANKYLOSPON_STRICT	CD39+ CD8+ T cell Absolute Count || id:ebi-a-GCST90001672	Inverse variance weighted	7	-0.0788088	0.0509112	0.12163	-0.178595	0.0209771	0.924217	0.836445	1.0212	0.945915
ebi-a-GCST90001687	finn-b-M13_ANKYLOSPON_STRICT	Ankylosing spondylitis, strict definition || id:finn-b-M13_ANKYLOSPON_STRICT	CD28- CD8+ T cell Absolute Count || id:ebi-a-GCST90001687	Inverse variance weighted	3	-0.405078	0.257558	0.115774	-0.909892	0.0997363	0.666925	0.402568	1.10488	0.945915
ebi-a-GCST90001692	finn-b-M13_ANKYLOSPON_STRICT	Ankylosing spondylitis, strict definition || id:finn-b-M13_ANKYLOSPON_STRICT	CD28+ CD45RA- CD8+ T cell %CD8+ T cell || id:ebi-a-GCST90001692	Inverse variance weighted	2	-0.0250369	0.0756831	0.740787	-0.173376	0.123302	0.975274	0.840822	1.13123	0.994076
ebi-a-GCST90001696	finn-b-M13_ANKYLOSPON_STRICT	Ankylosing spondylitis, strict definition || id:finn-b-M13_ANKYLOSPON_STRICT	CD45RA- CD28- CD8+ T cell %CD8+ T cell || id:ebi-a-GCST90001696	Inverse variance weighted	7	0.00317936	0.00308175	0.302225	-0.00286087	0.00921959	1.00318	0.997143	1.00926	0.994076
ebi-a-GCST90001707	finn-b-M13_ANKYLOSPON_STRICT	Ankylosing spondylitis, strict definition || id:finn-b-M13_ANKYLOSPON_STRICT	BAFF-R on IgD+ CD38- unswitched memory B cell || id:ebi-a-GCST90001707	Inverse variance weighted	5	-0.00771398	0.0641918	0.904348	-0.13353	0.118102	0.992316	0.875001	1.12536	0.994076
ebi-a-GCST90001723	finn-b-M13_ANKYLOSPON_STRICT	Ankylosing spondylitis, strict definition || id:finn-b-M13_ANKYLOSPON_STRICT	CD19 on CD24+ CD27+ B cell || id:ebi-a-GCST90001723	Inverse variance weighted	3	-0.0129937	0.14681	0.929474	-0.30074	0.274753	0.98709	0.74027	1.31621	0.994076
ebi-a-GCST90001748	finn-b-M13_ANKYLOSPON_STRICT	Ankylosing spondylitis, strict definition || id:finn-b-M13_ANKYLOSPON_STRICT	CD20 on IgD+ CD38- B cell || id:ebi-a-GCST90001748	Inverse variance weighted	4	0.180566	0.212808	0.396165	-0.236539	0.59767	1.19789	0.789355	1.81788	0.994076
ebi-a-GCST90001752	finn-b-M13_ANKYLOSPON_STRICT	Ankylosing spondylitis, strict definition || id:finn-b-M13_ANKYLOSPON_STRICT	CD20 on IgD+ CD38dim B cell || id:ebi-a-GCST90001752	Inverse variance weighted	7	0.0315625	0.164266	0.84763	-0.290399	0.353524	1.03207	0.747965	1.42408	0.994076
ebi-a-GCST90001787	finn-b-M13_ANKYLOSPON_STRICT	Ankylosing spondylitis, strict definition || id:finn-b-M13_ANKYLOSPON_STRICT	CD25 on IgD- CD38- B cell || id:ebi-a-GCST90001787	Inverse variance weighted	3	-0.0546753	0.176536	0.75678	-0.400686	0.291335	0.946793	0.669861	1.33821	0.994076
ebi-a-GCST90001843	finn-b-M13_ANKYLOSPON_STRICT	Ankylosing spondylitis, strict definition || id:finn-b-M13_ANKYLOSPON_STRICT	CD3 on Effector Memory CD4+ T cell || id:ebi-a-GCST90001843	Inverse variance weighted	2	0.130112	0.23469	0.579304	-0.329879	0.590104	1.13896	0.71901	1.80418	0.994076
ebi-a-GCST90001853	finn-b-M13_ANKYLOSPON_STRICT	Ankylosing spondylitis, strict definition || id:finn-b-M13_ANKYLOSPON_STRICT	CD3 on activated CD4 regulatory T cell || id:ebi-a-GCST90001853	Inverse variance weighted	4	0.06788	0.102672	0.508528	-0.133358	0.269118	1.07024	0.875152	1.30881	0.994076
ebi-a-GCST90001856	finn-b-M13_ANKYLOSPON_STRICT	Ankylosing spondylitis, strict definition || id:finn-b-M13_ANKYLOSPON_STRICT	CD3 on CD39+ secreting CD4 regulatory T cell || id:ebi-a-GCST90001856	Inverse variance weighted	3	0.0172824	0.105445	0.86981	-0.18939	0.223954	1.01743	0.827464	1.25101	0.994076
ebi-a-GCST90001887	finn-b-M13_ANKYLOSPON_STRICT	Ankylosing spondylitis, strict definition || id:finn-b-M13_ANKYLOSPON_STRICT	CD28 on secreting CD4 regulatory T cell || id:ebi-a-GCST90001887	Inverse variance weighted	3	-0.0257146	0.293152	0.930101	-0.600292	0.548863	0.974613	0.548652	1.73128	0.994076
ebi-a-GCST90001926	finn-b-M13_ANKYLOSPON_STRICT	Ankylosing spondylitis, strict definition || id:finn-b-M13_ANKYLOSPON_STRICT	CD127 on granulocyte || id:ebi-a-GCST90001926	Inverse variance weighted	8	0.0894998	0.0837817	0.285408	-0.0747124	0.253712	1.09363	0.92801	1.2888	0.994076
ebi-a-GCST90001963	finn-b-M13_ANKYLOSPON_STRICT	Ankylosing spondylitis, strict definition || id:finn-b-M13_ANKYLOSPON_STRICT	FSC-A on myeloid Dendritic Cell || id:ebi-a-GCST90001963	Inverse variance weighted	3	0.0923664	0.150902	0.540476	-0.203402	0.388135	1.09677	0.81595	1.47423	0.994076
ebi-a-GCST90001965	finn-b-M13_ANKYLOSPON_STRICT	Ankylosing spondylitis, strict definition || id:finn-b-M13_ANKYLOSPON_STRICT	FSC-A on monocyte || id:ebi-a-GCST90001965	Inverse variance weighted	2	0.11618	0.299395	0.69798	-0.470635	0.702995	1.1232	0.624606	2.01979	0.994076
ebi-a-GCST90002008	finn-b-M13_ANKYLOSPON_STRICT	Ankylosing spondylitis, strict definition || id:finn-b-M13_ANKYLOSPON_STRICT	CCR2 on monocyte || id:ebi-a-GCST90002008	Inverse variance weighted	2	0.222542	0.40105	0.578965	-0.563517	1.0086	1.24925	0.569204	2.74176	0.994076
ebi-a-GCST90002117	finn-b-M13_ANKYLOSPON_STRICT	Ankylosing spondylitis, strict definition || id:finn-b-M13_ANKYLOSPON_STRICT	HLA DR on HLA DR+ Natural Killer || id:ebi-a-GCST90002117	Inverse variance weighted	5	-0.0737983	0.163241	0.65121	-0.393751	0.246154	0.928859	0.674522	1.2791	0.994076
ebi-a-GCST90001399	finn-b-M13_ANKYLOSPON_STRICT	Ankylosing spondylitis, strict definition || id:finn-b-M13_ANKYLOSPON_STRICT	IgD- CD27- B cell %B cell || id:ebi-a-GCST90001399	Inverse variance weighted	3	0.168674	0.150609	0.262738	-0.12652	0.463867	1.18373	0.881156	1.59021	0.994076
ebi-a-GCST90001401	finn-b-M13_ANKYLOSPON_STRICT	Ankylosing spondylitis, strict definition || id:finn-b-M13_ANKYLOSPON_STRICT	IgD- CD27- B cell Absolute Count || id:ebi-a-GCST90001401	Inverse variance weighted	2	0.219617	0.198581	0.268755	-0.169601	0.608836	1.2456	0.844001	1.83829	0.994076
ebi-a-GCST90001434	finn-b-M13_ANKYLOSPON_STRICT	Ankylosing spondylitis, strict definition || id:finn-b-M13_ANKYLOSPON_STRICT	Switched memory B cell %lymphocyte || id:ebi-a-GCST90001434	Inverse variance weighted	3	-0.00590504	0.235731	0.980015	-0.467938	0.456128	0.994112	0.626292	1.57795	0.996553
ebi-a-GCST90001439	finn-b-M13_ANKYLOSPON_STRICT	Ankylosing spondylitis, strict definition || id:finn-b-M13_ANKYLOSPON_STRICT	IgD+ CD24+ B cell %lymphocyte || id:ebi-a-GCST90001439	Inverse variance weighted	2	-0.150732	0.350268	0.666953	-0.837257	0.535793	0.860078	0.432896	1.7088	0.994076
ebi-a-GCST90001496	finn-b-M13_ANKYLOSPON_STRICT	Ankylosing spondylitis, strict definition || id:finn-b-M13_ANKYLOSPON_STRICT	CD39+ secreting CD4 regulatory T cell %secreting CD4 regulatory T cell || id:ebi-a-GCST90001496	Inverse variance weighted	7	-0.0968966	0.0495806	0.0506629	-0.194075	0.000281403	0.90765	0.823596	1.00028	0.945915
ebi-a-GCST90001598	finn-b-M13_ANKYLOSPON_STRICT	Ankylosing spondylitis, strict definition || id:finn-b-M13_ANKYLOSPON_STRICT	CD4-CD8- T cell Absolute Count || id:ebi-a-GCST90001598	Inverse variance weighted	2	-0.232509	0.262512	0.375775	-0.747032	0.282015	0.792543	0.473771	1.3258	0.994076
ebi-a-GCST90001659	finn-b-M13_ANKYLOSPON_STRICT	Ankylosing spondylitis, strict definition || id:finn-b-M13_ANKYLOSPON_STRICT	CD39+ CD4+ T cell %CD4+ T cell || id:ebi-a-GCST90001659	Inverse variance weighted	6	-0.0813448	0.0506853	0.108516	-0.180688	0.0179985	0.921876	0.834696	1.01816	0.945915
ebi-a-GCST90001681	finn-b-M13_ANKYLOSPON_STRICT	Ankylosing spondylitis, strict definition || id:finn-b-M13_ANKYLOSPON_STRICT	CD25++ CD8+ T cell Absolute Count || id:ebi-a-GCST90001681	Inverse variance weighted	3	-0.25517	0.154473	0.0985607	-0.557937	0.0475976	0.774785	0.572389	1.04875	0.945915
ebi-a-GCST90001724	finn-b-M13_ANKYLOSPON_STRICT	Ankylosing spondylitis, strict definition || id:finn-b-M13_ANKYLOSPON_STRICT	CD19 on IgD+ CD24+ B cell || id:ebi-a-GCST90001724	Inverse variance weighted	4	-0.0410697	0.126669	0.745766	-0.289342	0.207202	0.959762	0.748756	1.23023	0.994076
ebi-a-GCST90001737	finn-b-M13_ANKYLOSPON_STRICT	Ankylosing spondylitis, strict definition || id:finn-b-M13_ANKYLOSPON_STRICT	CD19 on naive-mature B cell || id:ebi-a-GCST90001737	Inverse variance weighted	2	0.791191	0.554212	0.153409	-0.295066	1.87745	2.20602	0.744483	6.5368	0.994076
ebi-a-GCST90001738	finn-b-M13_ANKYLOSPON_STRICT	Ankylosing spondylitis, strict definition || id:finn-b-M13_ANKYLOSPON_STRICT	CD19 on unswitched memory B cell || id:ebi-a-GCST90001738	Inverse variance weighted	4	-0.0245396	0.125802	0.845342	-0.271111	0.222032	0.975759	0.762532	1.24861	0.994076
ebi-a-GCST90001745	finn-b-M13_ANKYLOSPON_STRICT	Ankylosing spondylitis, strict definition || id:finn-b-M13_ANKYLOSPON_STRICT	CD20 on CD24+ CD27+ B cell || id:ebi-a-GCST90001745	Inverse variance weighted	6	-0.0543876	0.160016	0.733941	-0.36802	0.259244	0.947065	0.692104	1.29595	0.994076
ebi-a-GCST90001758	finn-b-M13_ANKYLOSPON_STRICT	Ankylosing spondylitis, strict definition || id:finn-b-M13_ANKYLOSPON_STRICT	CD20 on memory B cell || id:ebi-a-GCST90001758	Inverse variance weighted	5	0.0419117	0.18106	0.816942	-0.312966	0.396789	1.0428	0.731275	1.48704	0.994076
ebi-a-GCST90001792	finn-b-M13_ANKYLOSPON_STRICT	Ankylosing spondylitis, strict definition || id:finn-b-M13_ANKYLOSPON_STRICT	CD25 on unswitched memory B cell || id:ebi-a-GCST90001792	Inverse variance weighted	4	-0.0128692	0.137997	0.925699	-0.283343	0.257605	0.987213	0.753261	1.29383	0.994076
ebi-a-GCST90001801	finn-b-M13_ANKYLOSPON_STRICT	Ankylosing spondylitis, strict definition || id:finn-b-M13_ANKYLOSPON_STRICT	CD27 on IgD+ CD38- unswitched memory B cell || id:ebi-a-GCST90001801	Inverse variance weighted	5	-0.0510632	0.111529	0.647063	-0.26966	0.167534	0.950219	0.763639	1.18238	0.994076
ebi-a-GCST90001842	finn-b-M13_ANKYLOSPON_STRICT	Ankylosing spondylitis, strict definition || id:finn-b-M13_ANKYLOSPON_STRICT	CD3 on Naive CD4+ T cell || id:ebi-a-GCST90001842	Inverse variance weighted	4	-0.0346572	0.0777378	0.655726	-0.187023	0.117709	0.965936	0.829424	1.12492	0.994076
ebi-a-GCST90001945	finn-b-M13_ANKYLOSPON_STRICT	Ankylosing spondylitis, strict definition || id:finn-b-M13_ANKYLOSPON_STRICT	CD123 on CD62L+ plasmacytoid Dendritic Cell || id:ebi-a-GCST90001945	Inverse variance weighted	2	-0.288538	0.187089	0.123012	-0.655232	0.0781557	0.749358	0.519322	1.08129	0.945915
ebi-a-GCST90001954	finn-b-M13_ANKYLOSPON_STRICT	Ankylosing spondylitis, strict definition || id:finn-b-M13_ANKYLOSPON_STRICT	CD33 on basophil || id:ebi-a-GCST90001954	Inverse variance weighted	7	0.0146694	0.0482327	0.761022	-0.0798667	0.109206	1.01478	0.923239	1.11539	0.994076
ebi-a-GCST90001961	finn-b-M13_ANKYLOSPON_STRICT	Ankylosing spondylitis, strict definition || id:finn-b-M13_ANKYLOSPON_STRICT	CD25 on CD39+ CD4+ T cell || id:ebi-a-GCST90001961	Inverse variance weighted	5	0.0808884	0.0765111	0.290415	-0.0690733	0.23085	1.08425	0.933258	1.25967	0.994076
ebi-a-GCST90001966	finn-b-M13_ANKYLOSPON_STRICT	Ankylosing spondylitis, strict definition || id:finn-b-M13_ANKYLOSPON_STRICT	FSC-A on granulocyte || id:ebi-a-GCST90001966	Inverse variance weighted	2	-0.0403575	0.218754	0.853631	-0.469116	0.388401	0.960446	0.625555	1.47462	0.994076
ebi-a-GCST90001987	finn-b-M13_ANKYLOSPON_STRICT	Ankylosing spondylitis, strict definition || id:finn-b-M13_ANKYLOSPON_STRICT	CD64 on CD14+ CD16- monocyte || id:ebi-a-GCST90001987	Inverse variance weighted	8	-0.153141	0.0664358	0.021161	-0.283355	-0.022927	0.858009	0.753252	0.977334	0.945915
ebi-a-GCST90002081	finn-b-M13_ANKYLOSPON_STRICT	Ankylosing spondylitis, strict definition || id:finn-b-M13_ANKYLOSPON_STRICT	SSC-A on CD4+ T cell || id:ebi-a-GCST90002081	Inverse variance weighted	2	-1.06271	0.369205	0.00399744	-1.78635	-0.339065	0.345519	0.167571	0.712436	0.403741
ebi-a-GCST90002106	finn-b-M13_ANKYLOSPON_STRICT	Ankylosing spondylitis, strict definition || id:finn-b-M13_ANKYLOSPON_STRICT	HLA DR on Dendritic Cell || id:ebi-a-GCST90002106	Inverse variance weighted	5	-0.137238	0.193976	0.479254	-0.517431	0.242954	0.871762	0.59605	1.27501	0.994076
ebi-a-GCST90001398	finn-b-M13_ANKYLOSPON_STRICT	Ankylosing spondylitis, strict definition || id:finn-b-M13_ANKYLOSPON_STRICT	Unswitched memory B cell Absolute Count || id:ebi-a-GCST90001398	Inverse variance weighted	2	-0.156858	0.420992	0.709452	-0.982002	0.668286	0.854825	0.37456	1.95089	0.994076
ebi-a-GCST90001492	finn-b-M13_ANKYLOSPON_STRICT	Ankylosing spondylitis, strict definition || id:finn-b-M13_ANKYLOSPON_STRICT	Secreting CD4 regulatory T cell Absolute Count || id:ebi-a-GCST90001492	Inverse variance weighted	4	-0.0338692	0.0728628	0.642049	-0.17668	0.108942	0.966698	0.838048	1.1151	0.994076
ebi-a-GCST90001530	finn-b-M13_ANKYLOSPON_STRICT	Ankylosing spondylitis, strict definition || id:finn-b-M13_ANKYLOSPON_STRICT	Monocytic Myeloid-Derived Suppressor Cells Absolute Count || id:ebi-a-GCST90001530	Inverse variance weighted	3	0.0395097	0.103331	0.702195	-0.16302	0.242039	1.0403	0.849575	1.27384	0.994076
ebi-a-GCST90001531	finn-b-M13_ANKYLOSPON_STRICT	Ankylosing spondylitis, strict definition || id:finn-b-M13_ANKYLOSPON_STRICT	CD33dim HLA DR- Absolute Count || id:ebi-a-GCST90001531	Inverse variance weighted	3	-0.010977	0.0497519	0.825377	-0.108491	0.0865368	0.989083	0.897187	1.09039	0.994076
ebi-a-GCST90001560	finn-b-M13_ANKYLOSPON_STRICT	Ankylosing spondylitis, strict definition || id:finn-b-M13_ANKYLOSPON_STRICT	CD45RA+ CD8+ T cell Absolute Count || id:ebi-a-GCST90001560	Inverse variance weighted	3	-0.287978	0.397857	0.469175	-1.06778	0.491822	0.749778	0.343772	1.63529	0.994076
ebi-a-GCST90001622	finn-b-M13_ANKYLOSPON_STRICT	Ankylosing spondylitis, strict definition || id:finn-b-M13_ANKYLOSPON_STRICT	Natural Killer T %T cell || id:ebi-a-GCST90001622	Inverse variance weighted	5	-0.0495139	0.171222	0.772443	-0.385108	0.286081	0.951692	0.680377	1.3312	0.994076
ebi-a-GCST90001698	finn-b-M13_ANKYLOSPON_STRICT	Ankylosing spondylitis, strict definition || id:finn-b-M13_ANKYLOSPON_STRICT	CD45RA+ CD28- CD8+ T cell Absolute Count || id:ebi-a-GCST90001698	Inverse variance weighted	421	2.62999e-05	1.68188e-05	0.117883	-6.66496e-06	5.92648e-05	1.00003	0.999993	1.00006	0.945915
ebi-a-GCST90001708	finn-b-M13_ANKYLOSPON_STRICT	Ankylosing spondylitis, strict definition || id:finn-b-M13_ANKYLOSPON_STRICT	BAFF-R on IgD+ CD38+ B cell || id:ebi-a-GCST90001708	Inverse variance weighted	10	0.0507864	0.058123	0.382241	-0.0631346	0.164707	1.0521	0.938817	1.17905	0.994076
ebi-a-GCST90001743	finn-b-M13_ANKYLOSPON_STRICT	Ankylosing spondylitis, strict definition || id:finn-b-M13_ANKYLOSPON_STRICT	CD20 on B cell || id:ebi-a-GCST90001743	Inverse variance weighted	3	0.317614	0.191272	0.0968058	-0.0572782	0.692507	1.37385	0.944331	1.99872	0.945915
ebi-a-GCST90001765	finn-b-M13_ANKYLOSPON_STRICT	Ankylosing spondylitis, strict definition || id:finn-b-M13_ANKYLOSPON_STRICT	CD24 on IgD+ CD24+ B cell || id:ebi-a-GCST90001765	Inverse variance weighted	2	-0.159654	0.15631	0.307071	-0.466022	0.146715	0.852439	0.627494	1.15802	0.994076
ebi-a-GCST90001803	finn-b-M13_ANKYLOSPON_STRICT	Ankylosing spondylitis, strict definition || id:finn-b-M13_ANKYLOSPON_STRICT	CD27 on IgD- CD38+ B cell || id:ebi-a-GCST90001803	Inverse variance weighted	2	-0.252203	0.276867	0.36234	-0.794863	0.290457	0.777087	0.451643	1.33704	0.994076
ebi-a-GCST90001976	finn-b-M13_ANKYLOSPON_STRICT	Ankylosing spondylitis, strict definition || id:finn-b-M13_ANKYLOSPON_STRICT	FSC-A on Natural Killer T || id:ebi-a-GCST90001976	Inverse variance weighted	2	-0.413803	0.358217	0.248019	-1.11591	0.288302	0.661131	0.327618	1.33416	0.994076
ebi-a-GCST90001980	finn-b-M13_ANKYLOSPON_STRICT	Ankylosing spondylitis, strict definition || id:finn-b-M13_ANKYLOSPON_STRICT	CD40 on CD14+ CD16- monocyte || id:ebi-a-GCST90001980	Inverse variance weighted	4	0.0267515	0.0787738	0.734159	-0.127645	0.181148	1.02711	0.880166	1.19859	0.994076
ebi-a-GCST90001990	finn-b-M13_ANKYLOSPON_STRICT	Ankylosing spondylitis, strict definition || id:finn-b-M13_ANKYLOSPON_STRICT	CD64 on CD14- CD16+ monocyte || id:ebi-a-GCST90001990	Inverse variance weighted	2	-0.506848	0.297354	0.0882826	-1.08966	0.0759657	0.602392	0.336331	1.07893	0.945915
ebi-a-GCST90002003	finn-b-M13_ANKYLOSPON_STRICT	Ankylosing spondylitis, strict definition || id:finn-b-M13_ANKYLOSPON_STRICT	CCR2 on CD14- CD16- || id:ebi-a-GCST90002003	Inverse variance weighted	3	-0.163258	0.268245	0.542781	-0.689018	0.362503	0.849372	0.502069	1.43692	0.994076
ebi-a-GCST90002052	finn-b-M13_ANKYLOSPON_STRICT	Ankylosing spondylitis, strict definition || id:finn-b-M13_ANKYLOSPON_STRICT	CD45 on Immature Myeloid-Derived Suppressor Cells || id:ebi-a-GCST90002052	Inverse variance weighted	2	-0.215843	0.101895	0.0341518	-0.415557	-0.0161275	0.805862	0.659972	0.984002	0.945915
ebi-a-GCST90001553	finn-b-M13_ANKYLOSPON_STRICT	Ankylosing spondylitis, strict definition || id:finn-b-M13_ANKYLOSPON_STRICT	Naive CD8+ T cell %T cell || id:ebi-a-GCST90001553	Inverse variance weighted (multiplicative random effects)	3	-0.00710466	0.0338283	0.833651	-0.0734082	0.0591989	0.992921	0.929221	1.06099	0.928601
ebi-a-GCST90001952	finn-b-M13_ANKYLOSPON_STRICT	Ankylosing spondylitis, strict definition || id:finn-b-M13_ANKYLOSPON_STRICT	CD33 on Monocytic Myeloid-Derived Suppressor Cells || id:ebi-a-GCST90001952	Inverse variance weighted (multiplicative random effects)	4	0.0247125	0.0892888	0.781956	-0.150294	0.199719	1.02502	0.860455	1.22106	0.928601
ebi-a-GCST90001957	finn-b-M13_ANKYLOSPON_STRICT	Ankylosing spondylitis, strict definition || id:finn-b-M13_ANKYLOSPON_STRICT	CD33 on CD33+ HLA DR+ CD14- || id:ebi-a-GCST90001957	Inverse variance weighted (multiplicative random effects)	4	0.0254047	0.0837465	0.761621	-0.138738	0.189548	1.02573	0.870456	1.2087	0.928601
ebi-a-GCST90001546	finn-b-M13_ANKYLOSPON_STRICT	Ankylosing spondylitis, strict definition || id:finn-b-M13_ANKYLOSPON_STRICT	Terminally Differentiated CD4+ T cell %CD4+ T cell || id:ebi-a-GCST90001546	Inverse variance weighted (multiplicative random effects)	3	-0.380878	0.418302	0.36254	-1.20075	0.438993	0.683261	0.300969	1.55114	0.928601
ebi-a-GCST90001950	finn-b-M13_ANKYLOSPON_STRICT	Ankylosing spondylitis, strict definition || id:finn-b-M13_ANKYLOSPON_STRICT	CD33 on Granulocytic Myeloid-Derived Suppressor Cells || id:ebi-a-GCST90001950	Inverse variance weighted (multiplicative random effects)	3	0.0559062	0.123967	0.652006	-0.187068	0.298881	1.0575	0.829387	1.34835	0.928601
ebi-a-GCST90001826	finn-b-M13_ANKYLOSPON_STRICT	Ankylosing spondylitis, strict definition || id:finn-b-M13_ANKYLOSPON_STRICT	IgD on unswitched memory B cell || id:ebi-a-GCST90001826	Inverse variance weighted (multiplicative random effects)	5	-0.0984346	0.143041	0.491355	-0.378795	0.181926	0.906255	0.684686	1.19953	0.928601
ebi-a-GCST90001864	finn-b-M13_ANKYLOSPON_STRICT	Ankylosing spondylitis, strict definition || id:finn-b-M13_ANKYLOSPON_STRICT	CD3 on CD28+ CD45RA+ CD8+ T cell || id:ebi-a-GCST90001864	Inverse variance weighted (multiplicative random effects)	3	0.0367794	0.242076	0.87924	-0.43769	0.511248	1.03746	0.645526	1.66737	0.928601
ebi-a-GCST90001574	finn-b-M13_ANKYLOSPON_STRICT	Ankylosing spondylitis, strict definition || id:finn-b-M13_ANKYLOSPON_STRICT	Terminally Differentiated CD4-CD8- T cell %T cell || id:ebi-a-GCST90001574	Inverse variance weighted (multiplicative random effects)	4	0.40305	0.336324	0.230762	-0.256144	1.06224	1.49638	0.77403	2.89286	0.928601
ebi-a-GCST90001947	finn-b-M13_ANKYLOSPON_STRICT	Ankylosing spondylitis, strict definition || id:finn-b-M13_ANKYLOSPON_STRICT	CD33 on CD33+ HLA DR+ CD14dim || id:ebi-a-GCST90001947	Inverse variance weighted (multiplicative random effects)	4	0.0263946	0.0845911	0.755021	-0.139404	0.192193	1.02675	0.869876	1.2119	0.928601
ebi-a-GCST90001815	finn-b-M13_ANKYLOSPON_STRICT	Ankylosing spondylitis, strict definition || id:finn-b-M13_ANKYLOSPON_STRICT	CD38 on IgD- CD38dim B cell || id:ebi-a-GCST90001815	Inverse variance weighted (multiplicative random effects)	3	-0.173364	0.346735	0.617083	-0.852965	0.506237	0.840832	0.42615	1.65904	0.928601
ebi-a-GCST90001819	finn-b-M13_ANKYLOSPON_STRICT	Ankylosing spondylitis, strict definition || id:finn-b-M13_ANKYLOSPON_STRICT	CD38 on transitional B cell || id:ebi-a-GCST90001819	Inverse variance weighted (multiplicative random effects)	5	-0.126799	0.217815	0.560471	-0.553718	0.300119	0.88091	0.574809	1.35002	0.928601
ebi-a-GCST90002032	finn-b-M13_ANKYLOSPON_STRICT	Ankylosing spondylitis, strict definition || id:finn-b-M13_ANKYLOSPON_STRICT	CD39 on CD39+ CD4+ T cell || id:ebi-a-GCST90002032	Inverse variance weighted (multiplicative random effects)	5	-0.0888455	0.0781039	0.255317	-0.241929	0.0642381	0.914987	0.785112	1.06635	0.928601
ebi-a-GCST90001751	finn-b-M13_ANKYLOSPON_STRICT	Ankylosing spondylitis, strict definition || id:finn-b-M13_ANKYLOSPON_STRICT	CD20 on IgD+ CD38+ B cell || id:ebi-a-GCST90001751	Inverse variance weighted (multiplicative random effects)	5	0.0349099	0.271386	0.897646	-0.497006	0.566826	1.03553	0.608349	1.76266	0.928601
ebi-a-GCST90001956	finn-b-M13_ANKYLOSPON_STRICT	Ankylosing spondylitis, strict definition || id:finn-b-M13_ANKYLOSPON_STRICT	CD33 on CD33+ HLA DR+ || id:ebi-a-GCST90001956	Inverse variance weighted (multiplicative random effects)	4	0.0260992	0.0840699	0.756221	-0.138678	0.190876	1.02644	0.870508	1.21031	0.928601
ebi-a-GCST90002098	finn-b-M13_ANKYLOSPON_STRICT	Ankylosing spondylitis, strict definition || id:finn-b-M13_ANKYLOSPON_STRICT	CD45RA on naive CD4+ T cell || id:ebi-a-GCST90002098	Inverse variance weighted (multiplicative random effects)	10	0.0101253	0.100859	0.920034	-0.187558	0.207809	1.01018	0.828981	1.23098	0.928601
ebi-a-GCST90002119	finn-b-M13_ANKYLOSPON_STRICT	Ankylosing spondylitis, strict definition || id:finn-b-M13_ANKYLOSPON_STRICT	CD8 on CD28+ CD45RA+ CD8+ T cell || id:ebi-a-GCST90002119	Inverse variance weighted (multiplicative random effects)	8	0.145266	0.15234	0.340302	-0.15332	0.443853	1.15635	0.857855	1.5587	0.928601
ebi-a-GCST90001469	finn-b-M13_ANKYLOSPON_STRICT	Ankylosing spondylitis, strict definition || id:finn-b-M13_ANKYLOSPON_STRICT	CD62L- myeloid Dendritic Cell %Dendritic Cell || id:ebi-a-GCST90001469	Inverse variance weighted (multiplicative random effects)	6	0.066957	0.151346	0.658192	-0.229681	0.363595	1.06925	0.794787	1.43849	0.928601
ebi-a-GCST90001813	finn-b-M13_ANKYLOSPON_STRICT	Ankylosing spondylitis, strict definition || id:finn-b-M13_ANKYLOSPON_STRICT	CD38 on IgD+ CD38dim B cell || id:ebi-a-GCST90001813	Inverse variance weighted (multiplicative random effects)	4	-0.144558	0.26553	0.586158	-0.664998	0.375882	0.865405	0.514275	1.45627	0.928601
ebi-a-GCST90001816	finn-b-M13_ANKYLOSPON_STRICT	Ankylosing spondylitis, strict definition || id:finn-b-M13_ANKYLOSPON_STRICT	CD38 on naive-mature B cell || id:ebi-a-GCST90001816	Inverse variance weighted (multiplicative random effects)	3	-0.20558	0.380357	0.588858	-0.95108	0.53992	0.814175	0.386324	1.71587	0.928601
ebi-a-GCST90001547	finn-b-M13_ANKYLOSPON_STRICT	Ankylosing spondylitis, strict definition || id:finn-b-M13_ANKYLOSPON_STRICT	Terminally Differentiated CD4+ T cell %T cell || id:ebi-a-GCST90001547	Inverse variance weighted (multiplicative random effects)	3	-0.138746	0.263737	0.598834	-0.65567	0.378178	0.870449	0.519094	1.45962	0.928601
ebi-a-GCST90002009	finn-b-M13_ANKYLOSPON_STRICT	Ankylosing spondylitis, strict definition || id:finn-b-M13_ANKYLOSPON_STRICT	HLA DR on CD14- CD16- || id:ebi-a-GCST90002009	Inverse variance weighted (multiplicative random effects)	3	0.045484	0.507607	0.928601	-0.949426	1.04039	1.04653	0.386963	2.83033	0.928601
ebi-a-GCST90002056	finn-b-M13_ANKYLOSPON_STRICT	Ankylosing spondylitis, strict definition || id:finn-b-M13_ANKYLOSPON_STRICT	CD8 on Effector Memory CD8+ T cell || id:ebi-a-GCST90002056	Inverse variance weighted (multiplicative random effects)	3	0.726743	0.503504	0.148916	-0.260125	1.71361	2.06833	0.770955	5.54896	0.928601
ebi-a-GCST90001489	finn-b-M13_ANKYLOSPON_STRICT	Ankylosing spondylitis, strict definition || id:finn-b-M13_ANKYLOSPON_STRICT	CD39+ activated CD4 regulatory T cell Absolute Count || id:ebi-a-GCST90001489	Inverse variance weighted (multiplicative random effects)	4	-0.0293026	0.214801	0.891491	-0.450313	0.391708	0.971123	0.637428	1.47951	0.928601
ebi-a-GCST90001553	finn-b-M13_ANKYLOSPON_STRICT	Ankylosing spondylitis, strict definition || id:finn-b-M13_ANKYLOSPON_STRICT	Naive CD8+ T cell %T cell || id:ebi-a-GCST90001553	MR Egger	3	-1.41663e-05	0.0464799	0.999806	-0.0911147	0.0910864	0.999986	0.912913	1.09536	0.999806
ebi-a-GCST90001618	finn-b-M13_ANKYLOSPON_STRICT	Ankylosing spondylitis, strict definition || id:finn-b-M13_ANKYLOSPON_STRICT	HLA DR+ T cell Absolute Count || id:ebi-a-GCST90001618	MR Egger	3	0.416924	0.310316	0.407336	-0.191295	1.02514	1.51729	0.825889	2.78749	0.999806
ebi-a-GCST90001669	finn-b-M13_ANKYLOSPON_STRICT	Ankylosing spondylitis, strict definition || id:finn-b-M13_ANKYLOSPON_STRICT	CD28+ CD45RA- CD8dim T cell Absolute Count || id:ebi-a-GCST90001669	MR Egger	3	-0.190495	0.303007	0.642702	-0.78439	0.403399	0.82655	0.456398	1.4969	0.999806
ebi-a-GCST90001728	finn-b-M13_ANKYLOSPON_STRICT	Ankylosing spondylitis, strict definition || id:finn-b-M13_ANKYLOSPON_STRICT	CD19 on IgD+ CD38- unswitched memory B cell || id:ebi-a-GCST90001728	MR Egger	3	-4.41156	4.01393	0.469978	-12.2789	3.45575	0.0121362	4.64894e-06	31.682	0.999806
ebi-a-GCST90001729	finn-b-M13_ANKYLOSPON_STRICT	Ankylosing spondylitis, strict definition || id:finn-b-M13_ANKYLOSPON_STRICT	CD19 on IgD+ CD38+ B cell || id:ebi-a-GCST90001729	MR Egger	4	0.264198	0.29055	0.459173	-0.305281	0.833676	1.30239	0.736917	2.30176	0.999806
ebi-a-GCST90001778	finn-b-M13_ANKYLOSPON_STRICT	Ankylosing spondylitis, strict definition || id:finn-b-M13_ANKYLOSPON_STRICT	CD25 on IgD+ CD24+ B cell || id:ebi-a-GCST90001778	MR Egger	3	0.102239	0.374623	0.83039	-0.632023	0.8365	1.10765	0.531516	2.30827	0.999806
ebi-a-GCST90001851	finn-b-M13_ANKYLOSPON_STRICT	Ankylosing spondylitis, strict definition || id:finn-b-M13_ANKYLOSPON_STRICT	CD3 on T cell || id:ebi-a-GCST90001851	MR Egger	3	-0.69	0.482448	0.388458	-1.6356	0.255598	0.501576	0.194836	1.29123	0.999806
ebi-a-GCST90001857	finn-b-M13_ANKYLOSPON_STRICT	Ankylosing spondylitis, strict definition || id:finn-b-M13_ANKYLOSPON_STRICT	CD3 on activated & secreting CD4 regulatory T cell || id:ebi-a-GCST90001857	MR Egger	4	-0.424947	0.261247	0.245342	-0.936991	0.0870976	0.653805	0.391805	1.091	0.999806
ebi-a-GCST90001868	finn-b-M13_ANKYLOSPON_STRICT	Ankylosing spondylitis, strict definition || id:finn-b-M13_ANKYLOSPON_STRICT	CD3 on CD4 regulatory T cell || id:ebi-a-GCST90001868	MR Egger	3	-0.079868	0.364214	0.862572	-0.793728	0.633992	0.923238	0.452156	1.88512	0.999806
ebi-a-GCST90001946	finn-b-M13_ANKYLOSPON_STRICT	Ankylosing spondylitis, strict definition || id:finn-b-M13_ANKYLOSPON_STRICT	CD33 on CD14+ monocyte || id:ebi-a-GCST90001946	MR Egger	5	0.032739	0.13113	0.818963	-0.224276	0.289754	1.03328	0.799095	1.3361	0.999806
ebi-a-GCST90001952	finn-b-M13_ANKYLOSPON_STRICT	Ankylosing spondylitis, strict definition || id:finn-b-M13_ANKYLOSPON_STRICT	CD33 on Monocytic Myeloid-Derived Suppressor Cells || id:ebi-a-GCST90001952	MR Egger	4	0.0102049	0.196132	0.963233	-0.374214	0.394624	1.01026	0.68783	1.48383	0.999806
ebi-a-GCST90001957	finn-b-M13_ANKYLOSPON_STRICT	Ankylosing spondylitis, strict definition || id:finn-b-M13_ANKYLOSPON_STRICT	CD33 on CD33+ HLA DR+ CD14- || id:ebi-a-GCST90001957	MR Egger	4	0.0166134	0.184931	0.936604	-0.345851	0.379078	1.01675	0.707618	1.46094	0.999806
ebi-a-GCST90001969	finn-b-M13_ANKYLOSPON_STRICT	Ankylosing spondylitis, strict definition || id:finn-b-M13_ANKYLOSPON_STRICT	FSC-A on Natural Killer || id:ebi-a-GCST90001969	MR Egger	3	0.0460924	0.486462	0.93986	-0.907374	0.999558	1.04717	0.403583	2.71708	0.999806
ebi-a-GCST90002006	finn-b-M13_ANKYLOSPON_STRICT	Ankylosing spondylitis, strict definition || id:finn-b-M13_ANKYLOSPON_STRICT	CD64 on monocyte || id:ebi-a-GCST90002006	MR Egger	8	-0.311993	0.224851	0.214611	-0.752701	0.128715	0.731987	0.471093	1.13737	0.999806
ebi-a-GCST90002078	finn-b-M13_ANKYLOSPON_STRICT	Ankylosing spondylitis, strict definition || id:finn-b-M13_ANKYLOSPON_STRICT	SSC-A on granulocyte || id:ebi-a-GCST90002078	MR Egger	3	0.446704	0.530983	0.554743	-0.594023	1.48743	1.56315	0.552102	4.42571	0.999806
ebi-a-GCST90001461	finn-b-M13_ANKYLOSPON_STRICT	Ankylosing spondylitis, strict definition || id:finn-b-M13_ANKYLOSPON_STRICT	Dendritic Cell Absolute Count || id:ebi-a-GCST90001461	MR Egger	3	-0.158346	0.378679	0.747862	-0.900557	0.583865	0.853554	0.406343	1.79295	0.999806
ebi-a-GCST90001464	finn-b-M13_ANKYLOSPON_STRICT	Ankylosing spondylitis, strict definition || id:finn-b-M13_ANKYLOSPON_STRICT	CD86+ myeloid Dendritic Cell Absolute Count || id:ebi-a-GCST90001464	MR Egger	5	-0.221545	0.310462	0.526982	-0.830049	0.38696	0.80128	0.436028	1.4725	0.999806
ebi-a-GCST90001487	finn-b-M13_ANKYLOSPON_STRICT	Ankylosing spondylitis, strict definition || id:finn-b-M13_ANKYLOSPON_STRICT	Activated CD4 regulatory T cell %CD4 regulatory T cell || id:ebi-a-GCST90001487	MR Egger	4	-0.010092	0.319619	0.977679	-0.636546	0.616361	0.989959	0.529117	1.85218	0.999806
ebi-a-GCST90001507	finn-b-M13_ANKYLOSPON_STRICT	Ankylosing spondylitis, strict definition || id:finn-b-M13_ANKYLOSPON_STRICT	CD25++ CD45RA+ CD4 not regulatory T cell Absolute Count || id:ebi-a-GCST90001507	MR Egger	3	0.150006	0.199037	0.588847	-0.240107	0.540119	1.16184	0.786543	1.71621	0.999806
ebi-a-GCST90001528	finn-b-M13_ANKYLOSPON_STRICT	Ankylosing spondylitis, strict definition || id:finn-b-M13_ANKYLOSPON_STRICT	CD33dim HLA DR+ CD11b- %CD33dim HLA DR+ || id:ebi-a-GCST90001528	MR Egger	3	0.110787	0.442909	0.843961	-0.757315	0.978889	1.11716	0.468924	2.6615	0.999806
ebi-a-GCST90001533	finn-b-M13_ANKYLOSPON_STRICT	Ankylosing spondylitis, strict definition || id:finn-b-M13_ANKYLOSPON_STRICT	Basophil %CD33dim HLA DR- CD66b- || id:ebi-a-GCST90001533	MR Egger	3	0.372584	0.410423	0.530741	-0.431846	1.17701	1.45148	0.64931	3.24467	0.999806
ebi-a-GCST90001561	finn-b-M13_ANKYLOSPON_STRICT	Ankylosing spondylitis, strict definition || id:finn-b-M13_ANKYLOSPON_STRICT	CD45RA+ CD8+ T cell %CD8+ T cell || id:ebi-a-GCST90001561	MR Egger	4	-0.00223717	0.0582457	0.972851	-0.116399	0.111924	0.997765	0.89012	1.11843	0.999806
ebi-a-GCST90001569	finn-b-M13_ANKYLOSPON_STRICT	Ankylosing spondylitis, strict definition || id:finn-b-M13_ANKYLOSPON_STRICT	Effector Memory CD4-CD8- T cell Absolute Count || id:ebi-a-GCST90001569	MR Egger	4	0.199273	0.376827	0.649755	-0.539308	0.937853	1.22051	0.583152	2.55449	0.999806
ebi-a-GCST90001585	finn-b-M13_ANKYLOSPON_STRICT	Ankylosing spondylitis, strict definition || id:finn-b-M13_ANKYLOSPON_STRICT	CD14+ CD16+ monocyte %monocyte || id:ebi-a-GCST90001585	MR Egger	3	0.154602	0.349235	0.734684	-0.529898	0.839103	1.16719	0.588665	2.31429	0.999806
ebi-a-GCST90001667	finn-b-M13_ANKYLOSPON_STRICT	Ankylosing spondylitis, strict definition || id:finn-b-M13_ANKYLOSPON_STRICT	CD28+ CD45RA- CD8dim T cell %T cell || id:ebi-a-GCST90001667	MR Egger	3	-0.0952501	0.29493	0.80113	-0.673313	0.482812	0.909146	0.510016	1.62063	0.999806
ebi-a-GCST90001736	finn-b-M13_ANKYLOSPON_STRICT	Ankylosing spondylitis, strict definition || id:finn-b-M13_ANKYLOSPON_STRICT	CD19 on memory B cell || id:ebi-a-GCST90001736	MR Egger	3	0.0653134	0.262392	0.844692	-0.448974	0.579601	1.06749	0.638283	1.78533	0.999806
ebi-a-GCST90001860	finn-b-M13_ANKYLOSPON_STRICT	Ankylosing spondylitis, strict definition || id:finn-b-M13_ANKYLOSPON_STRICT	CD3 on CD39+ CD4+ T cell || id:ebi-a-GCST90001860	MR Egger	4	-0.110182	0.251009	0.703561	-0.60216	0.381795	0.895671	0.547627	1.46491	0.999806
ebi-a-GCST90001884	finn-b-M13_ANKYLOSPON_STRICT	Ankylosing spondylitis, strict definition || id:finn-b-M13_ANKYLOSPON_STRICT	CD16-CD56 on Natural Killer || id:ebi-a-GCST90001884	MR Egger	8	0.0445653	0.22999	0.852749	-0.406216	0.495346	1.04557	0.666167	1.64107	0.999806
ebi-a-GCST90001892	finn-b-M13_ANKYLOSPON_STRICT	Ankylosing spondylitis, strict definition || id:finn-b-M13_ANKYLOSPON_STRICT	CD28 on CD39+ CD4+ T cell || id:ebi-a-GCST90001892	MR Egger	5	0.0247644	0.204716	0.911363	-0.37648	0.426008	1.02507	0.686273	1.53113	0.999806
ebi-a-GCST90001955	finn-b-M13_ANKYLOSPON_STRICT	Ankylosing spondylitis, strict definition || id:finn-b-M13_ANKYLOSPON_STRICT	CD33 on Immature Myeloid-Derived Suppressor Cells || id:ebi-a-GCST90001955	MR Egger	6	0.170729	0.111851	0.201614	-0.0484985	0.389956	1.18617	0.952659	1.47692	0.999806
ebi-a-GCST90002036	finn-b-M13_ANKYLOSPON_STRICT	Ankylosing spondylitis, strict definition || id:finn-b-M13_ANKYLOSPON_STRICT	CD80 on CD62L+ myeloid Dendritic Cell || id:ebi-a-GCST90002036	MR Egger	3	-0.696049	0.445403	0.362392	-1.56904	0.176941	0.498551	0.208245	1.19356	0.999806
ebi-a-GCST90002087	finn-b-M13_ANKYLOSPON_STRICT	Ankylosing spondylitis, strict definition || id:finn-b-M13_ANKYLOSPON_STRICT	CD11c on myeloid Dendritic Cell || id:ebi-a-GCST90002087	MR Egger	5	0.107883	0.798641	0.9011	-1.45745	1.67322	1.11392	0.232829	5.32929	0.999806
ebi-a-GCST90002104	finn-b-M13_ANKYLOSPON_STRICT	Ankylosing spondylitis, strict definition || id:finn-b-M13_ANKYLOSPON_STRICT	HLA DR on myeloid Dendritic Cell || id:ebi-a-GCST90002104	MR Egger	5	0.227446	0.824126	0.80048	-1.38784	1.84273	1.25539	0.249613	6.31377	0.999806
ebi-a-GCST90001480	finn-b-M13_ANKYLOSPON_STRICT	Ankylosing spondylitis, strict definition || id:finn-b-M13_ANKYLOSPON_STRICT	Resting CD4 regulatory T cell Absolute Count || id:ebi-a-GCST90001480	MR Egger	4	-0.0189028	0.140843	0.905522	-0.294955	0.25715	0.981275	0.744565	1.29324	0.999806
ebi-a-GCST90001483	finn-b-M13_ANKYLOSPON_STRICT	Ankylosing spondylitis, strict definition || id:finn-b-M13_ANKYLOSPON_STRICT	CD39+ resting CD4 regulatory T cell Absolute Count || id:ebi-a-GCST90001483	MR Egger	9	-0.0161078	0.123926	0.900239	-0.259002	0.226786	0.984021	0.771822	1.25456	0.999806
ebi-a-GCST90001495	finn-b-M13_ANKYLOSPON_STRICT	Ankylosing spondylitis, strict definition || id:finn-b-M13_ANKYLOSPON_STRICT	CD39+ secreting CD4 regulatory T cell Absolute Count || id:ebi-a-GCST90001495	MR Egger	5	-0.155269	0.154886	0.38998	-0.458846	0.148307	0.856185	0.632013	1.15987	0.999806
ebi-a-GCST90001546	finn-b-M13_ANKYLOSPON_STRICT	Ankylosing spondylitis, strict definition || id:finn-b-M13_ANKYLOSPON_STRICT	Terminally Differentiated CD4+ T cell %CD4+ T cell || id:ebi-a-GCST90001546	MR Egger	3	0.598925	0.457102	0.415012	-0.296996	1.49485	1.82016	0.743047	4.45865	0.999806
ebi-a-GCST90001555	finn-b-M13_ANKYLOSPON_STRICT	Ankylosing spondylitis, strict definition || id:finn-b-M13_ANKYLOSPON_STRICT	Effector Memory CD8+ T cell %CD8+ T cell || id:ebi-a-GCST90001555	MR Egger	3	-0.059871	0.145214	0.751043	-0.344491	0.224749	0.941886	0.708581	1.25201	0.999806
ebi-a-GCST90001571	finn-b-M13_ANKYLOSPON_STRICT	Ankylosing spondylitis, strict definition || id:finn-b-M13_ANKYLOSPON_STRICT	Effector Memory CD4-CD8- T cell %T cell || id:ebi-a-GCST90001571	MR Egger	3	-0.0981799	0.708892	0.912387	-1.48761	1.29125	0.906486	0.225912	3.63732	0.999806
ebi-a-GCST90001581	finn-b-M13_ANKYLOSPON_STRICT	Ankylosing spondylitis, strict definition || id:finn-b-M13_ANKYLOSPON_STRICT	CD14- CD16- Absolute Count || id:ebi-a-GCST90001581	MR Egger	3	-0.155604	1.08268	0.909126	-2.27766	1.96645	0.855898	0.102524	7.14527	0.999806
ebi-a-GCST90001619	finn-b-M13_ANKYLOSPON_STRICT	Ankylosing spondylitis, strict definition || id:finn-b-M13_ANKYLOSPON_STRICT	HLA DR+ T cell%T cell || id:ebi-a-GCST90001619	MR Egger	3	0.418537	0.240997	0.332596	-0.0538169	0.890891	1.51974	0.947606	2.4373	0.999806
ebi-a-GCST90001646	finn-b-M13_ANKYLOSPON_STRICT	Ankylosing spondylitis, strict definition || id:finn-b-M13_ANKYLOSPON_STRICT	Natural Killer %CD3- lymphocyte || id:ebi-a-GCST90001646	MR Egger	5	0.0285514	0.149829	0.861037	-0.265113	0.322216	1.02896	0.767119	1.38018	0.999806
ebi-a-GCST90001650	finn-b-M13_ANKYLOSPON_STRICT	Ankylosing spondylitis, strict definition || id:finn-b-M13_ANKYLOSPON_STRICT	HLA DR+ Natural Killer %CD3- lymphocyte || id:ebi-a-GCST90001650	MR Egger	3	-0.0275419	0.195305	0.910812	-0.41034	0.355256	0.972834	0.663425	1.42655	0.999806
ebi-a-GCST90001695	finn-b-M13_ANKYLOSPON_STRICT	Ankylosing spondylitis, strict definition || id:finn-b-M13_ANKYLOSPON_STRICT	CD45RA- CD28- CD8+ T cell Absolute Count || id:ebi-a-GCST90001695	MR Egger	137	5.06633e-06	4.86497e-05	0.917214	-9.02871e-05	0.00010042	1.00001	0.99991	1.0001	0.999806
ebi-a-GCST90001709	finn-b-M13_ANKYLOSPON_STRICT	Ankylosing spondylitis, strict definition || id:finn-b-M13_ANKYLOSPON_STRICT	BAFF-R on IgD+ CD38dim B cell || id:ebi-a-GCST90001709	MR Egger	10	-0.0488435	0.0816201	0.56611	-0.208819	0.111132	0.95233	0.811542	1.11754	0.999806
ebi-a-GCST90001716	finn-b-M13_ANKYLOSPON_STRICT	Ankylosing spondylitis, strict definition || id:finn-b-M13_ANKYLOSPON_STRICT	BAFF-R on naive-mature B cell || id:ebi-a-GCST90001716	MR Egger	10	-0.050084	0.0828862	0.562418	-0.212541	0.112373	0.95115	0.808527	1.11893	0.999806
ebi-a-GCST90001717	finn-b-M13_ANKYLOSPON_STRICT	Ankylosing spondylitis, strict definition || id:finn-b-M13_ANKYLOSPON_STRICT	BAFF-R on unswitched memory B cell || id:ebi-a-GCST90001717	MR Egger	8	-0.0164281	0.0955202	0.869103	-0.203648	0.170792	0.983706	0.81575	1.18624	0.999806
ebi-a-GCST90001730	finn-b-M13_ANKYLOSPON_STRICT	Ankylosing spondylitis, strict definition || id:finn-b-M13_ANKYLOSPON_STRICT	CD19 on IgD+ CD38dim B cell || id:ebi-a-GCST90001730	MR Egger	4	0.292207	0.331739	0.471318	-0.358001	0.942415	1.33938	0.699072	2.56617	0.999806
ebi-a-GCST90001806	finn-b-M13_ANKYLOSPON_STRICT	Ankylosing spondylitis, strict definition || id:finn-b-M13_ANKYLOSPON_STRICT	CD27 on unswitched memory B cell || id:ebi-a-GCST90001806	MR Egger	11	0.0106698	0.263798	0.96862	-0.506374	0.527713	1.01073	0.602677	1.69505	0.999806
ebi-a-GCST90001821	finn-b-M13_ANKYLOSPON_STRICT	Ankylosing spondylitis, strict definition || id:finn-b-M13_ANKYLOSPON_STRICT	IgD on IgD+ CD24- B cell || id:ebi-a-GCST90001821	MR Egger	5	-0.152311	0.140107	0.356529	-0.426921	0.122299	0.858721	0.652515	1.13009	0.999806
ebi-a-GCST90001858	finn-b-M13_ANKYLOSPON_STRICT	Ankylosing spondylitis, strict definition || id:finn-b-M13_ANKYLOSPON_STRICT	CD3 on CD45RA+ CD4+ T cell || id:ebi-a-GCST90001858	MR Egger	5	-0.0265176	0.17779	0.890897	-0.374986	0.321951	0.973831	0.687299	1.37982	0.999806
ebi-a-GCST90001950	finn-b-M13_ANKYLOSPON_STRICT	Ankylosing spondylitis, strict definition || id:finn-b-M13_ANKYLOSPON_STRICT	CD33 on Granulocytic Myeloid-Derived Suppressor Cells || id:ebi-a-GCST90001950	MR Egger	3	-0.000712227	0.331252	0.998631	-0.649966	0.648541	0.999288	0.522064	1.91275	0.999806
ebi-a-GCST90001953	finn-b-M13_ANKYLOSPON_STRICT	Ankylosing spondylitis, strict definition || id:finn-b-M13_ANKYLOSPON_STRICT	CD33 on CD33dim HLA DR- || id:ebi-a-GCST90001953	MR Egger	6	0.075179	0.0899661	0.450368	-0.101154	0.251512	1.07808	0.903793	1.28597	0.999806
ebi-a-GCST90001989	finn-b-M13_ANKYLOSPON_STRICT	Ankylosing spondylitis, strict definition || id:finn-b-M13_ANKYLOSPON_STRICT	CD40 on CD14- CD16+ monocyte || id:ebi-a-GCST90001989	MR Egger	9	-0.00738111	0.186203	0.969487	-0.37234	0.357578	0.992646	0.68912	1.42986	0.999806
ebi-a-GCST90002024	finn-b-M13_ANKYLOSPON_STRICT	Ankylosing spondylitis, strict definition || id:finn-b-M13_ANKYLOSPON_STRICT	CD4 on naive CD4+ T cell || id:ebi-a-GCST90002024	MR Egger	4	-1.23005	0.567199	0.16237	-2.34176	-0.118336	0.292279	0.0961586	0.888398	0.999806
ebi-a-GCST90001458	finn-b-M13_ANKYLOSPON_STRICT	Ankylosing spondylitis, strict definition || id:finn-b-M13_ANKYLOSPON_STRICT	Myeloid Dendritic Cell Absolute Count || id:ebi-a-GCST90001458	MR Egger	3	-0.184944	0.355167	0.694365	-0.881072	0.511183	0.83115	0.414338	1.66726	0.999806
ebi-a-GCST90001491	finn-b-M13_ANKYLOSPON_STRICT	Ankylosing spondylitis, strict definition || id:finn-b-M13_ANKYLOSPON_STRICT	CD39+ activated CD4 regulatory T cell %CD4 regulatory T cell || id:ebi-a-GCST90001491	MR Egger	6	-0.0354376	0.0972798	0.734085	-0.226106	0.155231	0.965183	0.797633	1.16793	0.999806
ebi-a-GCST90001535	finn-b-M13_ANKYLOSPON_STRICT	Ankylosing spondylitis, strict definition || id:finn-b-M13_ANKYLOSPON_STRICT	CD45RA- CD4+ T cell %CD4+ T cell || id:ebi-a-GCST90001535	MR Egger	4	-0.00356089	0.112517	0.977627	-0.224095	0.216973	0.996445	0.799239	1.24231	0.999806
ebi-a-GCST90001599	finn-b-M13_ANKYLOSPON_STRICT	Ankylosing spondylitis, strict definition || id:finn-b-M13_ANKYLOSPON_STRICT	CD4-CD8- T cell %T cell || id:ebi-a-GCST90001599	MR Egger	3	-0.416409	1.01782	0.752774	-2.41134	1.57852	0.659411	0.0896952	4.84778	0.999806
ebi-a-GCST90001623	finn-b-M13_ANKYLOSPON_STRICT	Ankylosing spondylitis, strict definition || id:finn-b-M13_ANKYLOSPON_STRICT	Natural Killer T %lymphocyte || id:ebi-a-GCST90001623	MR Egger	7	0.101353	0.314528	0.760309	-0.515121	0.717827	1.10667	0.597428	2.04997	0.999806
ebi-a-GCST90001633	finn-b-M13_ANKYLOSPON_STRICT	Ankylosing spondylitis, strict definition || id:finn-b-M13_ANKYLOSPON_STRICT	CD8dim Natural Killer T Absolute Count || id:ebi-a-GCST90001633	MR Egger	5	0.0100599	0.266407	0.97225	-0.512097	0.532217	1.01011	0.599238	1.7027	0.999806
ebi-a-GCST90001635	finn-b-M13_ANKYLOSPON_STRICT	Ankylosing spondylitis, strict definition || id:finn-b-M13_ANKYLOSPON_STRICT	CD8dim Natural Killer T %lymphocyte || id:ebi-a-GCST90001635	MR Egger	6	-0.0736871	0.228276	0.763017	-0.521108	0.373733	0.928962	0.593862	1.45315	0.999806
ebi-a-GCST90001664	finn-b-M13_ANKYLOSPON_STRICT	Ankylosing spondylitis, strict definition || id:finn-b-M13_ANKYLOSPON_STRICT	CD28+ CD45RA+ CD8dim T cell %T cell || id:ebi-a-GCST90001664	MR Egger	6	0.0212418	0.0968913	0.837201	-0.168665	0.211149	1.02147	0.844792	1.2351	0.999806
ebi-a-GCST90001671	finn-b-M13_ANKYLOSPON_STRICT	Ankylosing spondylitis, strict definition || id:finn-b-M13_ANKYLOSPON_STRICT	CD39+ CD8+ T cell %CD8+ T cell || id:ebi-a-GCST90001671	MR Egger	6	-0.227035	0.2407	0.39897	-0.698806	0.244736	0.796893	0.497178	1.27728	0.999806
ebi-a-GCST90001762	finn-b-M13_ANKYLOSPON_STRICT	Ankylosing spondylitis, strict definition || id:finn-b-M13_ANKYLOSPON_STRICT	CD20 on IgD+ B cell || id:ebi-a-GCST90001762	MR Egger	5	3.12103	1.28886	0.0940389	0.594864	5.6472	22.6697	1.81279	283.495	0.999806
ebi-a-GCST90001826	finn-b-M13_ANKYLOSPON_STRICT	Ankylosing spondylitis, strict definition || id:finn-b-M13_ANKYLOSPON_STRICT	IgD on unswitched memory B cell || id:ebi-a-GCST90001826	MR Egger	5	-0.945076	0.345087	0.0714189	-1.62145	-0.268705	0.38865	0.197613	0.764369	0.999806
ebi-a-GCST90001864	finn-b-M13_ANKYLOSPON_STRICT	Ankylosing spondylitis, strict definition || id:finn-b-M13_ANKYLOSPON_STRICT	CD3 on CD28+ CD45RA+ CD8+ T cell || id:ebi-a-GCST90001864	MR Egger	3	0.0324035	1.08913	0.981065	-2.10229	2.1671	1.03293	0.122176	8.73291	0.999806
ebi-a-GCST90001891	finn-b-M13_ANKYLOSPON_STRICT	Ankylosing spondylitis, strict definition || id:finn-b-M13_ANKYLOSPON_STRICT	CD28 on CD45RA- CD4 not regulatory T cell || id:ebi-a-GCST90001891	MR Egger	3	-0.378528	0.510299	0.593698	-1.37871	0.621657	0.684869	0.251902	1.86201	0.999806
ebi-a-GCST90001896	finn-b-M13_ANKYLOSPON_STRICT	Ankylosing spondylitis, strict definition || id:finn-b-M13_ANKYLOSPON_STRICT	CD28 on CD28+ CD45RA+ CD8+ T cell || id:ebi-a-GCST90001896	MR Egger	3	-0.713889	0.68623	0.487425	-2.0589	0.631121	0.489736	0.127594	1.87972	0.999806
ebi-a-GCST90002061	finn-b-M13_ANKYLOSPON_STRICT	Ankylosing spondylitis, strict definition || id:finn-b-M13_ANKYLOSPON_STRICT	CD4 on CD39+ CD4+ T cell || id:ebi-a-GCST90002061	MR Egger	6	-0.0448178	0.246138	0.864372	-0.527249	0.437613	0.956172	0.590226	1.54901	0.999806
ebi-a-GCST90002121	finn-b-M13_ANKYLOSPON_STRICT	Ankylosing spondylitis, strict definition || id:finn-b-M13_ANKYLOSPON_STRICT	CD8 on CD39+ CD8+ T cell || id:ebi-a-GCST90002121	MR Egger	4	0.71397	1.60032	0.699146	-2.42266	3.8506	2.04208	0.0886851	47.0215	0.999806
ebi-a-GCST90001462	finn-b-M13_ANKYLOSPON_STRICT	Ankylosing spondylitis, strict definition || id:finn-b-M13_ANKYLOSPON_STRICT	CD62L- Dendritic Cell Absolute Count || id:ebi-a-GCST90001462	MR Egger	5	-0.231282	0.355481	0.561681	-0.928025	0.465462	0.793516	0.395334	1.59275	0.999806
ebi-a-GCST90001482	finn-b-M13_ANKYLOSPON_STRICT	Ankylosing spondylitis, strict definition || id:finn-b-M13_ANKYLOSPON_STRICT	Resting CD4 regulatory T cell %CD4+ T cell || id:ebi-a-GCST90001482	MR Egger	6	-0.0516135	0.109631	0.662315	-0.266491	0.163264	0.949696	0.766063	1.17735	0.999806
ebi-a-GCST90001485	finn-b-M13_ANKYLOSPON_STRICT	Ankylosing spondylitis, strict definition || id:finn-b-M13_ANKYLOSPON_STRICT	CD39+ resting CD4 regulatory T cell %CD4 regulatory T cell || id:ebi-a-GCST90001485	MR Egger	13	-0.029386	0.0751967	0.703416	-0.176771	0.117999	0.971042	0.837971	1.12524	0.999806
ebi-a-GCST90001503	finn-b-M13_ANKYLOSPON_STRICT	Ankylosing spondylitis, strict definition || id:finn-b-M13_ANKYLOSPON_STRICT	Activated & secreting CD4 regulatory T cell %CD4+ T cell || id:ebi-a-GCST90001503	MR Egger	9	0.0533406	0.0549385	0.363935	-0.0543388	0.16102	1.05479	0.947111	1.17471	0.999806
ebi-a-GCST90001512	finn-b-M13_ANKYLOSPON_STRICT	Ankylosing spondylitis, strict definition || id:finn-b-M13_ANKYLOSPON_STRICT	CD25++ CD45RA- CD4 not regulatory T cell %T cell || id:ebi-a-GCST90001512	MR Egger	3	-0.152696	0.333119	0.726379	-0.80561	0.500218	0.858391	0.446815	1.64908	0.999806
ebi-a-GCST90001613	finn-b-M13_ANKYLOSPON_STRICT	Ankylosing spondylitis, strict definition || id:finn-b-M13_ANKYLOSPON_STRICT	CD4-CD8- T cell %leukocyte || id:ebi-a-GCST90001613	MR Egger	4	-0.362386	0.624299	0.620288	-1.58601	0.86124	0.696014	0.204741	2.36609	0.999806
ebi-a-GCST90001628	finn-b-M13_ANKYLOSPON_STRICT	Ankylosing spondylitis, strict definition || id:finn-b-M13_ANKYLOSPON_STRICT	HLA DR+ CD8+ T cell %T cell || id:ebi-a-GCST90001628	MR Egger	3	0.530808	0.262977	0.292835	0.0153726	1.04624	1.70031	1.01549	2.84693	0.999806
ebi-a-GCST90001643	finn-b-M13_ANKYLOSPON_STRICT	Ankylosing spondylitis, strict definition || id:finn-b-M13_ANKYLOSPON_STRICT	B cell %CD3- lymphocyte || id:ebi-a-GCST90001643	MR Egger	3	-0.00521228	0.145072	0.977137	-0.289553	0.279129	0.994801	0.748598	1.32198	0.999806
ebi-a-GCST90001661	finn-b-M13_ANKYLOSPON_STRICT	Ankylosing spondylitis, strict definition || id:finn-b-M13_ANKYLOSPON_STRICT	CD28- CD8dim T cell %T cell || id:ebi-a-GCST90001661	MR Egger	3	0.473145	0.490841	0.511685	-0.488904	1.43519	1.60503	0.613298	4.20046	0.999806
ebi-a-GCST90001747	finn-b-M13_ANKYLOSPON_STRICT	Ankylosing spondylitis, strict definition || id:finn-b-M13_ANKYLOSPON_STRICT	CD20 on IgD+ CD24- B cell || id:ebi-a-GCST90001747	MR Egger	4	2.99356	1.34739	0.156403	0.352679	5.63443	19.9565	1.42287	279.901	0.999806
ebi-a-GCST90001755	finn-b-M13_ANKYLOSPON_STRICT	Ankylosing spondylitis, strict definition || id:finn-b-M13_ANKYLOSPON_STRICT	CD20 on IgD- CD38- B cell || id:ebi-a-GCST90001755	MR Egger	4	4.76312	5.65566	0.48834	-6.32198	15.8482	117.111	0.00179638	7.63475e+06	0.999806
ebi-a-GCST90001759	finn-b-M13_ANKYLOSPON_STRICT	Ankylosing spondylitis, strict definition || id:finn-b-M13_ANKYLOSPON_STRICT	CD20 on naive-mature B cell || id:ebi-a-GCST90001759	MR Egger	6	2.10852	0.967112	0.0947211	0.212978	4.00406	8.23603	1.23736	54.8202	0.999806
ebi-a-GCST90001783	finn-b-M13_ANKYLOSPON_STRICT	Ankylosing spondylitis, strict definition || id:finn-b-M13_ANKYLOSPON_STRICT	CD25 on IgD+ CD38+ B cell || id:ebi-a-GCST90001783	MR Egger	3	-1.25232	0.913647	0.401257	-3.04307	0.538426	0.28584	0.0476883	1.71331	0.999806
ebi-a-GCST90001789	finn-b-M13_ANKYLOSPON_STRICT	Ankylosing spondylitis, strict definition || id:finn-b-M13_ANKYLOSPON_STRICT	CD25 on IgD- CD38dim B cell || id:ebi-a-GCST90001789	MR Egger	3	-0.471042	0.404257	0.45152	-1.26338	0.321301	0.624352	0.282696	1.37892	0.999806
ebi-a-GCST90001793	finn-b-M13_ANKYLOSPON_STRICT	Ankylosing spondylitis, strict definition || id:finn-b-M13_ANKYLOSPON_STRICT	CD25 on switched memory B cell || id:ebi-a-GCST90001793	MR Egger	3	-0.758135	0.501971	0.372323	-1.742	0.225729	0.46854	0.17517	1.25324	0.999806
ebi-a-GCST90001839	finn-b-M13_ANKYLOSPON_STRICT	Ankylosing spondylitis, strict definition || id:finn-b-M13_ANKYLOSPON_STRICT	CD3 on Effector Memory CD8+ T cell || id:ebi-a-GCST90001839	MR Egger	3	-0.65545	0.502926	0.416655	-1.64119	0.330285	0.519208	0.19375	1.39136	0.999806
ebi-a-GCST90001981	finn-b-M13_ANKYLOSPON_STRICT	Ankylosing spondylitis, strict definition || id:finn-b-M13_ANKYLOSPON_STRICT	CD40 on CD14+ CD16+ monocyte || id:ebi-a-GCST90001981	MR Egger	5	-0.0339726	0.164631	0.849724	-0.356648	0.288703	0.966598	0.700019	1.3347	0.999806
ebi-a-GCST90001991	finn-b-M13_ANKYLOSPON_STRICT	Ankylosing spondylitis, strict definition || id:finn-b-M13_ANKYLOSPON_STRICT	HLA DR on CD14+ monocyte || id:ebi-a-GCST90001991	MR Egger	4	0.51087	0.268939	0.197883	-0.0162509	1.03799	1.66674	0.98388	2.82354	0.999806
ebi-a-GCST90001997	finn-b-M13_ANKYLOSPON_STRICT	Ankylosing spondylitis, strict definition || id:finn-b-M13_ANKYLOSPON_STRICT	CX3CR1 on CD14+ CD16- monocyte || id:ebi-a-GCST90001997	MR Egger	3	-0.0331738	0.501968	0.957988	-1.01703	0.950684	0.96737	0.361667	2.58748	0.999806
ebi-a-GCST90002116	finn-b-M13_ANKYLOSPON_STRICT	Ankylosing spondylitis, strict definition || id:finn-b-M13_ANKYLOSPON_STRICT	HLA DR on B cell || id:ebi-a-GCST90002116	MR Egger	7	0.0169915	0.200453	0.935737	-0.375897	0.40988	1.01714	0.686673	1.50664	0.999806
ebi-a-GCST90001497	finn-b-M13_ANKYLOSPON_STRICT	Ankylosing spondylitis, strict definition || id:finn-b-M13_ANKYLOSPON_STRICT	CD39+ secreting CD4 regulatory T cell %CD4 regulatory T cell || id:ebi-a-GCST90001497	MR Egger	7	-0.0398474	0.0858692	0.662116	-0.208151	0.128456	0.960936	0.812084	1.13707	0.999806
ebi-a-GCST90001574	finn-b-M13_ANKYLOSPON_STRICT	Ankylosing spondylitis, strict definition || id:finn-b-M13_ANKYLOSPON_STRICT	Terminally Differentiated CD4-CD8- T cell %T cell || id:ebi-a-GCST90001574	MR Egger	4	0.267574	0.759312	0.758216	-1.22068	1.75583	1.30679	0.29503	5.78822	0.999806
ebi-a-GCST90001627	finn-b-M13_ANKYLOSPON_STRICT	Ankylosing spondylitis, strict definition || id:finn-b-M13_ANKYLOSPON_STRICT	HLA DR+ CD8+ T cell Absolute Count || id:ebi-a-GCST90001627	MR Egger	3	0.406979	0.301387	0.405796	-0.18374	0.997698	1.50227	0.832152	2.71203	0.999806
ebi-a-GCST90001637	finn-b-M13_ANKYLOSPON_STRICT	Ankylosing spondylitis, strict definition || id:finn-b-M13_ANKYLOSPON_STRICT	CD4-CD8- Natural Killer T %T cell || id:ebi-a-GCST90001637	MR Egger	5	0.129584	0.315269	0.70865	-0.488344	0.747512	1.13835	0.613642	2.11174	0.999806
ebi-a-GCST90001666	finn-b-M13_ANKYLOSPON_STRICT	Ankylosing spondylitis, strict definition || id:finn-b-M13_ANKYLOSPON_STRICT	CD28+ CD45RA+ CD8dim T cell Absolute Count || id:ebi-a-GCST90001666	MR Egger	8	0.00735738	0.0137797	0.612584	-0.0196509	0.0343656	1.00738	0.980541	1.03496	0.999806
ebi-a-GCST90001700	finn-b-M13_ANKYLOSPON_STRICT	Ankylosing spondylitis, strict definition || id:finn-b-M13_ANKYLOSPON_STRICT	CD45RA+ CD28- CD8+ T cell %T cell || id:ebi-a-GCST90001700	MR Egger	61	0.000672154	0.00141923	0.63753	-0.00210954	0.00345385	1.00067	0.997893	1.00346	0.999806
ebi-a-GCST90001711	finn-b-M13_ANKYLOSPON_STRICT	Ankylosing spondylitis, strict definition || id:finn-b-M13_ANKYLOSPON_STRICT	BAFF-R on IgD- CD27- B cell || id:ebi-a-GCST90001711	MR Egger	8	-0.0432788	0.0878872	0.639909	-0.215538	0.12898	0.957644	0.806108	1.13767	0.999806
ebi-a-GCST90001713	finn-b-M13_ANKYLOSPON_STRICT	Ankylosing spondylitis, strict definition || id:finn-b-M13_ANKYLOSPON_STRICT	BAFF-R on IgD- CD38+ B cell || id:ebi-a-GCST90001713	MR Egger	3	-0.361092	0.303822	0.445302	-0.956583	0.234398	0.696915	0.384203	1.26415	0.999806
ebi-a-GCST90001777	finn-b-M13_ANKYLOSPON_STRICT	Ankylosing spondylitis, strict definition || id:finn-b-M13_ANKYLOSPON_STRICT	CD25 on CD24+ CD27+ B cell || id:ebi-a-GCST90001777	MR Egger	4	0.0639295	0.334821	0.866202	-0.592319	0.720178	1.06602	0.553043	2.0548	0.999806
ebi-a-GCST90001802	finn-b-M13_ANKYLOSPON_STRICT	Ankylosing spondylitis, strict definition || id:finn-b-M13_ANKYLOSPON_STRICT	CD27 on IgD- CD38- B cell || id:ebi-a-GCST90001802	MR Egger	7	-0.353978	0.235981	0.193897	-0.816501	0.108545	0.701891	0.441976	1.11466	0.999806
ebi-a-GCST90001824	finn-b-M13_ANKYLOSPON_STRICT	Ankylosing spondylitis, strict definition || id:finn-b-M13_ANKYLOSPON_STRICT	IgD on IgD+ CD38+ B cell || id:ebi-a-GCST90001824	MR Egger	5	-0.0879595	0.159065	0.618815	-0.399727	0.223808	0.915798	0.670503	1.25083	0.999806
ebi-a-GCST90001855	finn-b-M13_ANKYLOSPON_STRICT	Ankylosing spondylitis, strict definition || id:finn-b-M13_ANKYLOSPON_STRICT	CD3 on secreting CD4 regulatory T cell || id:ebi-a-GCST90001855	MR Egger	3	-0.0541092	0.370709	0.90773	-0.780698	0.67248	0.947329	0.458086	1.95909	0.999806
ebi-a-GCST90002004	finn-b-M13_ANKYLOSPON_STRICT	Ankylosing spondylitis, strict definition || id:finn-b-M13_ANKYLOSPON_STRICT	CCR2 on CD14+ CD16- monocyte || id:ebi-a-GCST90002004	MR Egger	3	0.64209	0.709015	0.531508	-0.747579	2.03176	1.90045	0.473512	7.62749	0.999806
ebi-a-GCST90002102	finn-b-M13_ANKYLOSPON_STRICT	Ankylosing spondylitis, strict definition || id:finn-b-M13_ANKYLOSPON_STRICT	CD45RA on resting CD4 regulatory T cell || id:ebi-a-GCST90002102	MR Egger	6	0.0224725	0.0824481	0.79868	-0.139126	0.184071	1.02273	0.870118	1.2021	0.999806
ebi-a-GCST90001473	finn-b-M13_ANKYLOSPON_STRICT	Ankylosing spondylitis, strict definition || id:finn-b-M13_ANKYLOSPON_STRICT	CD62L- CD86+ myeloid Dendritic Cell %Dendritic Cell || id:ebi-a-GCST90001473	MR Egger	5	-0.220337	0.23971	0.425788	-0.690169	0.249495	0.802248	0.501491	1.28338	0.999806
ebi-a-GCST90001511	finn-b-M13_ANKYLOSPON_STRICT	Ankylosing spondylitis, strict definition || id:finn-b-M13_ANKYLOSPON_STRICT	CD25++ CD45RA- CD4 not regulatory T cell %CD4+ T cell || id:ebi-a-GCST90001511	MR Egger	3	-0.106286	0.27041	0.761583	-0.636289	0.423718	0.899167	0.529253	1.52763	0.999806
ebi-a-GCST90001541	finn-b-M13_ANKYLOSPON_STRICT	Ankylosing spondylitis, strict definition || id:finn-b-M13_ANKYLOSPON_STRICT	Naive CD4+ T cell %CD4+ T cell || id:ebi-a-GCST90001541	MR Egger	3	0.187532	0.581489	0.801392	-0.952187	1.32725	1.20627	0.385896	3.77067	0.999806
ebi-a-GCST90001702	finn-b-M13_ANKYLOSPON_STRICT	Ankylosing spondylitis, strict definition || id:finn-b-M13_ANKYLOSPON_STRICT	BAFF-R on CD24+ CD27+ B cell || id:ebi-a-GCST90001702	MR Egger	8	-0.0207466	0.0960664	0.836173	-0.209037	0.167544	0.979467	0.811365	1.1824	0.999806
ebi-a-GCST90001718	finn-b-M13_ANKYLOSPON_STRICT	Ankylosing spondylitis, strict definition || id:finn-b-M13_ANKYLOSPON_STRICT	BAFF-R on switched memory B cell || id:ebi-a-GCST90001718	MR Egger	9	-0.0419785	0.0866621	0.642895	-0.211836	0.127879	0.95889	0.809097	1.13642	0.999806
ebi-a-GCST90001719	finn-b-M13_ANKYLOSPON_STRICT	Ankylosing spondylitis, strict definition || id:finn-b-M13_ANKYLOSPON_STRICT	BAFF-R on IgD+ B cell || id:ebi-a-GCST90001719	MR Egger	10	-0.0437071	0.0815999	0.606782	-0.203643	0.116229	0.957234	0.815754	1.12325	0.999806
ebi-a-GCST90001735	finn-b-M13_ANKYLOSPON_STRICT	Ankylosing spondylitis, strict definition || id:finn-b-M13_ANKYLOSPON_STRICT	CD19 on IgD- CD38dim B cell || id:ebi-a-GCST90001735	MR Egger	4	0.0593516	0.156197	0.740518	-0.246795	0.365498	1.06115	0.781301	1.44123	0.999806
ebi-a-GCST90001775	finn-b-M13_ANKYLOSPON_STRICT	Ankylosing spondylitis, strict definition || id:finn-b-M13_ANKYLOSPON_STRICT	CD25 on B cell || id:ebi-a-GCST90001775	MR Egger	3	-0.101322	0.595853	0.892772	-1.26919	1.06655	0.903642	0.281058	2.90534	0.999806
ebi-a-GCST90001779	finn-b-M13_ANKYLOSPON_STRICT	Ankylosing spondylitis, strict definition || id:finn-b-M13_ANKYLOSPON_STRICT	CD25 on IgD+ CD24- B cell || id:ebi-a-GCST90001779	MR Egger	3	-0.375987	0.399198	0.519056	-1.15841	0.40644	0.686611	0.313984	1.50146	0.999806
ebi-a-GCST90001832	finn-b-M13_ANKYLOSPON_STRICT	Ankylosing spondylitis, strict definition || id:finn-b-M13_ANKYLOSPON_STRICT	CD62L on CD62L+ plasmacytoid Dendritic Cell || id:ebi-a-GCST90001832	MR Egger	3	0.464249	0.629088	0.595264	-0.768763	1.69726	1.59082	0.463586	5.45898	0.999806
ebi-a-GCST90001947	finn-b-M13_ANKYLOSPON_STRICT	Ankylosing spondylitis, strict definition || id:finn-b-M13_ANKYLOSPON_STRICT	CD33 on CD33+ HLA DR+ CD14dim || id:ebi-a-GCST90001947	MR Egger	4	0.0190105	0.184596	0.927371	-0.342798	0.380819	1.01919	0.709781	1.46348	0.999806
ebi-a-GCST90001964	finn-b-M13_ANKYLOSPON_STRICT	Ankylosing spondylitis, strict definition || id:finn-b-M13_ANKYLOSPON_STRICT	FSC-A on plasmacytoid Dendritic Cell || id:ebi-a-GCST90001964	MR Egger	4	-0.560966	0.49761	0.376671	-1.53628	0.414349	0.570657	0.21518	1.51339	0.999806
ebi-a-GCST90001970	finn-b-M13_ANKYLOSPON_STRICT	Ankylosing spondylitis, strict definition || id:finn-b-M13_ANKYLOSPON_STRICT	FSC-A on HLA DR+ Natural Killer || id:ebi-a-GCST90001970	MR Egger	4	-0.0615174	0.367192	0.882358	-0.781214	0.658179	0.940337	0.45785	1.93127	0.999806
ebi-a-GCST90001994	finn-b-M13_ANKYLOSPON_STRICT	Ankylosing spondylitis, strict definition || id:finn-b-M13_ANKYLOSPON_STRICT	CX3CR1 on CD14- CD16- || id:ebi-a-GCST90001994	MR Egger	3	-0.337813	0.397487	0.551552	-1.11689	0.441261	0.713328	0.327297	1.55467	0.999806
ebi-a-GCST90001995	finn-b-M13_ANKYLOSPON_STRICT	Ankylosing spondylitis, strict definition || id:finn-b-M13_ANKYLOSPON_STRICT	CX3CR1 on monocyte || id:ebi-a-GCST90001995	MR Egger	3	0.00734338	0.473862	0.990135	-0.921427	0.936113	1.00737	0.397951	2.55005	0.999806
ebi-a-GCST90002072	finn-b-M13_ANKYLOSPON_STRICT	Ankylosing spondylitis, strict definition || id:finn-b-M13_ANKYLOSPON_STRICT	SSC-A on plasmacytoid Dendritic Cell || id:ebi-a-GCST90002072	MR Egger	5	-0.798318	0.893709	0.437531	-2.54999	0.953353	0.450086	0.0780826	2.59439	0.999806
ebi-a-GCST90002077	finn-b-M13_ANKYLOSPON_STRICT	Ankylosing spondylitis, strict definition || id:finn-b-M13_ANKYLOSPON_STRICT	SSC-A on HLA DR+ Natural Killer || id:ebi-a-GCST90002077	MR Egger	3	-0.0416648	0.273778	0.903854	-0.57827	0.49494	0.959191	0.560868	1.6404	0.999806
ebi-a-GCST90001493	finn-b-M13_ANKYLOSPON_STRICT	Ankylosing spondylitis, strict definition || id:finn-b-M13_ANKYLOSPON_STRICT	Secreting CD4 regulatory T cell %CD4 regulatory T cell || id:ebi-a-GCST90001493	MR Egger	5	0.00749649	0.0800499	0.931293	-0.149401	0.164394	1.00752	0.861223	1.17868	0.999806
ebi-a-GCST90001499	finn-b-M13_ANKYLOSPON_STRICT	Ankylosing spondylitis, strict definition || id:finn-b-M13_ANKYLOSPON_STRICT	Activated & resting CD4 regulatory T cell %CD4 regulatory T cell || id:ebi-a-GCST90001499	MR Egger	5	-0.0072944	0.0781581	0.931526	-0.160484	0.145896	0.992732	0.851731	1.15708	0.999806
ebi-a-GCST90001502	finn-b-M13_ANKYLOSPON_STRICT	Ankylosing spondylitis, strict definition || id:finn-b-M13_ANKYLOSPON_STRICT	Activated & secreting CD4 regulatory T cell %CD4 regulatory T cell || id:ebi-a-GCST90001502	MR Egger	7	-0.0147001	0.0673774	0.835917	-0.14676	0.11736	0.985407	0.863501	1.12452	0.999806
ebi-a-GCST90001620	finn-b-M13_ANKYLOSPON_STRICT	Ankylosing spondylitis, strict definition || id:finn-b-M13_ANKYLOSPON_STRICT	HLA DR+ T cell%lymphocyte || id:ebi-a-GCST90001620	MR Egger	4	0.377562	0.267096	0.293051	-0.145945	0.901069	1.45872	0.864205	2.46223	0.999806
ebi-a-GCST90001638	finn-b-M13_ANKYLOSPON_STRICT	Ankylosing spondylitis, strict definition || id:finn-b-M13_ANKYLOSPON_STRICT	CD4-CD8- Natural Killer T %lymphocyte || id:ebi-a-GCST90001638	MR Egger	5	0.132381	0.328104	0.713636	-0.510703	0.775466	1.14154	0.600073	2.1716	0.999806
ebi-a-GCST90001760	finn-b-M13_ANKYLOSPON_STRICT	Ankylosing spondylitis, strict definition || id:finn-b-M13_ANKYLOSPON_STRICT	CD20 on unswitched memory B cell || id:ebi-a-GCST90001760	MR Egger	4	-10.3316	6.38913	0.247259	-22.8543	2.1911	3.25871e-05	1.18715e-10	8.94507	0.999806
ebi-a-GCST90001790	finn-b-M13_ANKYLOSPON_STRICT	Ankylosing spondylitis, strict definition || id:finn-b-M13_ANKYLOSPON_STRICT	CD25 on memory B cell || id:ebi-a-GCST90001790	MR Egger	4	0.0665925	0.340983	0.863203	-0.601735	0.73492	1.06886	0.54786	2.08531	0.999806
ebi-a-GCST90001808	finn-b-M13_ANKYLOSPON_STRICT	Ankylosing spondylitis, strict definition || id:finn-b-M13_ANKYLOSPON_STRICT	CD27 on switched memory B cell || id:ebi-a-GCST90001808	MR Egger	10	-0.364527	0.188961	0.0898437	-0.734891	0.00583668	0.694525	0.479558	1.00585	0.999806
ebi-a-GCST90001812	finn-b-M13_ANKYLOSPON_STRICT	Ankylosing spondylitis, strict definition || id:finn-b-M13_ANKYLOSPON_STRICT	CD38 on IgD+ CD38+ B cell || id:ebi-a-GCST90001812	MR Egger	3	-1.10253	0.684948	0.353896	-2.44503	0.239969	0.33203	0.0867237	1.27121	0.999806
ebi-a-GCST90001815	finn-b-M13_ANKYLOSPON_STRICT	Ankylosing spondylitis, strict definition || id:finn-b-M13_ANKYLOSPON_STRICT	CD38 on IgD- CD38dim B cell || id:ebi-a-GCST90001815	MR Egger	3	-1.22629	1.31997	0.523413	-3.81343	1.36086	0.29338	0.0220723	3.89955	0.999806
ebi-a-GCST90001819	finn-b-M13_ANKYLOSPON_STRICT	Ankylosing spondylitis, strict definition || id:finn-b-M13_ANKYLOSPON_STRICT	CD38 on transitional B cell || id:ebi-a-GCST90001819	MR Egger	5	-0.252026	0.375821	0.550484	-0.988635	0.484583	0.777225	0.372084	1.6235	0.999806
ebi-a-GCST90001820	finn-b-M13_ANKYLOSPON_STRICT	Ankylosing spondylitis, strict definition || id:finn-b-M13_ANKYLOSPON_STRICT	IgD on IgD+ CD24+ B cell || id:ebi-a-GCST90001820	MR Egger	5	-0.453353	0.330078	0.263249	-1.10031	0.1936	0.635494	0.332769	1.21361	0.999806
ebi-a-GCST90001838	finn-b-M13_ANKYLOSPON_STRICT	Ankylosing spondylitis, strict definition || id:finn-b-M13_ANKYLOSPON_STRICT	CD3 on naive CD8+ T cell || id:ebi-a-GCST90001838	MR Egger	5	-0.119031	0.199057	0.591988	-0.509182	0.27112	0.88778	0.600987	1.31143	0.999806
ebi-a-GCST90001845	finn-b-M13_ANKYLOSPON_STRICT	Ankylosing spondylitis, strict definition || id:finn-b-M13_ANKYLOSPON_STRICT	CD3 on CD45RA- CD4+ T cell || id:ebi-a-GCST90001845	MR Egger	3	-0.201694	0.465119	0.739517	-1.11333	0.709939	0.817345	0.328464	2.03387	0.999806
ebi-a-GCST90001948	finn-b-M13_ANKYLOSPON_STRICT	Ankylosing spondylitis, strict definition || id:finn-b-M13_ANKYLOSPON_STRICT	CD33 on CD33dim HLA DR+ CD11b+ || id:ebi-a-GCST90001948	MR Egger	6	0.0325561	0.116188	0.793216	-0.195172	0.260284	1.03309	0.822693	1.2973	0.999806
ebi-a-GCST90001951	finn-b-M13_ANKYLOSPON_STRICT	Ankylosing spondylitis, strict definition || id:finn-b-M13_ANKYLOSPON_STRICT	CD33 on CD66b++ myeloid cell || id:ebi-a-GCST90001951	MR Egger	4	0.0437731	0.201038	0.847831	-0.350262	0.437808	1.04475	0.704503	1.54931	0.999806
ebi-a-GCST90002014	finn-b-M13_ANKYLOSPON_STRICT	Ankylosing spondylitis, strict definition || id:finn-b-M13_ANKYLOSPON_STRICT	CCR2 on CD62L+ myeloid Dendritic Cell || id:ebi-a-GCST90002014	MR Egger	3	-0.0557724	0.480881	0.926494	-0.998299	0.886754	0.945754	0.368506	2.42724	0.999806
ebi-a-GCST90002032	finn-b-M13_ANKYLOSPON_STRICT	Ankylosing spondylitis, strict definition || id:finn-b-M13_ANKYLOSPON_STRICT	CD39 on CD39+ CD4+ T cell || id:ebi-a-GCST90002032	MR Egger	5	-0.111603	0.153119	0.518833	-0.411717	0.188511	0.8944	0.662512	1.20745	0.999806
ebi-a-GCST90002039	finn-b-M13_ANKYLOSPON_STRICT	Ankylosing spondylitis, strict definition || id:finn-b-M13_ANKYLOSPON_STRICT	CD80 on monocyte || id:ebi-a-GCST90002039	MR Egger	6	-0.178179	0.151874	0.305809	-0.475852	0.119495	0.836793	0.621355	1.12693	0.999806
ebi-a-GCST90002074	finn-b-M13_ANKYLOSPON_STRICT	Ankylosing spondylitis, strict definition || id:finn-b-M13_ANKYLOSPON_STRICT	SSC-A on CD14+ monocyte || id:ebi-a-GCST90002074	MR Egger	5	-0.110649	0.211377	0.636856	-0.524948	0.30365	0.895253	0.591586	1.35479	0.999806
ebi-a-GCST90002111	finn-b-M13_ANKYLOSPON_STRICT	Ankylosing spondylitis, strict definition || id:finn-b-M13_ANKYLOSPON_STRICT	HLA DR on CD33dim HLA DR+ CD11b- || id:ebi-a-GCST90002111	MR Egger	3	2.22146	2.8222	0.575471	-3.31006	7.75298	9.22081	0.0365141	2328.51	0.999806
ebi-a-GCST90001432	finn-b-M13_ANKYLOSPON_STRICT	Ankylosing spondylitis, strict definition || id:finn-b-M13_ANKYLOSPON_STRICT	Unswitched memory B cell %lymphocyte || id:ebi-a-GCST90001432	MR Egger	4	0.191931	0.593863	0.777213	-0.972041	1.3559	1.21159	0.37831	3.88026	0.999806
ebi-a-GCST90001494	finn-b-M13_ANKYLOSPON_STRICT	Ankylosing spondylitis, strict definition || id:finn-b-M13_ANKYLOSPON_STRICT	Secreting CD4 regulatory T cell %CD4+ T cell || id:ebi-a-GCST90001494	MR Egger	7	0.00902632	0.0679207	0.899459	-0.124098	0.142151	1.00907	0.883293	1.15275	0.999806
ebi-a-GCST90001509	finn-b-M13_ANKYLOSPON_STRICT	Ankylosing spondylitis, strict definition || id:finn-b-M13_ANKYLOSPON_STRICT	CD25++ CD45RA+ CD4 not regulatory T cell %T cell || id:ebi-a-GCST90001509	MR Egger	4	0.118213	0.147811	0.507747	-0.171496	0.407921	1.12548	0.842404	1.50369	0.999806
ebi-a-GCST90001558	finn-b-M13_ANKYLOSPON_STRICT	Ankylosing spondylitis, strict definition || id:finn-b-M13_ANKYLOSPON_STRICT	Terminally Differentiated CD8+ T cell %CD8+ T cell || id:ebi-a-GCST90001558	MR Egger	3	0.102555	0.363931	0.825137	-0.61075	0.81586	1.108	0.542943	2.26112	0.999806
ebi-a-GCST90001621	finn-b-M13_ANKYLOSPON_STRICT	Ankylosing spondylitis, strict definition || id:finn-b-M13_ANKYLOSPON_STRICT	Natural Killer T Absolute Count || id:ebi-a-GCST90001621	MR Egger	4	0.497746	0.353848	0.294788	-0.195797	1.19129	1.64501	0.822179	3.29132	0.999806
ebi-a-GCST90001645	finn-b-M13_ANKYLOSPON_STRICT	Ankylosing spondylitis, strict definition || id:finn-b-M13_ANKYLOSPON_STRICT	Natural Killer Absolute Count || id:ebi-a-GCST90001645	MR Egger	3	0.622719	1.74668	0.781978	-2.80077	4.04621	1.86399	0.0607634	57.1801	0.999806
ebi-a-GCST90001660	finn-b-M13_ANKYLOSPON_STRICT	Ankylosing spondylitis, strict definition || id:finn-b-M13_ANKYLOSPON_STRICT	CD39+ CD4+ T cell Absolute Count || id:ebi-a-GCST90001660	MR Egger	5	-0.264092	0.326336	0.477593	-0.903711	0.375527	0.767903	0.405064	1.45576	0.999806
ebi-a-GCST90001697	finn-b-M13_ANKYLOSPON_STRICT	Ankylosing spondylitis, strict definition || id:finn-b-M13_ANKYLOSPON_STRICT	CD45RA- CD28- CD8+ T cell %T cell || id:ebi-a-GCST90001697	MR Egger	40	-0.00224469	0.00250952	0.376702	-0.00716336	0.00267398	0.997758	0.992862	1.00268	0.999806
ebi-a-GCST90001703	finn-b-M13_ANKYLOSPON_STRICT	Ankylosing spondylitis, strict definition || id:finn-b-M13_ANKYLOSPON_STRICT	BAFF-R on IgD+ CD24+ B cell || id:ebi-a-GCST90001703	MR Egger	7	-0.0167616	0.0963785	0.868755	-0.205663	0.17214	0.983378	0.814107	1.18784	0.999806
ebi-a-GCST90001715	finn-b-M13_ANKYLOSPON_STRICT	Ankylosing spondylitis, strict definition || id:finn-b-M13_ANKYLOSPON_STRICT	BAFF-R on memory B cell || id:ebi-a-GCST90001715	MR Egger	8	-0.0172223	0.0960875	0.863652	-0.205554	0.171109	0.982925	0.814196	1.18662	0.999806
ebi-a-GCST90001725	finn-b-M13_ANKYLOSPON_STRICT	Ankylosing spondylitis, strict definition || id:finn-b-M13_ANKYLOSPON_STRICT	CD19 on IgD+ CD24- B cell || id:ebi-a-GCST90001725	MR Egger	4	-0.0749048	0.47274	0.888657	-1.00148	0.851665	0.927832	0.367337	2.34355	0.999806
ebi-a-GCST90001742	finn-b-M13_ANKYLOSPON_STRICT	Ankylosing spondylitis, strict definition || id:finn-b-M13_ANKYLOSPON_STRICT	CD19 on transitional B cell || id:ebi-a-GCST90001742	MR Egger	4	0.286892	0.312472	0.455472	-0.325553	0.899337	1.33228	0.722128	2.45797	0.999806
ebi-a-GCST90001761	finn-b-M13_ANKYLOSPON_STRICT	Ankylosing spondylitis, strict definition || id:finn-b-M13_ANKYLOSPON_STRICT	CD20 on switched memory B cell || id:ebi-a-GCST90001761	MR Egger	6	0.0819154	0.649592	0.905735	-1.19128	1.35512	1.08536	0.303831	3.87721	0.999806
ebi-a-GCST90001780	finn-b-M13_ANKYLOSPON_STRICT	Ankylosing spondylitis, strict definition || id:finn-b-M13_ANKYLOSPON_STRICT	CD25 on IgD+ CD38- B cell || id:ebi-a-GCST90001780	MR Egger	3	-0.662707	0.597146	0.466901	-1.83311	0.507699	0.515454	0.159915	1.66146	0.999806
ebi-a-GCST90001800	finn-b-M13_ANKYLOSPON_STRICT	Ankylosing spondylitis, strict definition || id:finn-b-M13_ANKYLOSPON_STRICT	CD27 on IgD+ CD24+ B cell || id:ebi-a-GCST90001800	MR Egger	6	-0.148103	0.27558	0.61948	-0.688241	0.392035	0.862342	0.502459	1.47999	0.999806
ebi-a-GCST90001805	finn-b-M13_ANKYLOSPON_STRICT	Ankylosing spondylitis, strict definition || id:finn-b-M13_ANKYLOSPON_STRICT	CD27 on memory B cell || id:ebi-a-GCST90001805	MR Egger	7	0.037419	0.41121	0.931028	-0.768553	0.843391	1.03813	0.463683	2.32424	0.999806
ebi-a-GCST90001828	finn-b-M13_ANKYLOSPON_STRICT	Ankylosing spondylitis, strict definition || id:finn-b-M13_ANKYLOSPON_STRICT	IgD on transitional B cell || id:ebi-a-GCST90001828	MR Egger	4	-0.301024	0.230332	0.321304	-0.752474	0.150427	0.74006	0.471199	1.16233	0.999806
ebi-a-GCST90001854	finn-b-M13_ANKYLOSPON_STRICT	Ankylosing spondylitis, strict definition || id:finn-b-M13_ANKYLOSPON_STRICT	CD3 on CD39+ activated CD4 regulatory T cell || id:ebi-a-GCST90001854	MR Egger	4	-0.325119	0.224729	0.284906	-0.765587	0.115349	0.722441	0.465061	1.12227	0.999806
ebi-a-GCST90001870	finn-b-M13_ANKYLOSPON_STRICT	Ankylosing spondylitis, strict definition || id:finn-b-M13_ANKYLOSPON_STRICT	CD34 on Hematopoietic Stem Cell || id:ebi-a-GCST90001870	MR Egger	4	-0.171818	0.767373	0.843623	-1.67587	1.33223	0.842132	0.187145	3.78949	0.999806
ebi-a-GCST90001949	finn-b-M13_ANKYLOSPON_STRICT	Ankylosing spondylitis, strict definition || id:finn-b-M13_ANKYLOSPON_STRICT	CD33 on CD33dim HLA DR+ CD11b- || id:ebi-a-GCST90001949	MR Egger	7	0.0383426	0.117005	0.756414	-0.190987	0.267672	1.03909	0.826144	1.30692	0.999806
ebi-a-GCST90001988	finn-b-M13_ANKYLOSPON_STRICT	Ankylosing spondylitis, strict definition || id:finn-b-M13_ANKYLOSPON_STRICT	HLA DR on CD14+ CD16- monocyte || id:ebi-a-GCST90001988	MR Egger	4	0.489204	0.258991	0.199502	-0.0184184	0.996827	1.63102	0.98175	2.70967	0.999806
ebi-a-GCST90001996	finn-b-M13_ANKYLOSPON_STRICT	Ankylosing spondylitis, strict definition || id:finn-b-M13_ANKYLOSPON_STRICT	CX3CR1 on CD14+ CD16+ monocyte || id:ebi-a-GCST90001996	MR Egger	3	-0.0419833	0.278802	0.90485	-0.588435	0.504469	0.958886	0.555195	1.65611	0.999806
ebi-a-GCST90002031	finn-b-M13_ANKYLOSPON_STRICT	Ankylosing spondylitis, strict definition || id:finn-b-M13_ANKYLOSPON_STRICT	CD39 on CD39+ secreting CD4 regulatory T cell || id:ebi-a-GCST90002031	MR Egger	6	-0.091867	0.140308	0.548367	-0.366871	0.183137	0.912226	0.692899	1.20098	0.999806
ebi-a-GCST90002035	finn-b-M13_ANKYLOSPON_STRICT	Ankylosing spondylitis, strict definition || id:finn-b-M13_ANKYLOSPON_STRICT	CD80 on myeloid Dendritic Cell || id:ebi-a-GCST90002035	MR Egger	4	-0.666838	0.438272	0.267537	-1.52585	0.192174	0.513329	0.217436	1.21188	0.999806
ebi-a-GCST90002040	finn-b-M13_ANKYLOSPON_STRICT	Ankylosing spondylitis, strict definition || id:finn-b-M13_ANKYLOSPON_STRICT	CD80 on granulocyte || id:ebi-a-GCST90002040	MR Egger	3	0.551532	1.1372	0.712522	-1.67738	2.78044	1.73591	0.186863	16.1262	0.999806
ebi-a-GCST90002099	finn-b-M13_ANKYLOSPON_STRICT	Ankylosing spondylitis, strict definition || id:finn-b-M13_ANKYLOSPON_STRICT	CD4RA on Terminally Differentiated CD4+ T cell || id:ebi-a-GCST90002099	MR Egger	3	-0.0100482	0.117479	0.945681	-0.240307	0.220211	0.990002	0.786386	1.24634	0.999806
ebi-a-GCST90002105	finn-b-M13_ANKYLOSPON_STRICT	Ankylosing spondylitis, strict definition || id:finn-b-M13_ANKYLOSPON_STRICT	HLA DR on plasmacytoid Dendritic Cell || id:ebi-a-GCST90002105	MR Egger	6	0.329521	0.595591	0.609547	-0.837838	1.49688	1.3903	0.432645	4.46773	0.999806
ebi-a-GCST90001472	finn-b-M13_ANKYLOSPON_STRICT	Ankylosing spondylitis, strict definition || id:finn-b-M13_ANKYLOSPON_STRICT	CD62L- CD86+ myeloid Dendritic Cell Absolute Count || id:ebi-a-GCST90001472	MR Egger	5	-0.20912	0.27194	0.497893	-0.742121	0.323882	0.811298	0.476103	1.38248	0.999806
ebi-a-GCST90001501	finn-b-M13_ANKYLOSPON_STRICT	Ankylosing spondylitis, strict definition || id:finn-b-M13_ANKYLOSPON_STRICT	Activated & secreting CD4 regulatory T cell Absolute Count || id:ebi-a-GCST90001501	MR Egger	4	-0.158759	0.170113	0.449208	-0.49218	0.174662	0.853202	0.611292	1.19084	0.999806
ebi-a-GCST90001508	finn-b-M13_ANKYLOSPON_STRICT	Ankylosing spondylitis, strict definition || id:finn-b-M13_ANKYLOSPON_STRICT	CD25++ CD45RA+ CD4 not regulatory T cell %CD4+ T cell || id:ebi-a-GCST90001508	MR Egger	4	0.11641	0.143834	0.5033	-0.165505	0.398324	1.12346	0.847466	1.48933	0.999806
ebi-a-GCST90001526	finn-b-M13_ANKYLOSPON_STRICT	Ankylosing spondylitis, strict definition || id:finn-b-M13_ANKYLOSPON_STRICT	CD33dim HLA DR+ CD11b+ %CD33dim HLA DR+ || id:ebi-a-GCST90001526	MR Egger	3	-0.111376	0.459648	0.84866	-1.01229	0.789535	0.894603	0.363387	2.20237	0.999806
ebi-a-GCST90001648	finn-b-M13_ANKYLOSPON_STRICT	Ankylosing spondylitis, strict definition || id:finn-b-M13_ANKYLOSPON_STRICT	HLA DR+ Natural Killer Absolute Count || id:ebi-a-GCST90001648	MR Egger	3	0.315226	0.476968	0.628217	-0.619633	1.25008	1.37057	0.538142	3.49064	0.999806
ebi-a-GCST90001670	finn-b-M13_ANKYLOSPON_STRICT	Ankylosing spondylitis, strict definition || id:finn-b-M13_ANKYLOSPON_STRICT	CD39+ CD8+ T cell %T cell || id:ebi-a-GCST90001670	MR Egger	8	-0.0578881	0.10441	0.599325	-0.262532	0.146756	0.943756	0.769102	1.15807	0.999806
ebi-a-GCST90001688	finn-b-M13_ANKYLOSPON_STRICT	Ankylosing spondylitis, strict definition || id:finn-b-M13_ANKYLOSPON_STRICT	CD28+ CD45RA+ CD8+ T cell %T cell || id:ebi-a-GCST90001688	MR Egger	36	0.00965788	0.0158318	0.545897	-0.0213724	0.0406881	1.0097	0.978854	1.04153	0.999806
ebi-a-GCST90001710	finn-b-M13_ANKYLOSPON_STRICT	Ankylosing spondylitis, strict definition || id:finn-b-M13_ANKYLOSPON_STRICT	BAFF-R on IgD- CD24- B cell || id:ebi-a-GCST90001710	MR Egger	8	-0.0419731	0.0884453	0.651876	-0.215326	0.13138	0.958896	0.806279	1.1404	0.999806
ebi-a-GCST90001720	finn-b-M13_ANKYLOSPON_STRICT	Ankylosing spondylitis, strict definition || id:finn-b-M13_ANKYLOSPON_STRICT	BAFF-R on transitional B cell || id:ebi-a-GCST90001720	MR Egger	8	-0.125971	0.101081	0.259124	-0.324089	0.0721465	0.88164	0.723186	1.07481	0.999806
ebi-a-GCST90001751	finn-b-M13_ANKYLOSPON_STRICT	Ankylosing spondylitis, strict definition || id:finn-b-M13_ANKYLOSPON_STRICT	CD20 on IgD+ CD38+ B cell || id:ebi-a-GCST90001751	MR Egger	5	1.03365	0.838276	0.305361	-0.60937	2.67667	2.81131	0.543693	14.5366	0.999806
ebi-a-GCST90001754	finn-b-M13_ANKYLOSPON_STRICT	Ankylosing spondylitis, strict definition || id:finn-b-M13_ANKYLOSPON_STRICT	CD20 on IgD- CD27- B cell || id:ebi-a-GCST90001754	MR Egger	4	0.0940186	3.78078	0.982419	-7.31632	7.50436	1.09858	0.000664605	1815.93	0.999806
ebi-a-GCST90001757	finn-b-M13_ANKYLOSPON_STRICT	Ankylosing spondylitis, strict definition || id:finn-b-M13_ANKYLOSPON_STRICT	CD20 on IgD- CD38dim B cell || id:ebi-a-GCST90001757	MR Egger	6	0.171504	0.631071	0.799252	-1.0654	1.4084	1.18709	0.344592	4.08942	0.999806
ebi-a-GCST90001781	finn-b-M13_ANKYLOSPON_STRICT	Ankylosing spondylitis, strict definition || id:finn-b-M13_ANKYLOSPON_STRICT	CD25 on IgD+ CD38- naive B cell || id:ebi-a-GCST90001781	MR Egger	3	-0.694205	0.610378	0.45915	-1.89055	0.502136	0.499471	0.150989	1.65225	0.999806
ebi-a-GCST90001798	finn-b-M13_ANKYLOSPON_STRICT	Ankylosing spondylitis, strict definition || id:finn-b-M13_ANKYLOSPON_STRICT	CD27 on CD24+ CD27+ B cell || id:ebi-a-GCST90001798	MR Egger	10	-0.306328	0.17514	0.118405	-0.649602	0.0369466	0.736145	0.522253	1.03764	0.999806
ebi-a-GCST90001804	finn-b-M13_ANKYLOSPON_STRICT	Ankylosing spondylitis, strict definition || id:finn-b-M13_ANKYLOSPON_STRICT	CD27 on IgD- CD38dim B cell || id:ebi-a-GCST90001804	MR Egger	8	-0.222341	0.151159	0.191722	-0.518614	0.0739305	0.800642	0.595345	1.07673	0.999806
ebi-a-GCST90001825	finn-b-M13_ANKYLOSPON_STRICT	Ankylosing spondylitis, strict definition || id:finn-b-M13_ANKYLOSPON_STRICT	IgD on IgD+ CD38dim B cell || id:ebi-a-GCST90001825	MR Egger	5	-0.172981	0.153142	0.340824	-0.473139	0.127178	0.841154	0.623044	1.13562	0.999806
ebi-a-GCST90001863	finn-b-M13_ANKYLOSPON_STRICT	Ankylosing spondylitis, strict definition || id:finn-b-M13_ANKYLOSPON_STRICT	CD3 on CD28+ CD45RA- CD8+ T cell || id:ebi-a-GCST90001863	MR Egger	4	-1.11267	0.654481	0.231218	-2.39546	0.170111	0.32868	0.0911312	1.18544	0.999806
ebi-a-GCST90001883	finn-b-M13_ANKYLOSPON_STRICT	Ankylosing spondylitis, strict definition || id:finn-b-M13_ANKYLOSPON_STRICT	CD16-CD56 on Natural Killer T || id:ebi-a-GCST90001883	MR Egger	4	0.215385	0.341831	0.593023	-0.454603	0.885374	1.24034	0.6347	2.42389	0.999806
ebi-a-GCST90001907	finn-b-M13_ANKYLOSPON_STRICT	Ankylosing spondylitis, strict definition || id:finn-b-M13_ANKYLOSPON_STRICT	CCR7 on naive CD4+ T cell || id:ebi-a-GCST90001907	MR Egger	4	-0.477341	0.38309	0.338917	-1.2282	0.273515	0.620431	0.29282	1.31458	0.999806
ebi-a-GCST90001956	finn-b-M13_ANKYLOSPON_STRICT	Ankylosing spondylitis, strict definition || id:finn-b-M13_ANKYLOSPON_STRICT	CD33 on CD33+ HLA DR+ || id:ebi-a-GCST90001956	MR Egger	4	0.018548	0.185087	0.929316	-0.344223	0.381319	1.01872	0.708771	1.46421	0.999806
ebi-a-GCST90001979	finn-b-M13_ANKYLOSPON_STRICT	Ankylosing spondylitis, strict definition || id:finn-b-M13_ANKYLOSPON_STRICT	CD16 on CD14- CD16+ monocyte || id:ebi-a-GCST90001979	MR Egger	8	0.0257703	0.137511	0.85752	-0.243752	0.295293	1.02611	0.783682	1.34352	0.999806
ebi-a-GCST90001984	finn-b-M13_ANKYLOSPON_STRICT	Ankylosing spondylitis, strict definition || id:finn-b-M13_ANKYLOSPON_STRICT	HLA DR on CD14- CD16+ monocyte || id:ebi-a-GCST90001984	MR Egger	7	-0.694787	0.345196	0.100296	-1.37137	-0.0182035	0.499181	0.253759	0.981961	0.999806
ebi-a-GCST90002073	finn-b-M13_ANKYLOSPON_STRICT	Ankylosing spondylitis, strict definition || id:finn-b-M13_ANKYLOSPON_STRICT	SSC-A on monocyte || id:ebi-a-GCST90002073	MR Egger	7	-0.0541847	0.144218	0.722543	-0.336853	0.228483	0.947257	0.714014	1.25669	0.999806
ebi-a-GCST90002098	finn-b-M13_ANKYLOSPON_STRICT	Ankylosing spondylitis, strict definition || id:finn-b-M13_ANKYLOSPON_STRICT	CD45RA on naive CD4+ T cell || id:ebi-a-GCST90002098	MR Egger	10	0.0788697	0.145094	0.601547	-0.205515	0.363254	1.08206	0.814228	1.438	0.999806
ebi-a-GCST90002119	finn-b-M13_ANKYLOSPON_STRICT	Ankylosing spondylitis, strict definition || id:finn-b-M13_ANKYLOSPON_STRICT	CD8 on CD28+ CD45RA+ CD8+ T cell || id:ebi-a-GCST90002119	MR Egger	8	0.176071	0.401095	0.676045	-0.610075	0.962218	1.19252	0.54331	2.61749	0.999806
ebi-a-GCST90001417	finn-b-M13_ANKYLOSPON_STRICT	Ankylosing spondylitis, strict definition || id:finn-b-M13_ANKYLOSPON_STRICT	CD24+ CD27+ B cell %B cell || id:ebi-a-GCST90001417	MR Egger	3	0.21422	1.3607	0.900591	-2.45275	2.88119	1.23889	0.0860568	17.8354	0.999806
ebi-a-GCST90001442	finn-b-M13_ANKYLOSPON_STRICT	Ankylosing spondylitis, strict definition || id:finn-b-M13_ANKYLOSPON_STRICT	CD24+ CD27+ B cell %lymphocyte || id:ebi-a-GCST90001442	MR Egger	3	-0.113738	0.623874	0.885199	-1.33653	1.10905	0.892492	0.262756	3.03149	0.999806
ebi-a-GCST90001465	finn-b-M13_ANKYLOSPON_STRICT	Ankylosing spondylitis, strict definition || id:finn-b-M13_ANKYLOSPON_STRICT	CD86+ myeloid Dendritic Cell %Dendritic Cell || id:ebi-a-GCST90001465	MR Egger	4	-0.260067	0.295493	0.471629	-0.839233	0.319098	0.771	0.432042	1.37589	0.999806
ebi-a-GCST90001469	finn-b-M13_ANKYLOSPON_STRICT	Ankylosing spondylitis, strict definition || id:finn-b-M13_ANKYLOSPON_STRICT	CD62L- myeloid Dendritic Cell %Dendritic Cell || id:ebi-a-GCST90001469	MR Egger	6	-0.267869	0.372966	0.51234	-0.998882	0.463144	0.765008	0.368291	1.58906	0.999806
ebi-a-GCST90001500	finn-b-M13_ANKYLOSPON_STRICT	Ankylosing spondylitis, strict definition || id:finn-b-M13_ANKYLOSPON_STRICT	Activated & resting CD4 regulatory T cell %CD4+ T cell || id:ebi-a-GCST90001500	MR Egger	3	-0.0108671	0.126803	0.945574	-0.259401	0.237667	0.989192	0.771514	1.26829	0.999806
ebi-a-GCST90001544	finn-b-M13_ANKYLOSPON_STRICT	Ankylosing spondylitis, strict definition || id:finn-b-M13_ANKYLOSPON_STRICT	Effector Memory CD4+ T cell %T cell || id:ebi-a-GCST90001544	MR Egger	3	0.00242804	0.269778	0.99427	-0.526337	0.531193	1.00243	0.590765	1.70096	0.999806
ebi-a-GCST90001570	finn-b-M13_ANKYLOSPON_STRICT	Ankylosing spondylitis, strict definition || id:finn-b-M13_ANKYLOSPON_STRICT	Effector Memory CD4-CD8- T cell %CD4-CD8- T cell || id:ebi-a-GCST90001570	MR Egger	4	-0.458797	0.397781	0.367976	-1.23845	0.320855	0.632044	0.289834	1.37831	0.999806
ebi-a-GCST90001580	finn-b-M13_ANKYLOSPON_STRICT	Ankylosing spondylitis, strict definition || id:finn-b-M13_ANKYLOSPON_STRICT	CD14+ CD16+ monocyte Absolute Count || id:ebi-a-GCST90001580	MR Egger	3	0.15593	0.400419	0.763591	-0.62889	0.94075	1.16874	0.533183	2.5619	0.999806
ebi-a-GCST90001694	finn-b-M13_ANKYLOSPON_STRICT	Ankylosing spondylitis, strict definition || id:finn-b-M13_ANKYLOSPON_STRICT	CD28- CD4-CD8- T cell %T cell || id:ebi-a-GCST90001694	MR Egger	3	-0.280045	0.934738	0.814688	-2.11213	1.55204	0.75575	0.12098	4.7211	0.999806
ebi-a-GCST90001704	finn-b-M13_ANKYLOSPON_STRICT	Ankylosing spondylitis, strict definition || id:finn-b-M13_ANKYLOSPON_STRICT	BAFF-R on IgD+ CD24- B cell || id:ebi-a-GCST90001704	MR Egger	10	-0.0485626	0.0820381	0.570229	-0.209357	0.112232	0.952598	0.811105	1.11877	0.999806
ebi-a-GCST90001791	finn-b-M13_ANKYLOSPON_STRICT	Ankylosing spondylitis, strict definition || id:finn-b-M13_ANKYLOSPON_STRICT	CD25 on naive-mature B cell || id:ebi-a-GCST90001791	MR Egger	4	-0.0706641	0.518491	0.904074	-1.08691	0.945579	0.931775	0.337258	2.5743	0.999806
ebi-a-GCST90001813	finn-b-M13_ANKYLOSPON_STRICT	Ankylosing spondylitis, strict definition || id:finn-b-M13_ANKYLOSPON_STRICT	CD38 on IgD+ CD38dim B cell || id:ebi-a-GCST90001813	MR Egger	4	-1.24362	0.62853	0.186445	-2.47554	-0.0116977	0.288339	0.0841179	0.98837	0.999806
ebi-a-GCST90001841	finn-b-M13_ANKYLOSPON_STRICT	Ankylosing spondylitis, strict definition || id:finn-b-M13_ANKYLOSPON_STRICT	CD3 on Central Memory CD4+ T cell || id:ebi-a-GCST90001841	MR Egger	4	0.108771	0.284737	0.739227	-0.449314	0.666857	1.11491	0.638066	1.9481	0.999806
ebi-a-GCST90001869	finn-b-M13_ANKYLOSPON_STRICT	Ankylosing spondylitis, strict definition || id:finn-b-M13_ANKYLOSPON_STRICT	CD3 on resting CD4 regulatory T cell || id:ebi-a-GCST90001869	MR Egger	5	0.0637048	0.163884	0.72343	-0.257507	0.384917	1.06578	0.772976	1.46949	0.999806
ebi-a-GCST90002013	finn-b-M13_ANKYLOSPON_STRICT	Ankylosing spondylitis, strict definition || id:finn-b-M13_ANKYLOSPON_STRICT	CCR2 on myeloid Dendritic Cell || id:ebi-a-GCST90002013	MR Egger	3	0.423502	0.502864	0.554406	-0.562111	1.40911	1.5273	0.570005	4.09233	0.999806
ebi-a-GCST90002030	finn-b-M13_ANKYLOSPON_STRICT	Ankylosing spondylitis, strict definition || id:finn-b-M13_ANKYLOSPON_STRICT	CD39 on CD39+ activated CD4 regulatory T cell || id:ebi-a-GCST90002030	MR Egger	6	-0.0677429	0.120919	0.60521	-0.304743	0.169257	0.934501	0.737313	1.18443	0.999806
ebi-a-GCST90002110	finn-b-M13_ANKYLOSPON_STRICT	Ankylosing spondylitis, strict definition || id:finn-b-M13_ANKYLOSPON_STRICT	HLA DR on CD33dim HLA DR+ CD11b+ || id:ebi-a-GCST90002110	MR Egger	3	-13.3718	8.25576	0.352124	-29.5531	2.80947	1.55846e-06	1.46303e-13	16.6012	0.999806
ebi-a-GCST90001468	finn-b-M13_ANKYLOSPON_STRICT	Ankylosing spondylitis, strict definition || id:finn-b-M13_ANKYLOSPON_STRICT	CD62L- myeloid Dendritic Cell Absolute Count || id:ebi-a-GCST90001468	MR Egger	6	-0.292739	0.361197	0.463133	-1.00068	0.415207	0.746217	0.367628	1.51468	0.999806
ebi-a-GCST90001481	finn-b-M13_ANKYLOSPON_STRICT	Ankylosing spondylitis, strict definition || id:finn-b-M13_ANKYLOSPON_STRICT	Resting CD4 regulatory T cell %CD4 regulatory T cell || id:ebi-a-GCST90001481	MR Egger	10	-0.00511317	0.0811657	0.951315	-0.164198	0.153972	0.9949	0.848574	1.16646	0.999806
ebi-a-GCST90001532	finn-b-M13_ANKYLOSPON_STRICT	Ankylosing spondylitis, strict definition || id:finn-b-M13_ANKYLOSPON_STRICT	Basophil Absolute Count || id:ebi-a-GCST90001532	MR Egger	3	-0.0665233	0.0768119	0.545618	-0.217074	0.084028	0.935641	0.80487	1.08766	0.999806
ebi-a-GCST90001582	finn-b-M13_ANKYLOSPON_STRICT	Ankylosing spondylitis, strict definition || id:finn-b-M13_ANKYLOSPON_STRICT	CD14+ CD16- monocyte Absolute Count || id:ebi-a-GCST90001582	MR Egger	3	2.88084	4.01145	0.60351	-4.98161	10.7433	17.8292	0.00686304	46317.5	0.999806
ebi-a-GCST90001649	finn-b-M13_ANKYLOSPON_STRICT	Ankylosing spondylitis, strict definition || id:finn-b-M13_ANKYLOSPON_STRICT	HLA DR+ Natural Killer %Natural Killer || id:ebi-a-GCST90001649	MR Egger	6	0.112801	0.179614	0.564062	-0.239242	0.464844	1.11941	0.787225	1.59177	0.999806
ebi-a-GCST90001691	finn-b-M13_ANKYLOSPON_STRICT	Ankylosing spondylitis, strict definition || id:finn-b-M13_ANKYLOSPON_STRICT	CD28+ CD45RA- CD8+ T cell %T cell || id:ebi-a-GCST90001691	MR Egger	3	-0.199167	0.241338	0.56076	-0.67219	0.273855	0.819413	0.510589	1.31502	0.999806
ebi-a-GCST90001705	finn-b-M13_ANKYLOSPON_STRICT	Ankylosing spondylitis, strict definition || id:finn-b-M13_ANKYLOSPON_STRICT	BAFF-R on IgD+ CD38- B cell || id:ebi-a-GCST90001705	MR Egger	9	-0.111212	0.0923549	0.267653	-0.292227	0.0698039	0.894749	0.746599	1.0723	0.999806
ebi-a-GCST90001706	finn-b-M13_ANKYLOSPON_STRICT	Ankylosing spondylitis, strict definition || id:finn-b-M13_ANKYLOSPON_STRICT	BAFF-R on IgD+ CD38- naive B cell || id:ebi-a-GCST90001706	MR Egger	8	-0.104156	0.0920773	0.301159	-0.284627	0.076316	0.901085	0.752295	1.0793	0.999806
ebi-a-GCST90001712	finn-b-M13_ANKYLOSPON_STRICT	Ankylosing spondylitis, strict definition || id:finn-b-M13_ANKYLOSPON_STRICT	BAFF-R on IgD- CD38- B cell || id:ebi-a-GCST90001712	MR Egger	7	-0.0228515	0.103977	0.834737	-0.226646	0.180943	0.977408	0.797203	1.19835	0.999806
ebi-a-GCST90001829	finn-b-M13_ANKYLOSPON_STRICT	Ankylosing spondylitis, strict definition || id:finn-b-M13_ANKYLOSPON_STRICT	BAFF-R on B cell || id:ebi-a-GCST90001829	MR Egger	10	-0.0485723	0.0825548	0.57252	-0.21038	0.113235	0.952588	0.810277	1.1199	0.999806
ebi-a-GCST90001924	finn-b-M13_ANKYLOSPON_STRICT	Ankylosing spondylitis, strict definition || id:finn-b-M13_ANKYLOSPON_STRICT	CD127 on CD28+ CD4+ T cell || id:ebi-a-GCST90001924	MR Egger	3	-0.0151406	1.05952	0.990903	-2.0918	2.06152	0.984973	0.123464	7.85793	0.999806
ebi-a-GCST90001985	finn-b-M13_ANKYLOSPON_STRICT	Ankylosing spondylitis, strict definition || id:finn-b-M13_ANKYLOSPON_STRICT	CD40 on monocytes || id:ebi-a-GCST90001985	MR Egger	5	0.135266	0.142418	0.412293	-0.143874	0.414406	1.14484	0.865997	1.51347	0.999806
ebi-a-GCST90002005	finn-b-M13_ANKYLOSPON_STRICT	Ankylosing spondylitis, strict definition || id:finn-b-M13_ANKYLOSPON_STRICT	CD16 on CD14+ CD16+ monocyte || id:ebi-a-GCST90002005	MR Egger	5	0.272266	0.25665	0.366599	-0.230767	0.7753	1.31294	0.793924	2.17124	0.999806
ebi-a-GCST90002007	finn-b-M13_ANKYLOSPON_STRICT	Ankylosing spondylitis, strict definition || id:finn-b-M13_ANKYLOSPON_STRICT	HLA DR on CD14+ CD16+ monocyte || id:ebi-a-GCST90002007	MR Egger	3	3.06877	2.80733	0.471694	-2.43359	8.57113	21.5154	0.0877213	5277.1	0.999806
ebi-a-GCST90002071	finn-b-M13_ANKYLOSPON_STRICT	Ankylosing spondylitis, strict definition || id:finn-b-M13_ANKYLOSPON_STRICT	SSC-A on myeloid Dendritic Cell || id:ebi-a-GCST90002071	MR Egger	7	0.0789192	0.674515	0.911413	-1.24313	1.40097	1.08212	0.28848	4.05913	0.999806
ebi-a-GCST90001451	finn-b-M13_ANKYLOSPON_STRICT	Ankylosing spondylitis, strict definition || id:finn-b-M13_ANKYLOSPON_STRICT	CD62L- monocyte %monocyte || id:ebi-a-GCST90001451	MR Egger	3	-0.149343	1.05873	0.910788	-2.22445	1.92576	0.861274	0.108127	6.86039	0.999806
ebi-a-GCST90001463	finn-b-M13_ANKYLOSPON_STRICT	Ankylosing spondylitis, strict definition || id:finn-b-M13_ANKYLOSPON_STRICT	CD62L- Dendritic Cell %Dendritic Cell || id:ebi-a-GCST90001463	MR Egger	4	0.0536143	0.221035	0.830952	-0.379614	0.486842	1.05508	0.684126	1.62717	0.999806
ebi-a-GCST90001484	finn-b-M13_ANKYLOSPON_STRICT	Ankylosing spondylitis, strict definition || id:finn-b-M13_ANKYLOSPON_STRICT	CD39+ resting CD4 regulatory T cell %resting CD4 regulatory T cell || id:ebi-a-GCST90001484	MR Egger	7	-0.123383	0.233858	0.620344	-0.581744	0.334979	0.883925	0.558923	1.39791	0.999806
ebi-a-GCST90001634	finn-b-M13_ANKYLOSPON_STRICT	Ankylosing spondylitis, strict definition || id:finn-b-M13_ANKYLOSPON_STRICT	CD8dim Natural Killer T %T cell || id:ebi-a-GCST90001634	MR Egger	5	-0.126704	0.232172	0.623213	-0.581762	0.328354	0.880995	0.558913	1.38868	0.999806
ebi-a-GCST90001647	finn-b-M13_ANKYLOSPON_STRICT	Ankylosing spondylitis, strict definition || id:finn-b-M13_ANKYLOSPON_STRICT	Natural Killer %lymphocyte || id:ebi-a-GCST90001647	MR Egger	3	0.239715	1.85981	0.918395	-3.40552	3.88495	1.27089	0.0331895	48.6646	0.999806
ebi-a-GCST90001658	finn-b-M13_ANKYLOSPON_STRICT	Ankylosing spondylitis, strict definition || id:finn-b-M13_ANKYLOSPON_STRICT	CD39+ CD4+ T cell %T cell || id:ebi-a-GCST90001658	MR Egger	6	-0.0323957	0.0859653	0.725428	-0.200888	0.136096	0.968123	0.818004	1.14579	0.999806
ebi-a-GCST90001665	finn-b-M13_ANKYLOSPON_STRICT	Ankylosing spondylitis, strict definition || id:finn-b-M13_ANKYLOSPON_STRICT	CD28+ CD45RA+ CD8dim T cell %CD8dim T cell || id:ebi-a-GCST90001665	MR Egger	5	0.0293687	0.0879841	0.760505	-0.14308	0.201817	1.0298	0.866685	1.22362	0.999806
ebi-a-GCST90001672	finn-b-M13_ANKYLOSPON_STRICT	Ankylosing spondylitis, strict definition || id:finn-b-M13_ANKYLOSPON_STRICT	CD39+ CD8+ T cell Absolute Count || id:ebi-a-GCST90001672	MR Egger	7	-0.0441977	0.103908	0.688265	-0.247858	0.159462	0.956765	0.780471	1.17288	0.999806
ebi-a-GCST90001687	finn-b-M13_ANKYLOSPON_STRICT	Ankylosing spondylitis, strict definition || id:finn-b-M13_ANKYLOSPON_STRICT	CD28- CD8+ T cell Absolute Count || id:ebi-a-GCST90001687	MR Egger	3	2.77779	5.02974	0.67877	-7.0805	12.6361	16.0834	0.000841354	307451	0.999806
ebi-a-GCST90001696	finn-b-M13_ANKYLOSPON_STRICT	Ankylosing spondylitis, strict definition || id:finn-b-M13_ANKYLOSPON_STRICT	CD45RA- CD28- CD8+ T cell %CD8+ T cell || id:ebi-a-GCST90001696	MR Egger	7	0.0039692	0.00368306	0.330397	-0.00324961	0.011188	1.00398	0.996756	1.01125	0.999806
ebi-a-GCST90001707	finn-b-M13_ANKYLOSPON_STRICT	Ankylosing spondylitis, strict definition || id:finn-b-M13_ANKYLOSPON_STRICT	BAFF-R on IgD+ CD38- unswitched memory B cell || id:ebi-a-GCST90001707	MR Egger	5	-0.266021	0.167684	0.210829	-0.594682	0.0626396	0.766423	0.551738	1.06464	0.999806
ebi-a-GCST90001723	finn-b-M13_ANKYLOSPON_STRICT	Ankylosing spondylitis, strict definition || id:finn-b-M13_ANKYLOSPON_STRICT	CD19 on CD24+ CD27+ B cell || id:ebi-a-GCST90001723	MR Egger	3	0.0588385	0.229744	0.84039	-0.39146	0.509137	1.0606	0.676069	1.66386	0.999806
ebi-a-GCST90001748	finn-b-M13_ANKYLOSPON_STRICT	Ankylosing spondylitis, strict definition || id:finn-b-M13_ANKYLOSPON_STRICT	CD20 on IgD+ CD38- B cell || id:ebi-a-GCST90001748	MR Egger	4	-0.226325	1.6286	0.902206	-3.41839	2.96574	0.797459	0.0327652	19.4091	0.999806
ebi-a-GCST90001752	finn-b-M13_ANKYLOSPON_STRICT	Ankylosing spondylitis, strict definition || id:finn-b-M13_ANKYLOSPON_STRICT	CD20 on IgD+ CD38dim B cell || id:ebi-a-GCST90001752	MR Egger	7	1.94018	0.706108	0.0404198	0.556211	3.32415	6.96002	1.74405	27.7755	0.999806
ebi-a-GCST90001787	finn-b-M13_ANKYLOSPON_STRICT	Ankylosing spondylitis, strict definition || id:finn-b-M13_ANKYLOSPON_STRICT	CD25 on IgD- CD38- B cell || id:ebi-a-GCST90001787	MR Egger	3	-0.314825	0.656955	0.715504	-1.60246	0.972806	0.729917	0.201401	2.64536	0.999806
ebi-a-GCST90001816	finn-b-M13_ANKYLOSPON_STRICT	Ankylosing spondylitis, strict definition || id:finn-b-M13_ANKYLOSPON_STRICT	CD38 on naive-mature B cell || id:ebi-a-GCST90001816	MR Egger	3	-1.49241	1.29018	0.453815	-4.02117	1.03635	0.224831	0.017932	2.81892	0.999806
ebi-a-GCST90001853	finn-b-M13_ANKYLOSPON_STRICT	Ankylosing spondylitis, strict definition || id:finn-b-M13_ANKYLOSPON_STRICT	CD3 on activated CD4 regulatory T cell || id:ebi-a-GCST90001853	MR Egger	4	-0.444498	0.269749	0.241152	-0.973205	0.08421	0.641146	0.37787	1.08786	0.999806
ebi-a-GCST90001856	finn-b-M13_ANKYLOSPON_STRICT	Ankylosing spondylitis, strict definition || id:finn-b-M13_ANKYLOSPON_STRICT	CD3 on CD39+ secreting CD4 regulatory T cell || id:ebi-a-GCST90001856	MR Egger	3	-0.205169	0.430951	0.717129	-1.04983	0.639495	0.814509	0.349996	1.89552	0.999806
ebi-a-GCST90001887	finn-b-M13_ANKYLOSPON_STRICT	Ankylosing spondylitis, strict definition || id:finn-b-M13_ANKYLOSPON_STRICT	CD28 on secreting CD4 regulatory T cell || id:ebi-a-GCST90001887	MR Egger	3	-0.285262	0.885046	0.801502	-2.01995	1.44943	0.751817	0.132662	4.26068	0.999806
ebi-a-GCST90001926	finn-b-M13_ANKYLOSPON_STRICT	Ankylosing spondylitis, strict definition || id:finn-b-M13_ANKYLOSPON_STRICT	CD127 on granulocyte || id:ebi-a-GCST90001926	MR Egger	8	0.0620922	0.143198	0.679728	-0.218576	0.342761	1.06406	0.803662	1.40883	0.999806
ebi-a-GCST90001963	finn-b-M13_ANKYLOSPON_STRICT	Ankylosing spondylitis, strict definition || id:finn-b-M13_ANKYLOSPON_STRICT	FSC-A on myeloid Dendritic Cell || id:ebi-a-GCST90001963	MR Egger	3	-0.402443	1.68374	0.850639	-3.70257	2.89768	0.668684	0.0246601	18.1321	0.999806
ebi-a-GCST90002117	finn-b-M13_ANKYLOSPON_STRICT	Ankylosing spondylitis, strict definition || id:finn-b-M13_ANKYLOSPON_STRICT	HLA DR on HLA DR+ Natural Killer || id:ebi-a-GCST90002117	MR Egger	5	-0.47321	1.11838	0.700707	-2.66523	1.71881	0.622999	0.0695831	5.57791	0.999806
ebi-a-GCST90001399	finn-b-M13_ANKYLOSPON_STRICT	Ankylosing spondylitis, strict definition || id:finn-b-M13_ANKYLOSPON_STRICT	IgD- CD27- B cell %B cell || id:ebi-a-GCST90001399	MR Egger	3	0.141279	0.356872	0.760027	-0.558192	0.840749	1.15175	0.572243	2.3181	0.999806
ebi-a-GCST90001434	finn-b-M13_ANKYLOSPON_STRICT	Ankylosing spondylitis, strict definition || id:finn-b-M13_ANKYLOSPON_STRICT	Switched memory B cell %lymphocyte || id:ebi-a-GCST90001434	MR Egger	3	-3.63861	6.8922	0.690766	-17.1473	9.87009	0.0262888	3.57285e-08	19343.1	0.999806
ebi-a-GCST90001496	finn-b-M13_ANKYLOSPON_STRICT	Ankylosing spondylitis, strict definition || id:finn-b-M13_ANKYLOSPON_STRICT	CD39+ secreting CD4 regulatory T cell %secreting CD4 regulatory T cell || id:ebi-a-GCST90001496	MR Egger	7	0.00918265	0.122451	0.94313	-0.230821	0.249186	1.00922	0.793882	1.28298	0.999806
ebi-a-GCST90001547	finn-b-M13_ANKYLOSPON_STRICT	Ankylosing spondylitis, strict definition || id:finn-b-M13_ANKYLOSPON_STRICT	Terminally Differentiated CD4+ T cell %T cell || id:ebi-a-GCST90001547	MR Egger	3	0.308033	0.213926	0.386439	-0.111261	0.727328	1.36075	0.894705	2.06954	0.999806
ebi-a-GCST90001659	finn-b-M13_ANKYLOSPON_STRICT	Ankylosing spondylitis, strict definition || id:finn-b-M13_ANKYLOSPON_STRICT	CD39+ CD4+ T cell %CD4+ T cell || id:ebi-a-GCST90001659	MR Egger	6	-0.0318568	0.0856316	0.728747	-0.199695	0.135981	0.968645	0.818981	1.14566	0.999806
ebi-a-GCST90001681	finn-b-M13_ANKYLOSPON_STRICT	Ankylosing spondylitis, strict definition || id:finn-b-M13_ANKYLOSPON_STRICT	CD25++ CD8+ T cell Absolute Count || id:ebi-a-GCST90001681	MR Egger	3	-0.247281	0.250585	0.504225	-0.738428	0.243866	0.780921	0.477864	1.27617	0.999806
ebi-a-GCST90001724	finn-b-M13_ANKYLOSPON_STRICT	Ankylosing spondylitis, strict definition || id:finn-b-M13_ANKYLOSPON_STRICT	CD19 on IgD+ CD24+ B cell || id:ebi-a-GCST90001724	MR Egger	4	0.0442065	0.181427	0.830208	-0.311391	0.399804	1.0452	0.732428	1.49153	0.999806
ebi-a-GCST90001738	finn-b-M13_ANKYLOSPON_STRICT	Ankylosing spondylitis, strict definition || id:finn-b-M13_ANKYLOSPON_STRICT	CD19 on unswitched memory B cell || id:ebi-a-GCST90001738	MR Egger	4	0.261711	0.309809	0.487192	-0.345515	0.868937	1.29915	0.707856	2.38438	0.999806
ebi-a-GCST90001745	finn-b-M13_ANKYLOSPON_STRICT	Ankylosing spondylitis, strict definition || id:finn-b-M13_ANKYLOSPON_STRICT	CD20 on CD24+ CD27+ B cell || id:ebi-a-GCST90001745	MR Egger	6	-0.127285	0.815767	0.883567	-1.72619	1.47162	0.880483	0.177961	4.35628	0.999806
ebi-a-GCST90001758	finn-b-M13_ANKYLOSPON_STRICT	Ankylosing spondylitis, strict definition || id:finn-b-M13_ANKYLOSPON_STRICT	CD20 on memory B cell || id:ebi-a-GCST90001758	MR Egger	5	-1.8872	2.20486	0.454959	-6.20873	2.43433	0.151496	0.0020118	11.4082	0.999806
ebi-a-GCST90001792	finn-b-M13_ANKYLOSPON_STRICT	Ankylosing spondylitis, strict definition || id:finn-b-M13_ANKYLOSPON_STRICT	CD25 on unswitched memory B cell || id:ebi-a-GCST90001792	MR Egger	4	0.0753087	0.352322	0.850553	-0.615242	0.765859	1.07822	0.54051	2.15084	0.999806
ebi-a-GCST90001801	finn-b-M13_ANKYLOSPON_STRICT	Ankylosing spondylitis, strict definition || id:finn-b-M13_ANKYLOSPON_STRICT	CD27 on IgD+ CD38- unswitched memory B cell || id:ebi-a-GCST90001801	MR Egger	5	-0.044645	0.421091	0.922257	-0.869984	0.780694	0.956337	0.418958	2.18299	0.999806
ebi-a-GCST90001842	finn-b-M13_ANKYLOSPON_STRICT	Ankylosing spondylitis, strict definition || id:finn-b-M13_ANKYLOSPON_STRICT	CD3 on Naive CD4+ T cell || id:ebi-a-GCST90001842	MR Egger	4	0.0893944	0.229477	0.734433	-0.360381	0.53917	1.09351	0.69741	1.71458	0.999806
ebi-a-GCST90001954	finn-b-M13_ANKYLOSPON_STRICT	Ankylosing spondylitis, strict definition || id:finn-b-M13_ANKYLOSPON_STRICT	CD33 on basophil || id:ebi-a-GCST90001954	MR Egger	7	0.159603	0.109273	0.203962	-0.0545722	0.373778	1.17304	0.94689	1.45321	0.999806
ebi-a-GCST90001961	finn-b-M13_ANKYLOSPON_STRICT	Ankylosing spondylitis, strict definition || id:finn-b-M13_ANKYLOSPON_STRICT	CD25 on CD39+ CD4+ T cell || id:ebi-a-GCST90001961	MR Egger	5	0.355385	0.277415	0.290225	-0.188348	0.899119	1.42673	0.828326	2.45744	0.999806
ebi-a-GCST90001987	finn-b-M13_ANKYLOSPON_STRICT	Ankylosing spondylitis, strict definition || id:finn-b-M13_ANKYLOSPON_STRICT	CD64 on CD14+ CD16- monocyte || id:ebi-a-GCST90001987	MR Egger	8	-0.340133	0.224377	0.180329	-0.779913	0.0996464	0.711675	0.458446	1.10478	0.999806
ebi-a-GCST90002009	finn-b-M13_ANKYLOSPON_STRICT	Ankylosing spondylitis, strict definition || id:finn-b-M13_ANKYLOSPON_STRICT	HLA DR on CD14- CD16- || id:ebi-a-GCST90002009	MR Egger	3	2.14326	0.659172	0.189951	0.851282	3.43524	8.52718	2.34265	31.0387	0.999806
ebi-a-GCST90002056	finn-b-M13_ANKYLOSPON_STRICT	Ankylosing spondylitis, strict definition || id:finn-b-M13_ANKYLOSPON_STRICT	CD8 on Effector Memory CD8+ T cell || id:ebi-a-GCST90002056	MR Egger	3	0.70472	2.47866	0.823653	-4.15345	5.56289	2.02328	0.0157102	260.574	0.999806
ebi-a-GCST90002106	finn-b-M13_ANKYLOSPON_STRICT	Ankylosing spondylitis, strict definition || id:finn-b-M13_ANKYLOSPON_STRICT	HLA DR on Dendritic Cell || id:ebi-a-GCST90002106	MR Egger	5	1.38805	1.62542	0.455891	-1.79777	4.57386	4.00702	0.165669	96.9175	0.999806
ebi-a-GCST90001489	finn-b-M13_ANKYLOSPON_STRICT	Ankylosing spondylitis, strict definition || id:finn-b-M13_ANKYLOSPON_STRICT	CD39+ activated CD4 regulatory T cell Absolute Count || id:ebi-a-GCST90001489	MR Egger	4	-0.669703	0.875797	0.524368	-2.38626	1.04686	0.511861	0.0919726	2.84869	0.999806
ebi-a-GCST90001492	finn-b-M13_ANKYLOSPON_STRICT	Ankylosing spondylitis, strict definition || id:finn-b-M13_ANKYLOSPON_STRICT	Secreting CD4 regulatory T cell Absolute Count || id:ebi-a-GCST90001492	MR Egger	4	-0.157625	0.172635	0.457598	-0.495989	0.18074	0.85417	0.608968	1.1981	0.999806
ebi-a-GCST90001530	finn-b-M13_ANKYLOSPON_STRICT	Ankylosing spondylitis, strict definition || id:finn-b-M13_ANKYLOSPON_STRICT	Monocytic Myeloid-Derived Suppressor Cells Absolute Count || id:ebi-a-GCST90001530	MR Egger	3	3.87521	6.01884	0.63583	-7.92172	15.6721	48.1928	0.000362779	6.40208e+06	0.999806
ebi-a-GCST90001531	finn-b-M13_ANKYLOSPON_STRICT	Ankylosing spondylitis, strict definition || id:finn-b-M13_ANKYLOSPON_STRICT	CD33dim HLA DR- Absolute Count || id:ebi-a-GCST90001531	MR Egger	3	-0.070712	0.0762046	0.523789	-0.220073	0.078649	0.93173	0.80246	1.08182	0.999806
ebi-a-GCST90001560	finn-b-M13_ANKYLOSPON_STRICT	Ankylosing spondylitis, strict definition || id:finn-b-M13_ANKYLOSPON_STRICT	CD45RA+ CD8+ T cell Absolute Count || id:ebi-a-GCST90001560	MR Egger	3	0.337371	7.70159	0.97213	-14.7578	15.4325	1.40126	3.89752e-07	5.03788e+06	0.999806
ebi-a-GCST90001622	finn-b-M13_ANKYLOSPON_STRICT	Ankylosing spondylitis, strict definition || id:finn-b-M13_ANKYLOSPON_STRICT	Natural Killer T %T cell || id:ebi-a-GCST90001622	MR Egger	5	0.146525	0.311357	0.670027	-0.463735	0.756785	1.1578	0.62893	2.13141	0.999806
ebi-a-GCST90001698	finn-b-M13_ANKYLOSPON_STRICT	Ankylosing spondylitis, strict definition || id:finn-b-M13_ANKYLOSPON_STRICT	CD45RA+ CD28- CD8+ T cell Absolute Count || id:ebi-a-GCST90001698	MR Egger	421	2.36419e-05	2.42205e-05	0.329573	-2.38303e-05	7.11142e-05	1.00002	0.999976	1.00007	0.999806
ebi-a-GCST90001708	finn-b-M13_ANKYLOSPON_STRICT	Ankylosing spondylitis, strict definition || id:finn-b-M13_ANKYLOSPON_STRICT	BAFF-R on IgD+ CD38+ B cell || id:ebi-a-GCST90001708	MR Egger	10	-0.0472407	0.0851831	0.594343	-0.2142	0.119718	0.953858	0.807187	1.12718	0.999806
ebi-a-GCST90001743	finn-b-M13_ANKYLOSPON_STRICT	Ankylosing spondylitis, strict definition || id:finn-b-M13_ANKYLOSPON_STRICT	CD20 on B cell || id:ebi-a-GCST90001743	MR Egger	3	0.320556	3.61071	0.943629	-6.75644	7.39755	1.37789	0.00116337	1631.98	0.999806
ebi-a-GCST90001980	finn-b-M13_ANKYLOSPON_STRICT	Ankylosing spondylitis, strict definition || id:finn-b-M13_ANKYLOSPON_STRICT	CD40 on CD14+ CD16- monocyte || id:ebi-a-GCST90001980	MR Egger	4	0.0302836	0.255906	0.916613	-0.471293	0.53186	1.03075	0.624195	1.7021	0.999806
ebi-a-GCST90002003	finn-b-M13_ANKYLOSPON_STRICT	Ankylosing spondylitis, strict definition || id:finn-b-M13_ANKYLOSPON_STRICT	CCR2 on CD14- CD16- || id:ebi-a-GCST90002003	MR Egger	3	1.02859	0.811692	0.42531	-0.562322	2.61951	2.79713	0.569884	13.729	0.999806
ebi-a-GCST90001553	finn-b-M13_ANKYLOSPON_STRICT	Ankylosing spondylitis, strict definition || id:finn-b-M13_ANKYLOSPON_STRICT	Naive CD8+ T cell %T cell || id:ebi-a-GCST90001553	Weighted median	3	-0.00502864	0.01635	0.758415	-0.0370746	0.0270173	0.994984	0.963604	1.02739	0.99537
ebi-a-GCST90001618	finn-b-M13_ANKYLOSPON_STRICT	Ankylosing spondylitis, strict definition || id:finn-b-M13_ANKYLOSPON_STRICT	HLA DR+ T cell Absolute Count || id:ebi-a-GCST90001618	Weighted median	3	0.235121	0.13907	0.0908998	-0.0374556	0.507697	1.26506	0.963237	1.66146	0.99537
ebi-a-GCST90001669	finn-b-M13_ANKYLOSPON_STRICT	Ankylosing spondylitis, strict definition || id:finn-b-M13_ANKYLOSPON_STRICT	CD28+ CD45RA- CD8dim T cell Absolute Count || id:ebi-a-GCST90001669	Weighted median	3	-0.0477191	0.0803454	0.552563	-0.205196	0.109758	0.953402	0.814488	1.11601	0.99537
ebi-a-GCST90001728	finn-b-M13_ANKYLOSPON_STRICT	Ankylosing spondylitis, strict definition || id:finn-b-M13_ANKYLOSPON_STRICT	CD19 on IgD+ CD38- unswitched memory B cell || id:ebi-a-GCST90001728	Weighted median	3	-0.136725	0.222186	0.538314	-0.57221	0.298759	0.87221	0.564277	1.34818	0.99537
ebi-a-GCST90001729	finn-b-M13_ANKYLOSPON_STRICT	Ankylosing spondylitis, strict definition || id:finn-b-M13_ANKYLOSPON_STRICT	CD19 on IgD+ CD38+ B cell || id:ebi-a-GCST90001729	Weighted median	4	0.0114166	0.111804	0.918668	-0.20772	0.230553	1.01148	0.812435	1.2593	0.99537
ebi-a-GCST90001778	finn-b-M13_ANKYLOSPON_STRICT	Ankylosing spondylitis, strict definition || id:finn-b-M13_ANKYLOSPON_STRICT	CD25 on IgD+ CD24+ B cell || id:ebi-a-GCST90001778	Weighted median	3	-0.00828372	0.161986	0.959215	-0.325775	0.309208	0.99175	0.721967	1.36235	0.99537
ebi-a-GCST90001851	finn-b-M13_ANKYLOSPON_STRICT	Ankylosing spondylitis, strict definition || id:finn-b-M13_ANKYLOSPON_STRICT	CD3 on T cell || id:ebi-a-GCST90001851	Weighted median	3	0.0203882	0.137656	0.882256	-0.249418	0.290194	1.0206	0.779254	1.33669	0.99537
ebi-a-GCST90001857	finn-b-M13_ANKYLOSPON_STRICT	Ankylosing spondylitis, strict definition || id:finn-b-M13_ANKYLOSPON_STRICT	CD3 on activated & secreting CD4 regulatory T cell || id:ebi-a-GCST90001857	Weighted median	4	0.00138848	0.0941595	0.988235	-0.183164	0.185941	1.00139	0.832631	1.20435	0.99537
ebi-a-GCST90001868	finn-b-M13_ANKYLOSPON_STRICT	Ankylosing spondylitis, strict definition || id:finn-b-M13_ANKYLOSPON_STRICT	CD3 on CD4 regulatory T cell || id:ebi-a-GCST90001868	Weighted median	3	0.0276814	0.0931215	0.766267	-0.154837	0.2102	1.02807	0.856555	1.23392	0.99537
ebi-a-GCST90001946	finn-b-M13_ANKYLOSPON_STRICT	Ankylosing spondylitis, strict definition || id:finn-b-M13_ANKYLOSPON_STRICT	CD33 on CD14+ monocyte || id:ebi-a-GCST90001946	Weighted median	5	0.0280788	0.0520331	0.58945	-0.0739061	0.130064	1.02848	0.928759	1.1389	0.99537
ebi-a-GCST90001952	finn-b-M13_ANKYLOSPON_STRICT	Ankylosing spondylitis, strict definition || id:finn-b-M13_ANKYLOSPON_STRICT	CD33 on Monocytic Myeloid-Derived Suppressor Cells || id:ebi-a-GCST90001952	Weighted median	4	0.0193676	0.0485386	0.689883	-0.0757681	0.114503	1.01956	0.927031	1.12132	0.99537
ebi-a-GCST90001957	finn-b-M13_ANKYLOSPON_STRICT	Ankylosing spondylitis, strict definition || id:finn-b-M13_ANKYLOSPON_STRICT	CD33 on CD33+ HLA DR+ CD14- || id:ebi-a-GCST90001957	Weighted median	4	0.0228814	0.0491397	0.641473	-0.0734324	0.119195	1.02315	0.929199	1.12659	0.99537
ebi-a-GCST90001969	finn-b-M13_ANKYLOSPON_STRICT	Ankylosing spondylitis, strict definition || id:finn-b-M13_ANKYLOSPON_STRICT	FSC-A on Natural Killer || id:ebi-a-GCST90001969	Weighted median	3	-0.0697956	0.210709	0.740462	-0.482785	0.343194	0.932584	0.617062	1.40944	0.99537
ebi-a-GCST90002006	finn-b-M13_ANKYLOSPON_STRICT	Ankylosing spondylitis, strict definition || id:finn-b-M13_ANKYLOSPON_STRICT	CD64 on monocyte || id:ebi-a-GCST90002006	Weighted median	8	-0.156854	0.0903913	0.0826924	-0.334021	0.0203133	0.854829	0.716039	1.02052	0.99537
ebi-a-GCST90002078	finn-b-M13_ANKYLOSPON_STRICT	Ankylosing spondylitis, strict definition || id:finn-b-M13_ANKYLOSPON_STRICT	SSC-A on granulocyte || id:ebi-a-GCST90002078	Weighted median	3	-0.0392055	0.213385	0.854224	-0.457439	0.379028	0.961553	0.632902	1.46086	0.99537
ebi-a-GCST90001461	finn-b-M13_ANKYLOSPON_STRICT	Ankylosing spondylitis, strict definition || id:finn-b-M13_ANKYLOSPON_STRICT	Dendritic Cell Absolute Count || id:ebi-a-GCST90001461	Weighted median	3	-0.0492277	0.149913	0.742628	-0.343057	0.244602	0.951964	0.709598	1.27711	0.99537
ebi-a-GCST90001464	finn-b-M13_ANKYLOSPON_STRICT	Ankylosing spondylitis, strict definition || id:finn-b-M13_ANKYLOSPON_STRICT	CD86+ myeloid Dendritic Cell Absolute Count || id:ebi-a-GCST90001464	Weighted median	5	-0.0461186	0.105573	0.662228	-0.253042	0.160805	0.954929	0.776435	1.17446	0.99537
ebi-a-GCST90001487	finn-b-M13_ANKYLOSPON_STRICT	Ankylosing spondylitis, strict definition || id:finn-b-M13_ANKYLOSPON_STRICT	Activated CD4 regulatory T cell %CD4 regulatory T cell || id:ebi-a-GCST90001487	Weighted median	4	-0.0595141	0.107544	0.579996	-0.270301	0.151273	0.942222	0.76315	1.16331	0.99537
ebi-a-GCST90001507	finn-b-M13_ANKYLOSPON_STRICT	Ankylosing spondylitis, strict definition || id:finn-b-M13_ANKYLOSPON_STRICT	CD25++ CD45RA+ CD4 not regulatory T cell Absolute Count || id:ebi-a-GCST90001507	Weighted median	3	0.161986	0.146279	0.268129	-0.12472	0.448693	1.17584	0.882744	1.56626	0.99537
ebi-a-GCST90001528	finn-b-M13_ANKYLOSPON_STRICT	Ankylosing spondylitis, strict definition || id:finn-b-M13_ANKYLOSPON_STRICT	CD33dim HLA DR+ CD11b- %CD33dim HLA DR+ || id:ebi-a-GCST90001528	Weighted median	3	0.00444539	0.0937127	0.962165	-0.179231	0.188122	1.00446	0.835912	1.20698	0.99537
ebi-a-GCST90001533	finn-b-M13_ANKYLOSPON_STRICT	Ankylosing spondylitis, strict definition || id:finn-b-M13_ANKYLOSPON_STRICT	Basophil %CD33dim HLA DR- CD66b- || id:ebi-a-GCST90001533	Weighted median	3	0.0551598	0.109695	0.61507	-0.159841	0.270161	1.05671	0.852279	1.31018	0.99537
ebi-a-GCST90001561	finn-b-M13_ANKYLOSPON_STRICT	Ankylosing spondylitis, strict definition || id:finn-b-M13_ANKYLOSPON_STRICT	CD45RA+ CD8+ T cell %CD8+ T cell || id:ebi-a-GCST90001561	Weighted median	4	0.00661386	0.04516	0.883563	-0.0818998	0.0951275	1.00664	0.921364	1.0998	0.99537
ebi-a-GCST90001569	finn-b-M13_ANKYLOSPON_STRICT	Ankylosing spondylitis, strict definition || id:finn-b-M13_ANKYLOSPON_STRICT	Effector Memory CD4-CD8- T cell Absolute Count || id:ebi-a-GCST90001569	Weighted median	4	-0.0969553	0.200694	0.629025	-0.490316	0.296405	0.907597	0.612433	1.34502	0.99537
ebi-a-GCST90001585	finn-b-M13_ANKYLOSPON_STRICT	Ankylosing spondylitis, strict definition || id:finn-b-M13_ANKYLOSPON_STRICT	CD14+ CD16+ monocyte %monocyte || id:ebi-a-GCST90001585	Weighted median	3	0.0439269	0.12922	0.733902	-0.209344	0.297198	1.04491	0.811116	1.34608	0.99537
ebi-a-GCST90001667	finn-b-M13_ANKYLOSPON_STRICT	Ankylosing spondylitis, strict definition || id:finn-b-M13_ANKYLOSPON_STRICT	CD28+ CD45RA- CD8dim T cell %T cell || id:ebi-a-GCST90001667	Weighted median	3	-0.0483046	0.0803744	0.547843	-0.205838	0.109229	0.952843	0.813965	1.11542	0.99537
ebi-a-GCST90001736	finn-b-M13_ANKYLOSPON_STRICT	Ankylosing spondylitis, strict definition || id:finn-b-M13_ANKYLOSPON_STRICT	CD19 on memory B cell || id:ebi-a-GCST90001736	Weighted median	3	0.00605201	0.138347	0.965107	-0.265108	0.277212	1.00607	0.767123	1.31945	0.99537
ebi-a-GCST90001860	finn-b-M13_ANKYLOSPON_STRICT	Ankylosing spondylitis, strict definition || id:finn-b-M13_ANKYLOSPON_STRICT	CD3 on CD39+ CD4+ T cell || id:ebi-a-GCST90001860	Weighted median	4	0.0551386	0.093662	0.556064	-0.128439	0.238716	1.05669	0.879467	1.26962	0.99537
ebi-a-GCST90001884	finn-b-M13_ANKYLOSPON_STRICT	Ankylosing spondylitis, strict definition || id:finn-b-M13_ANKYLOSPON_STRICT	CD16-CD56 on Natural Killer || id:ebi-a-GCST90001884	Weighted median	8	-0.0910998	0.119885	0.447318	-0.326074	0.143875	0.912927	0.721751	1.15474	0.99537
ebi-a-GCST90001892	finn-b-M13_ANKYLOSPON_STRICT	Ankylosing spondylitis, strict definition || id:finn-b-M13_ANKYLOSPON_STRICT	CD28 on CD39+ CD4+ T cell || id:ebi-a-GCST90001892	Weighted median	5	-0.145063	0.0991743	0.143549	-0.339444	0.0493191	0.864968	0.712166	1.05056	0.99537
ebi-a-GCST90001955	finn-b-M13_ANKYLOSPON_STRICT	Ankylosing spondylitis, strict definition || id:finn-b-M13_ANKYLOSPON_STRICT	CD33 on Immature Myeloid-Derived Suppressor Cells || id:ebi-a-GCST90001955	Weighted median	6	0.0358212	0.0510295	0.482698	-0.0641966	0.135839	1.03647	0.937821	1.1455	0.99537
ebi-a-GCST90002036	finn-b-M13_ANKYLOSPON_STRICT	Ankylosing spondylitis, strict definition || id:finn-b-M13_ANKYLOSPON_STRICT	CD80 on CD62L+ myeloid Dendritic Cell || id:ebi-a-GCST90002036	Weighted median	3	-0.316723	0.206863	0.12575	-0.722174	0.088728	0.728533	0.485695	1.09278	0.99537
ebi-a-GCST90002087	finn-b-M13_ANKYLOSPON_STRICT	Ankylosing spondylitis, strict definition || id:finn-b-M13_ANKYLOSPON_STRICT	CD11c on myeloid Dendritic Cell || id:ebi-a-GCST90002087	Weighted median	5	-0.206036	0.215497	0.339023	-0.62841	0.216338	0.813804	0.533439	1.24152	0.99537
ebi-a-GCST90002104	finn-b-M13_ANKYLOSPON_STRICT	Ankylosing spondylitis, strict definition || id:finn-b-M13_ANKYLOSPON_STRICT	HLA DR on myeloid Dendritic Cell || id:ebi-a-GCST90002104	Weighted median	5	-0.0339183	0.155109	0.826903	-0.337931	0.270094	0.96665	0.713244	1.31009	0.99537
ebi-a-GCST90001480	finn-b-M13_ANKYLOSPON_STRICT	Ankylosing spondylitis, strict definition || id:finn-b-M13_ANKYLOSPON_STRICT	Resting CD4 regulatory T cell Absolute Count || id:ebi-a-GCST90001480	Weighted median	4	0.102734	0.113466	0.365244	-0.119659	0.325126	1.1082	0.887223	1.38421	0.99537
ebi-a-GCST90001483	finn-b-M13_ANKYLOSPON_STRICT	Ankylosing spondylitis, strict definition || id:finn-b-M13_ANKYLOSPON_STRICT	CD39+ resting CD4 regulatory T cell Absolute Count || id:ebi-a-GCST90001483	Weighted median	9	-0.0148053	0.0858529	0.863084	-0.183077	0.153466	0.985304	0.832704	1.16587	0.99537
ebi-a-GCST90001495	finn-b-M13_ANKYLOSPON_STRICT	Ankylosing spondylitis, strict definition || id:finn-b-M13_ANKYLOSPON_STRICT	CD39+ secreting CD4 regulatory T cell Absolute Count || id:ebi-a-GCST90001495	Weighted median	5	-0.0822321	0.0554315	0.137944	-0.190878	0.0264137	0.921058	0.826233	1.02677	0.99537
ebi-a-GCST90001546	finn-b-M13_ANKYLOSPON_STRICT	Ankylosing spondylitis, strict definition || id:finn-b-M13_ANKYLOSPON_STRICT	Terminally Differentiated CD4+ T cell %CD4+ T cell || id:ebi-a-GCST90001546	Weighted median	3	-0.000292429	0.298397	0.999218	-0.585151	0.584566	0.999708	0.557022	1.79421	0.999218
ebi-a-GCST90001555	finn-b-M13_ANKYLOSPON_STRICT	Ankylosing spondylitis, strict definition || id:finn-b-M13_ANKYLOSPON_STRICT	Effector Memory CD8+ T cell %CD8+ T cell || id:ebi-a-GCST90001555	Weighted median	3	-0.0458158	0.107319	0.669444	-0.256161	0.16453	0.955218	0.774017	1.17884	0.99537
ebi-a-GCST90001571	finn-b-M13_ANKYLOSPON_STRICT	Ankylosing spondylitis, strict definition || id:finn-b-M13_ANKYLOSPON_STRICT	Effector Memory CD4-CD8- T cell %T cell || id:ebi-a-GCST90001571	Weighted median	3	-0.253827	0.26891	0.345214	-0.78089	0.273236	0.775826	0.457998	1.31421	0.99537
ebi-a-GCST90001581	finn-b-M13_ANKYLOSPON_STRICT	Ankylosing spondylitis, strict definition || id:finn-b-M13_ANKYLOSPON_STRICT	CD14- CD16- Absolute Count || id:ebi-a-GCST90001581	Weighted median	3	0.0467901	0.292875	0.873069	-0.527245	0.620825	1.0479	0.590229	1.86046	0.99537
ebi-a-GCST90001619	finn-b-M13_ANKYLOSPON_STRICT	Ankylosing spondylitis, strict definition || id:finn-b-M13_ANKYLOSPON_STRICT	HLA DR+ T cell%T cell || id:ebi-a-GCST90001619	Weighted median	3	0.191958	0.136297	0.159018	-0.0751838	0.459099	1.21162	0.927573	1.58265	0.99537
ebi-a-GCST90001646	finn-b-M13_ANKYLOSPON_STRICT	Ankylosing spondylitis, strict definition || id:finn-b-M13_ANKYLOSPON_STRICT	Natural Killer %CD3- lymphocyte || id:ebi-a-GCST90001646	Weighted median	5	0.02154	0.130149	0.868549	-0.233553	0.276633	1.02177	0.791716	1.31868	0.99537
ebi-a-GCST90001650	finn-b-M13_ANKYLOSPON_STRICT	Ankylosing spondylitis, strict definition || id:finn-b-M13_ANKYLOSPON_STRICT	HLA DR+ Natural Killer %CD3- lymphocyte || id:ebi-a-GCST90001650	Weighted median	3	0.078556	0.120969	0.516088	-0.158544	0.315656	1.08172	0.853385	1.37116	0.99537
ebi-a-GCST90001695	finn-b-M13_ANKYLOSPON_STRICT	Ankylosing spondylitis, strict definition || id:finn-b-M13_ANKYLOSPON_STRICT	CD45RA- CD28- CD8+ T cell Absolute Count || id:ebi-a-GCST90001695	Weighted median	137	1.03934e-05	5.05624e-05	0.837138	-8.87089e-05	0.000109496	1.00001	0.999911	1.00011	0.99537
ebi-a-GCST90001709	finn-b-M13_ANKYLOSPON_STRICT	Ankylosing spondylitis, strict definition || id:finn-b-M13_ANKYLOSPON_STRICT	BAFF-R on IgD+ CD38dim B cell || id:ebi-a-GCST90001709	Weighted median	10	-0.0262085	0.0628896	0.67687	-0.149472	0.0970551	0.974132	0.861162	1.10192	0.99537
ebi-a-GCST90001716	finn-b-M13_ANKYLOSPON_STRICT	Ankylosing spondylitis, strict definition || id:finn-b-M13_ANKYLOSPON_STRICT	BAFF-R on naive-mature B cell || id:ebi-a-GCST90001716	Weighted median	10	-0.0259402	0.0633561	0.682221	-0.150118	0.0982379	0.974393	0.860606	1.10323	0.99537
ebi-a-GCST90001717	finn-b-M13_ANKYLOSPON_STRICT	Ankylosing spondylitis, strict definition || id:finn-b-M13_ANKYLOSPON_STRICT	BAFF-R on unswitched memory B cell || id:ebi-a-GCST90001717	Weighted median	8	-0.0436693	0.0649465	0.501336	-0.170964	0.0836257	0.95727	0.842852	1.08722	0.99537
ebi-a-GCST90001730	finn-b-M13_ANKYLOSPON_STRICT	Ankylosing spondylitis, strict definition || id:finn-b-M13_ANKYLOSPON_STRICT	CD19 on IgD+ CD38dim B cell || id:ebi-a-GCST90001730	Weighted median	4	0.0148634	0.134105	0.911748	-0.247982	0.277709	1.01497	0.780374	1.3201	0.99537
ebi-a-GCST90001806	finn-b-M13_ANKYLOSPON_STRICT	Ankylosing spondylitis, strict definition || id:finn-b-M13_ANKYLOSPON_STRICT	CD27 on unswitched memory B cell || id:ebi-a-GCST90001806	Weighted median	11	-0.125219	0.118197	0.289411	-0.356884	0.106446	0.882304	0.699853	1.11232	0.99537
ebi-a-GCST90001821	finn-b-M13_ANKYLOSPON_STRICT	Ankylosing spondylitis, strict definition || id:finn-b-M13_ANKYLOSPON_STRICT	IgD on IgD+ CD24- B cell || id:ebi-a-GCST90001821	Weighted median	5	-0.141659	0.0840147	0.0917731	-0.306328	0.0230101	0.867917	0.736145	1.02328	0.99537
ebi-a-GCST90001858	finn-b-M13_ANKYLOSPON_STRICT	Ankylosing spondylitis, strict definition || id:finn-b-M13_ANKYLOSPON_STRICT	CD3 on CD45RA+ CD4+ T cell || id:ebi-a-GCST90001858	Weighted median	5	-0.0227462	0.0912792	0.803211	-0.201653	0.156161	0.977511	0.817378	1.16901	0.99537
ebi-a-GCST90001950	finn-b-M13_ANKYLOSPON_STRICT	Ankylosing spondylitis, strict definition || id:finn-b-M13_ANKYLOSPON_STRICT	CD33 on Granulocytic Myeloid-Derived Suppressor Cells || id:ebi-a-GCST90001950	Weighted median	3	0.0574386	0.0685826	0.402306	-0.0769833	0.19186	1.05912	0.925905	1.2115	0.99537
ebi-a-GCST90001953	finn-b-M13_ANKYLOSPON_STRICT	Ankylosing spondylitis, strict definition || id:finn-b-M13_ANKYLOSPON_STRICT	CD33 on CD33dim HLA DR- || id:ebi-a-GCST90001953	Weighted median	6	0.0330588	0.0504453	0.512249	-0.0658141	0.131932	1.03361	0.936305	1.14103	0.99537
ebi-a-GCST90001989	finn-b-M13_ANKYLOSPON_STRICT	Ankylosing spondylitis, strict definition || id:finn-b-M13_ANKYLOSPON_STRICT	CD40 on CD14- CD16+ monocyte || id:ebi-a-GCST90001989	Weighted median	9	0.00245376	0.0743989	0.97369	-0.143368	0.148276	1.00246	0.866435	1.15983	0.99537
ebi-a-GCST90002024	finn-b-M13_ANKYLOSPON_STRICT	Ankylosing spondylitis, strict definition || id:finn-b-M13_ANKYLOSPON_STRICT	CD4 on naive CD4+ T cell || id:ebi-a-GCST90002024	Weighted median	4	-0.126856	0.244368	0.60368	-0.605817	0.352106	0.880861	0.545628	1.42206	0.99537
ebi-a-GCST90001458	finn-b-M13_ANKYLOSPON_STRICT	Ankylosing spondylitis, strict definition || id:finn-b-M13_ANKYLOSPON_STRICT	Myeloid Dendritic Cell Absolute Count || id:ebi-a-GCST90001458	Weighted median	3	-0.0615507	0.131667	0.640161	-0.319617	0.196516	0.940305	0.726427	1.21715	0.99537
ebi-a-GCST90001491	finn-b-M13_ANKYLOSPON_STRICT	Ankylosing spondylitis, strict definition || id:finn-b-M13_ANKYLOSPON_STRICT	CD39+ activated CD4 regulatory T cell %CD4 regulatory T cell || id:ebi-a-GCST90001491	Weighted median	6	-0.0691297	0.0587783	0.239552	-0.184335	0.0460758	0.933206	0.831657	1.04715	0.99537
ebi-a-GCST90001535	finn-b-M13_ANKYLOSPON_STRICT	Ankylosing spondylitis, strict definition || id:finn-b-M13_ANKYLOSPON_STRICT	CD45RA- CD4+ T cell %CD4+ T cell || id:ebi-a-GCST90001535	Weighted median	4	-0.0138424	0.0936231	0.882459	-0.197344	0.169659	0.986253	0.820909	1.1849	0.99537
ebi-a-GCST90001599	finn-b-M13_ANKYLOSPON_STRICT	Ankylosing spondylitis, strict definition || id:finn-b-M13_ANKYLOSPON_STRICT	CD4-CD8- T cell %T cell || id:ebi-a-GCST90001599	Weighted median	3	-0.21833	0.26331	0.407006	-0.734418	0.297758	0.80386	0.479785	1.34684	0.99537
ebi-a-GCST90001623	finn-b-M13_ANKYLOSPON_STRICT	Ankylosing spondylitis, strict definition || id:finn-b-M13_ANKYLOSPON_STRICT	Natural Killer T %lymphocyte || id:ebi-a-GCST90001623	Weighted median	7	0.0201362	0.18708	0.914286	-0.34654	0.386812	1.02034	0.707131	1.47228	0.99537
ebi-a-GCST90001633	finn-b-M13_ANKYLOSPON_STRICT	Ankylosing spondylitis, strict definition || id:finn-b-M13_ANKYLOSPON_STRICT	CD8dim Natural Killer T Absolute Count || id:ebi-a-GCST90001633	Weighted median	5	0.00707596	0.181027	0.96882	-0.347736	0.361888	1.0071	0.706285	1.43604	0.99537
ebi-a-GCST90001635	finn-b-M13_ANKYLOSPON_STRICT	Ankylosing spondylitis, strict definition || id:finn-b-M13_ANKYLOSPON_STRICT	CD8dim Natural Killer T %lymphocyte || id:ebi-a-GCST90001635	Weighted median	6	0.0334597	0.168473	0.842571	-0.296747	0.363666	1.03403	0.743232	1.43859	0.99537
ebi-a-GCST90001664	finn-b-M13_ANKYLOSPON_STRICT	Ankylosing spondylitis, strict definition || id:finn-b-M13_ANKYLOSPON_STRICT	CD28+ CD45RA+ CD8dim T cell %T cell || id:ebi-a-GCST90001664	Weighted median	6	0.00294551	0.07836	0.970015	-0.15064	0.156531	1.00295	0.860157	1.16945	0.99537
ebi-a-GCST90001671	finn-b-M13_ANKYLOSPON_STRICT	Ankylosing spondylitis, strict definition || id:finn-b-M13_ANKYLOSPON_STRICT	CD39+ CD8+ T cell %CD8+ T cell || id:ebi-a-GCST90001671	Weighted median	6	-0.123536	0.14394	0.390755	-0.405657	0.158585	0.88379	0.666538	1.17185	0.99537
ebi-a-GCST90001762	finn-b-M13_ANKYLOSPON_STRICT	Ankylosing spondylitis, strict definition || id:finn-b-M13_ANKYLOSPON_STRICT	CD20 on IgD+ B cell || id:ebi-a-GCST90001762	Weighted median	5	0.14655	0.198381	0.460071	-0.242277	0.535378	1.15783	0.784838	1.70809	0.99537
ebi-a-GCST90001826	finn-b-M13_ANKYLOSPON_STRICT	Ankylosing spondylitis, strict definition || id:finn-b-M13_ANKYLOSPON_STRICT	IgD on unswitched memory B cell || id:ebi-a-GCST90001826	Weighted median	5	-0.153347	0.0979374	0.117403	-0.345304	0.0386103	0.857832	0.708005	1.03937	0.99537
ebi-a-GCST90001864	finn-b-M13_ANKYLOSPON_STRICT	Ankylosing spondylitis, strict definition || id:finn-b-M13_ANKYLOSPON_STRICT	CD3 on CD28+ CD45RA+ CD8+ T cell || id:ebi-a-GCST90001864	Weighted median	3	-0.0723409	0.177456	0.683527	-0.420155	0.275473	0.930214	0.656945	1.31715	0.99537
ebi-a-GCST90001891	finn-b-M13_ANKYLOSPON_STRICT	Ankylosing spondylitis, strict definition || id:finn-b-M13_ANKYLOSPON_STRICT	CD28 on CD45RA- CD4 not regulatory T cell || id:ebi-a-GCST90001891	Weighted median	3	-0.0560227	0.165595	0.735129	-0.380589	0.268544	0.945518	0.683458	1.30806	0.99537
ebi-a-GCST90001896	finn-b-M13_ANKYLOSPON_STRICT	Ankylosing spondylitis, strict definition || id:finn-b-M13_ANKYLOSPON_STRICT	CD28 on CD28+ CD45RA+ CD8+ T cell || id:ebi-a-GCST90001896	Weighted median	3	0.0733779	0.149418	0.623361	-0.219481	0.366237	1.07614	0.802936	1.4423	0.99537
ebi-a-GCST90002061	finn-b-M13_ANKYLOSPON_STRICT	Ankylosing spondylitis, strict definition || id:finn-b-M13_ANKYLOSPON_STRICT	CD4 on CD39+ CD4+ T cell || id:ebi-a-GCST90002061	Weighted median	6	-0.179766	0.113652	0.113713	-0.402523	0.0429919	0.835466	0.668631	1.04393	0.99537
ebi-a-GCST90002121	finn-b-M13_ANKYLOSPON_STRICT	Ankylosing spondylitis, strict definition || id:finn-b-M13_ANKYLOSPON_STRICT	CD8 on CD39+ CD8+ T cell || id:ebi-a-GCST90002121	Weighted median	4	0.158679	0.212056	0.454286	-0.256951	0.57431	1.17196	0.773406	1.7759	0.99537
ebi-a-GCST90001462	finn-b-M13_ANKYLOSPON_STRICT	Ankylosing spondylitis, strict definition || id:finn-b-M13_ANKYLOSPON_STRICT	CD62L- Dendritic Cell Absolute Count || id:ebi-a-GCST90001462	Weighted median	5	-0.0466422	0.112788	0.679212	-0.267707	0.174422	0.954429	0.765132	1.19056	0.99537
ebi-a-GCST90001482	finn-b-M13_ANKYLOSPON_STRICT	Ankylosing spondylitis, strict definition || id:finn-b-M13_ANKYLOSPON_STRICT	Resting CD4 regulatory T cell %CD4+ T cell || id:ebi-a-GCST90001482	Weighted median	6	0.032292	0.0772037	0.675749	-0.119027	0.183611	1.03282	0.887784	1.20155	0.99537
ebi-a-GCST90001485	finn-b-M13_ANKYLOSPON_STRICT	Ankylosing spondylitis, strict definition || id:finn-b-M13_ANKYLOSPON_STRICT	CD39+ resting CD4 regulatory T cell %CD4 regulatory T cell || id:ebi-a-GCST90001485	Weighted median	13	-0.0680348	0.0527827	0.197412	-0.171489	0.0354192	0.934228	0.84241	1.03605	0.99537
ebi-a-GCST90001503	finn-b-M13_ANKYLOSPON_STRICT	Ankylosing spondylitis, strict definition || id:finn-b-M13_ANKYLOSPON_STRICT	Activated & secreting CD4 regulatory T cell %CD4+ T cell || id:ebi-a-GCST90001503	Weighted median	9	0.0578046	0.058885	0.326271	-0.05761	0.173219	1.05951	0.944018	1.18913	0.99537
ebi-a-GCST90001512	finn-b-M13_ANKYLOSPON_STRICT	Ankylosing spondylitis, strict definition || id:finn-b-M13_ANKYLOSPON_STRICT	CD25++ CD45RA- CD4 not regulatory T cell %T cell || id:ebi-a-GCST90001512	Weighted median	3	0.0046325	0.0982197	0.962382	-0.187878	0.197143	1.00464	0.828716	1.21792	0.99537
ebi-a-GCST90001613	finn-b-M13_ANKYLOSPON_STRICT	Ankylosing spondylitis, strict definition || id:finn-b-M13_ANKYLOSPON_STRICT	CD4-CD8- T cell %leukocyte || id:ebi-a-GCST90001613	Weighted median	4	-0.225758	0.23994	0.346758	-0.696041	0.244524	0.797911	0.498555	1.27701	0.99537
ebi-a-GCST90001628	finn-b-M13_ANKYLOSPON_STRICT	Ankylosing spondylitis, strict definition || id:finn-b-M13_ANKYLOSPON_STRICT	HLA DR+ CD8+ T cell %T cell || id:ebi-a-GCST90001628	Weighted median	3	0.237675	0.136646	0.0819726	-0.0301504	0.5055	1.2683	0.9703	1.65781	0.99537
ebi-a-GCST90001643	finn-b-M13_ANKYLOSPON_STRICT	Ankylosing spondylitis, strict definition || id:finn-b-M13_ANKYLOSPON_STRICT	B cell %CD3- lymphocyte || id:ebi-a-GCST90001643	Weighted median	3	-0.0241162	0.129915	0.852735	-0.27875	0.230518	0.976172	0.756729	1.25925	0.99537
ebi-a-GCST90001661	finn-b-M13_ANKYLOSPON_STRICT	Ankylosing spondylitis, strict definition || id:finn-b-M13_ANKYLOSPON_STRICT	CD28- CD8dim T cell %T cell || id:ebi-a-GCST90001661	Weighted median	3	-0.335485	0.244715	0.170399	-0.815127	0.144157	0.714991	0.442583	1.15506	0.99537
ebi-a-GCST90001747	finn-b-M13_ANKYLOSPON_STRICT	Ankylosing spondylitis, strict definition || id:finn-b-M13_ANKYLOSPON_STRICT	CD20 on IgD+ CD24- B cell || id:ebi-a-GCST90001747	Weighted median	4	0.310605	0.219	0.156107	-0.118635	0.739845	1.36425	0.888132	2.09561	0.99537
ebi-a-GCST90001755	finn-b-M13_ANKYLOSPON_STRICT	Ankylosing spondylitis, strict definition || id:finn-b-M13_ANKYLOSPON_STRICT	CD20 on IgD- CD38- B cell || id:ebi-a-GCST90001755	Weighted median	4	-0.0643519	0.224828	0.774704	-0.505015	0.376311	0.937675	0.603497	1.4569	0.99537
ebi-a-GCST90001759	finn-b-M13_ANKYLOSPON_STRICT	Ankylosing spondylitis, strict definition || id:finn-b-M13_ANKYLOSPON_STRICT	CD20 on naive-mature B cell || id:ebi-a-GCST90001759	Weighted median	6	0.0520786	0.205796	0.800223	-0.351282	0.455439	1.05346	0.703785	1.57687	0.99537
ebi-a-GCST90001783	finn-b-M13_ANKYLOSPON_STRICT	Ankylosing spondylitis, strict definition || id:finn-b-M13_ANKYLOSPON_STRICT	CD25 on IgD+ CD38+ B cell || id:ebi-a-GCST90001783	Weighted median	3	-0.327209	0.209094	0.117608	-0.737033	0.0826148	0.720933	0.478532	1.08612	0.99537
ebi-a-GCST90001789	finn-b-M13_ANKYLOSPON_STRICT	Ankylosing spondylitis, strict definition || id:finn-b-M13_ANKYLOSPON_STRICT	CD25 on IgD- CD38dim B cell || id:ebi-a-GCST90001789	Weighted median	3	-0.276063	0.199094	0.165565	-0.666286	0.114161	0.758765	0.513613	1.12093	0.99537
ebi-a-GCST90001793	finn-b-M13_ANKYLOSPON_STRICT	Ankylosing spondylitis, strict definition || id:finn-b-M13_ANKYLOSPON_STRICT	CD25 on switched memory B cell || id:ebi-a-GCST90001793	Weighted median	3	-0.00335707	0.190514	0.985941	-0.376764	0.37005	0.996649	0.686078	1.44781	0.99537
ebi-a-GCST90001839	finn-b-M13_ANKYLOSPON_STRICT	Ankylosing spondylitis, strict definition || id:finn-b-M13_ANKYLOSPON_STRICT	CD3 on Effector Memory CD8+ T cell || id:ebi-a-GCST90001839	Weighted median	3	-0.0656127	0.1626	0.686564	-0.384308	0.253083	0.936494	0.680922	1.28799	0.99537
ebi-a-GCST90001981	finn-b-M13_ANKYLOSPON_STRICT	Ankylosing spondylitis, strict definition || id:finn-b-M13_ANKYLOSPON_STRICT	CD40 on CD14+ CD16+ monocyte || id:ebi-a-GCST90001981	Weighted median	5	0.00187592	0.0779695	0.980805	-0.150944	0.154696	1.00188	0.859896	1.1673	0.99537
ebi-a-GCST90001991	finn-b-M13_ANKYLOSPON_STRICT	Ankylosing spondylitis, strict definition || id:finn-b-M13_ANKYLOSPON_STRICT	HLA DR on CD14+ monocyte || id:ebi-a-GCST90001991	Weighted median	4	-0.0261874	0.110195	0.812156	-0.242169	0.189795	0.974153	0.784923	1.209	0.99537
ebi-a-GCST90001997	finn-b-M13_ANKYLOSPON_STRICT	Ankylosing spondylitis, strict definition || id:finn-b-M13_ANKYLOSPON_STRICT	CX3CR1 on CD14+ CD16- monocyte || id:ebi-a-GCST90001997	Weighted median	3	0.0310643	0.110746	0.779095	-0.185999	0.248127	1.03155	0.830275	1.28162	0.99537
ebi-a-GCST90002116	finn-b-M13_ANKYLOSPON_STRICT	Ankylosing spondylitis, strict definition || id:finn-b-M13_ANKYLOSPON_STRICT	HLA DR on B cell || id:ebi-a-GCST90002116	Weighted median	7	0.0509312	0.108293	0.638136	-0.161324	0.263186	1.05225	0.851016	1.30107	0.99537
ebi-a-GCST90001497	finn-b-M13_ANKYLOSPON_STRICT	Ankylosing spondylitis, strict definition || id:finn-b-M13_ANKYLOSPON_STRICT	CD39+ secreting CD4 regulatory T cell %CD4 regulatory T cell || id:ebi-a-GCST90001497	Weighted median	7	-0.0681169	0.0540089	0.207231	-0.173974	0.0377405	0.934151	0.840318	1.03846	0.99537
ebi-a-GCST90001574	finn-b-M13_ANKYLOSPON_STRICT	Ankylosing spondylitis, strict definition || id:finn-b-M13_ANKYLOSPON_STRICT	Terminally Differentiated CD4-CD8- T cell %T cell || id:ebi-a-GCST90001574	Weighted median	4	0.23201	0.301177	0.441097	-0.358298	0.822318	1.26113	0.698865	2.27577	0.99537
ebi-a-GCST90001627	finn-b-M13_ANKYLOSPON_STRICT	Ankylosing spondylitis, strict definition || id:finn-b-M13_ANKYLOSPON_STRICT	HLA DR+ CD8+ T cell Absolute Count || id:ebi-a-GCST90001627	Weighted median	3	0.239212	0.136931	0.0806449	-0.0291723	0.507597	1.27025	0.971249	1.66129	0.99537
ebi-a-GCST90001637	finn-b-M13_ANKYLOSPON_STRICT	Ankylosing spondylitis, strict definition || id:finn-b-M13_ANKYLOSPON_STRICT	CD4-CD8- Natural Killer T %T cell || id:ebi-a-GCST90001637	Weighted median	5	-0.0880491	0.182282	0.62907	-0.445322	0.269224	0.915716	0.640618	1.30895	0.99537
ebi-a-GCST90001666	finn-b-M13_ANKYLOSPON_STRICT	Ankylosing spondylitis, strict definition || id:finn-b-M13_ANKYLOSPON_STRICT	CD28+ CD45RA+ CD8dim T cell Absolute Count || id:ebi-a-GCST90001666	Weighted median	8	0.00530322	0.0125436	0.672453	-0.0192822	0.0298887	1.00532	0.980902	1.03034	0.99537
ebi-a-GCST90001700	finn-b-M13_ANKYLOSPON_STRICT	Ankylosing spondylitis, strict definition || id:finn-b-M13_ANKYLOSPON_STRICT	CD45RA+ CD28- CD8+ T cell %T cell || id:ebi-a-GCST90001700	Weighted median	61	-8.00147e-05	0.0011579	0.944907	-0.00234949	0.00218946	0.99992	0.997653	1.00219	0.99537
ebi-a-GCST90001711	finn-b-M13_ANKYLOSPON_STRICT	Ankylosing spondylitis, strict definition || id:finn-b-M13_ANKYLOSPON_STRICT	BAFF-R on IgD- CD27- B cell || id:ebi-a-GCST90001711	Weighted median	8	-0.0306971	0.0671624	0.647629	-0.162335	0.100941	0.969769	0.850156	1.10621	0.99537
ebi-a-GCST90001713	finn-b-M13_ANKYLOSPON_STRICT	Ankylosing spondylitis, strict definition || id:finn-b-M13_ANKYLOSPON_STRICT	BAFF-R on IgD- CD38+ B cell || id:ebi-a-GCST90001713	Weighted median	3	-0.0773624	0.174593	0.657692	-0.419564	0.264839	0.925554	0.657333	1.30322	0.99537
ebi-a-GCST90001777	finn-b-M13_ANKYLOSPON_STRICT	Ankylosing spondylitis, strict definition || id:finn-b-M13_ANKYLOSPON_STRICT	CD25 on CD24+ CD27+ B cell || id:ebi-a-GCST90001777	Weighted median	4	0.0113862	0.141142	0.935703	-0.265253	0.288025	1.01145	0.767012	1.33379	0.99537
ebi-a-GCST90001802	finn-b-M13_ANKYLOSPON_STRICT	Ankylosing spondylitis, strict definition || id:finn-b-M13_ANKYLOSPON_STRICT	CD27 on IgD- CD38- B cell || id:ebi-a-GCST90001802	Weighted median	7	-0.100314	0.115254	0.384098	-0.326212	0.125584	0.904553	0.721652	1.13381	0.99537
ebi-a-GCST90001824	finn-b-M13_ANKYLOSPON_STRICT	Ankylosing spondylitis, strict definition || id:finn-b-M13_ANKYLOSPON_STRICT	IgD on IgD+ CD38+ B cell || id:ebi-a-GCST90001824	Weighted median	5	-0.13079	0.0803221	0.103458	-0.288221	0.0266416	0.877402	0.749596	1.027	0.99537
ebi-a-GCST90001855	finn-b-M13_ANKYLOSPON_STRICT	Ankylosing spondylitis, strict definition || id:finn-b-M13_ANKYLOSPON_STRICT	CD3 on secreting CD4 regulatory T cell || id:ebi-a-GCST90001855	Weighted median	3	0.0309168	0.0993424	0.755638	-0.163794	0.225628	1.0314	0.848917	1.25311	0.99537
ebi-a-GCST90002004	finn-b-M13_ANKYLOSPON_STRICT	Ankylosing spondylitis, strict definition || id:finn-b-M13_ANKYLOSPON_STRICT	CCR2 on CD14+ CD16- monocyte || id:ebi-a-GCST90002004	Weighted median	3	0.109885	0.192685	0.568483	-0.267776	0.487547	1.11615	0.765079	1.62832	0.99537
ebi-a-GCST90002102	finn-b-M13_ANKYLOSPON_STRICT	Ankylosing spondylitis, strict definition || id:finn-b-M13_ANKYLOSPON_STRICT	CD45RA on resting CD4 regulatory T cell || id:ebi-a-GCST90002102	Weighted median	6	0.0366076	0.0674639	0.587388	-0.0956216	0.168837	1.03729	0.908808	1.18393	0.99537
ebi-a-GCST90001473	finn-b-M13_ANKYLOSPON_STRICT	Ankylosing spondylitis, strict definition || id:finn-b-M13_ANKYLOSPON_STRICT	CD62L- CD86+ myeloid Dendritic Cell %Dendritic Cell || id:ebi-a-GCST90001473	Weighted median	5	-0.0416483	0.0951285	0.661523	-0.2281	0.144804	0.959207	0.796045	1.15581	0.99537
ebi-a-GCST90001511	finn-b-M13_ANKYLOSPON_STRICT	Ankylosing spondylitis, strict definition || id:finn-b-M13_ANKYLOSPON_STRICT	CD25++ CD45RA- CD4 not regulatory T cell %CD4+ T cell || id:ebi-a-GCST90001511	Weighted median	3	-0.000673764	0.107259	0.994988	-0.210901	0.209554	0.999326	0.809854	1.23313	0.998567
ebi-a-GCST90001541	finn-b-M13_ANKYLOSPON_STRICT	Ankylosing spondylitis, strict definition || id:finn-b-M13_ANKYLOSPON_STRICT	Naive CD4+ T cell %CD4+ T cell || id:ebi-a-GCST90001541	Weighted median	3	0.264788	0.247344	0.284382	-0.220005	0.749582	1.30316	0.802515	2.11611	0.99537
ebi-a-GCST90001702	finn-b-M13_ANKYLOSPON_STRICT	Ankylosing spondylitis, strict definition || id:finn-b-M13_ANKYLOSPON_STRICT	BAFF-R on CD24+ CD27+ B cell || id:ebi-a-GCST90001702	Weighted median	8	-0.0406856	0.0647726	0.529919	-0.16764	0.0862687	0.960131	0.845658	1.0901	0.99537
ebi-a-GCST90001718	finn-b-M13_ANKYLOSPON_STRICT	Ankylosing spondylitis, strict definition || id:finn-b-M13_ANKYLOSPON_STRICT	BAFF-R on switched memory B cell || id:ebi-a-GCST90001718	Weighted median	9	-0.0413306	0.0652604	0.526526	-0.169241	0.0865798	0.959512	0.844305	1.09044	0.99537
ebi-a-GCST90001719	finn-b-M13_ANKYLOSPON_STRICT	Ankylosing spondylitis, strict definition || id:finn-b-M13_ANKYLOSPON_STRICT	BAFF-R on IgD+ B cell || id:ebi-a-GCST90001719	Weighted median	10	-0.0240914	0.0622381	0.698694	-0.146078	0.0978953	0.976197	0.86409	1.10285	0.99537
ebi-a-GCST90001735	finn-b-M13_ANKYLOSPON_STRICT	Ankylosing spondylitis, strict definition || id:finn-b-M13_ANKYLOSPON_STRICT	CD19 on IgD- CD38dim B cell || id:ebi-a-GCST90001735	Weighted median	4	0.0320675	0.107485	0.76544	-0.178602	0.242737	1.03259	0.836438	1.27473	0.99537
ebi-a-GCST90001775	finn-b-M13_ANKYLOSPON_STRICT	Ankylosing spondylitis, strict definition || id:finn-b-M13_ANKYLOSPON_STRICT	CD25 on B cell || id:ebi-a-GCST90001775	Weighted median	3	0.0680302	0.204408	0.739274	-0.33261	0.468671	1.0704	0.717049	1.59787	0.99537
ebi-a-GCST90001779	finn-b-M13_ANKYLOSPON_STRICT	Ankylosing spondylitis, strict definition || id:finn-b-M13_ANKYLOSPON_STRICT	CD25 on IgD+ CD24- B cell || id:ebi-a-GCST90001779	Weighted median	3	-0.353191	0.208664	0.0905251	-0.762172	0.0557895	0.702443	0.466652	1.05738	0.99537
ebi-a-GCST90001832	finn-b-M13_ANKYLOSPON_STRICT	Ankylosing spondylitis, strict definition || id:finn-b-M13_ANKYLOSPON_STRICT	CD62L on CD62L+ plasmacytoid Dendritic Cell || id:ebi-a-GCST90001832	Weighted median	3	-0.00589932	0.175036	0.973114	-0.348969	0.337171	0.994118	0.705415	1.40098	0.99537
ebi-a-GCST90001947	finn-b-M13_ANKYLOSPON_STRICT	Ankylosing spondylitis, strict definition || id:finn-b-M13_ANKYLOSPON_STRICT	CD33 on CD33+ HLA DR+ CD14dim || id:ebi-a-GCST90001947	Weighted median	4	0.0241799	0.0491442	0.622705	-0.0721426	0.120502	1.02447	0.930398	1.12806	0.99537
ebi-a-GCST90001964	finn-b-M13_ANKYLOSPON_STRICT	Ankylosing spondylitis, strict definition || id:finn-b-M13_ANKYLOSPON_STRICT	FSC-A on plasmacytoid Dendritic Cell || id:ebi-a-GCST90001964	Weighted median	4	-0.249076	0.280809	0.375082	-0.799462	0.30131	0.779521	0.449571	1.35163	0.99537
ebi-a-GCST90001970	finn-b-M13_ANKYLOSPON_STRICT	Ankylosing spondylitis, strict definition || id:finn-b-M13_ANKYLOSPON_STRICT	FSC-A on HLA DR+ Natural Killer || id:ebi-a-GCST90001970	Weighted median	4	0.15772	0.147278	0.284214	-0.130945	0.446386	1.17084	0.877266	1.56265	0.99537
ebi-a-GCST90001994	finn-b-M13_ANKYLOSPON_STRICT	Ankylosing spondylitis, strict definition || id:finn-b-M13_ANKYLOSPON_STRICT	CX3CR1 on CD14- CD16- || id:ebi-a-GCST90001994	Weighted median	3	0.127895	0.200702	0.52397	-0.265481	0.521272	1.13643	0.766837	1.68417	0.99537
ebi-a-GCST90001995	finn-b-M13_ANKYLOSPON_STRICT	Ankylosing spondylitis, strict definition || id:finn-b-M13_ANKYLOSPON_STRICT	CX3CR1 on monocyte || id:ebi-a-GCST90001995	Weighted median	3	0.0369194	0.114194	0.746465	-0.1869	0.260739	1.03761	0.829526	1.29789	0.99537
ebi-a-GCST90002072	finn-b-M13_ANKYLOSPON_STRICT	Ankylosing spondylitis, strict definition || id:finn-b-M13_ANKYLOSPON_STRICT	SSC-A on plasmacytoid Dendritic Cell || id:ebi-a-GCST90002072	Weighted median	5	-0.160464	0.24777	0.517222	-0.646094	0.325165	0.851748	0.524089	1.38426	0.99537
ebi-a-GCST90002077	finn-b-M13_ANKYLOSPON_STRICT	Ankylosing spondylitis, strict definition || id:finn-b-M13_ANKYLOSPON_STRICT	SSC-A on HLA DR+ Natural Killer || id:ebi-a-GCST90002077	Weighted median	3	0.114469	0.149305	0.443272	-0.178168	0.407106	1.12128	0.836802	1.50246	0.99537
ebi-a-GCST90001493	finn-b-M13_ANKYLOSPON_STRICT	Ankylosing spondylitis, strict definition || id:finn-b-M13_ANKYLOSPON_STRICT	Secreting CD4 regulatory T cell %CD4 regulatory T cell || id:ebi-a-GCST90001493	Weighted median	5	-0.0220989	0.0593535	0.70965	-0.138432	0.0942341	0.978144	0.870723	1.09882	0.99537
ebi-a-GCST90001499	finn-b-M13_ANKYLOSPON_STRICT	Ankylosing spondylitis, strict definition || id:finn-b-M13_ANKYLOSPON_STRICT	Activated & resting CD4 regulatory T cell %CD4 regulatory T cell || id:ebi-a-GCST90001499	Weighted median	5	0.0213824	0.056385	0.704524	-0.0891323	0.131897	1.02161	0.914725	1.14099	0.99537
ebi-a-GCST90001502	finn-b-M13_ANKYLOSPON_STRICT	Ankylosing spondylitis, strict definition || id:finn-b-M13_ANKYLOSPON_STRICT	Activated & secreting CD4 regulatory T cell %CD4 regulatory T cell || id:ebi-a-GCST90001502	Weighted median	7	-0.0355815	0.0537447	0.507941	-0.140921	0.069758	0.965044	0.868558	1.07225	0.99537
ebi-a-GCST90001620	finn-b-M13_ANKYLOSPON_STRICT	Ankylosing spondylitis, strict definition || id:finn-b-M13_ANKYLOSPON_STRICT	HLA DR+ T cell%lymphocyte || id:ebi-a-GCST90001620	Weighted median	4	0.22715	0.128139	0.0762811	-0.0240025	0.478302	1.25502	0.976283	1.61333	0.99537
ebi-a-GCST90001638	finn-b-M13_ANKYLOSPON_STRICT	Ankylosing spondylitis, strict definition || id:finn-b-M13_ANKYLOSPON_STRICT	CD4-CD8- Natural Killer T %lymphocyte || id:ebi-a-GCST90001638	Weighted median	5	-0.0938529	0.179263	0.600592	-0.445208	0.257502	0.910417	0.640691	1.2937	0.99537
ebi-a-GCST90001760	finn-b-M13_ANKYLOSPON_STRICT	Ankylosing spondylitis, strict definition || id:finn-b-M13_ANKYLOSPON_STRICT	CD20 on unswitched memory B cell || id:ebi-a-GCST90001760	Weighted median	4	0.0680938	0.234331	0.771366	-0.391195	0.527382	1.07047	0.676248	1.69449	0.99537
ebi-a-GCST90001790	finn-b-M13_ANKYLOSPON_STRICT	Ankylosing spondylitis, strict definition || id:finn-b-M13_ANKYLOSPON_STRICT	CD25 on memory B cell || id:ebi-a-GCST90001790	Weighted median	4	0.0114972	0.150962	0.939292	-0.284388	0.307383	1.01156	0.752474	1.35986	0.99537
ebi-a-GCST90001808	finn-b-M13_ANKYLOSPON_STRICT	Ankylosing spondylitis, strict definition || id:finn-b-M13_ANKYLOSPON_STRICT	CD27 on switched memory B cell || id:ebi-a-GCST90001808	Weighted median	10	-0.0956144	0.093362	0.305776	-0.278604	0.0873751	0.908814	0.75684	1.09131	0.99537
ebi-a-GCST90001812	finn-b-M13_ANKYLOSPON_STRICT	Ankylosing spondylitis, strict definition || id:finn-b-M13_ANKYLOSPON_STRICT	CD38 on IgD+ CD38+ B cell || id:ebi-a-GCST90001812	Weighted median	3	-0.459055	0.225176	0.0414852	-0.900401	-0.0177096	0.63188	0.406407	0.982446	0.99537
ebi-a-GCST90001815	finn-b-M13_ANKYLOSPON_STRICT	Ankylosing spondylitis, strict definition || id:finn-b-M13_ANKYLOSPON_STRICT	CD38 on IgD- CD38dim B cell || id:ebi-a-GCST90001815	Weighted median	3	-0.124424	0.177226	0.482638	-0.471786	0.222938	0.883005	0.623887	1.24974	0.99537
ebi-a-GCST90001819	finn-b-M13_ANKYLOSPON_STRICT	Ankylosing spondylitis, strict definition || id:finn-b-M13_ANKYLOSPON_STRICT	CD38 on transitional B cell || id:ebi-a-GCST90001819	Weighted median	5	-0.0127783	0.17227	0.94087	-0.350428	0.324871	0.987303	0.704387	1.38385	0.99537
ebi-a-GCST90001820	finn-b-M13_ANKYLOSPON_STRICT	Ankylosing spondylitis, strict definition || id:finn-b-M13_ANKYLOSPON_STRICT	IgD on IgD+ CD24+ B cell || id:ebi-a-GCST90001820	Weighted median	5	-0.132115	0.0954084	0.166135	-0.319115	0.0548857	0.87624	0.726792	1.05642	0.99537
ebi-a-GCST90001838	finn-b-M13_ANKYLOSPON_STRICT	Ankylosing spondylitis, strict definition || id:finn-b-M13_ANKYLOSPON_STRICT	CD3 on naive CD8+ T cell || id:ebi-a-GCST90001838	Weighted median	5	-0.0142126	0.0931738	0.878762	-0.196833	0.168408	0.985888	0.821328	1.18342	0.99537
ebi-a-GCST90001845	finn-b-M13_ANKYLOSPON_STRICT	Ankylosing spondylitis, strict definition || id:finn-b-M13_ANKYLOSPON_STRICT	CD3 on CD45RA- CD4+ T cell || id:ebi-a-GCST90001845	Weighted median	3	-0.0303701	0.110057	0.782587	-0.246081	0.185341	0.970086	0.781859	1.20363	0.99537
ebi-a-GCST90001948	finn-b-M13_ANKYLOSPON_STRICT	Ankylosing spondylitis, strict definition || id:finn-b-M13_ANKYLOSPON_STRICT	CD33 on CD33dim HLA DR+ CD11b+ || id:ebi-a-GCST90001948	Weighted median	6	0.0352178	0.0506474	0.486834	-0.0640511	0.134487	1.03585	0.937957	1.14395	0.99537
ebi-a-GCST90001951	finn-b-M13_ANKYLOSPON_STRICT	Ankylosing spondylitis, strict definition || id:finn-b-M13_ANKYLOSPON_STRICT	CD33 on CD66b++ myeloid cell || id:ebi-a-GCST90001951	Weighted median	4	0.0341498	0.0602071	0.570574	-0.083856	0.152156	1.03474	0.919564	1.16434	0.99537
ebi-a-GCST90002014	finn-b-M13_ANKYLOSPON_STRICT	Ankylosing spondylitis, strict definition || id:finn-b-M13_ANKYLOSPON_STRICT	CCR2 on CD62L+ myeloid Dendritic Cell || id:ebi-a-GCST90002014	Weighted median	3	-0.215294	0.136901	0.115804	-0.483619	0.0530308	0.806304	0.616548	1.05446	0.99537
ebi-a-GCST90002032	finn-b-M13_ANKYLOSPON_STRICT	Ankylosing spondylitis, strict definition || id:finn-b-M13_ANKYLOSPON_STRICT	CD39 on CD39+ CD4+ T cell || id:ebi-a-GCST90002032	Weighted median	5	-0.0876984	0.0560553	0.117701	-0.197567	0.0221699	0.916037	0.820725	1.02242	0.99537
ebi-a-GCST90002039	finn-b-M13_ANKYLOSPON_STRICT	Ankylosing spondylitis, strict definition || id:finn-b-M13_ANKYLOSPON_STRICT	CD80 on monocyte || id:ebi-a-GCST90002039	Weighted median	6	-0.175891	0.116183	0.130049	-0.40361	0.0518284	0.83871	0.667905	1.05319	0.99537
ebi-a-GCST90002074	finn-b-M13_ANKYLOSPON_STRICT	Ankylosing spondylitis, strict definition || id:finn-b-M13_ANKYLOSPON_STRICT	SSC-A on CD14+ monocyte || id:ebi-a-GCST90002074	Weighted median	5	0.00513365	0.109408	0.962575	-0.209307	0.219574	1.00515	0.811146	1.24555	0.99537
ebi-a-GCST90002111	finn-b-M13_ANKYLOSPON_STRICT	Ankylosing spondylitis, strict definition || id:finn-b-M13_ANKYLOSPON_STRICT	HLA DR on CD33dim HLA DR+ CD11b- || id:ebi-a-GCST90002111	Weighted median	3	-0.458468	0.126175	0.000279518	-0.705771	-0.211164	0.632252	0.493728	0.809641	0.0662097
ebi-a-GCST90001432	finn-b-M13_ANKYLOSPON_STRICT	Ankylosing spondylitis, strict definition || id:finn-b-M13_ANKYLOSPON_STRICT	Unswitched memory B cell %lymphocyte || id:ebi-a-GCST90001432	Weighted median	4	-0.197327	0.297889	0.507703	-0.78119	0.386536	0.820922	0.457861	1.47187	0.99537
ebi-a-GCST90001494	finn-b-M13_ANKYLOSPON_STRICT	Ankylosing spondylitis, strict definition || id:finn-b-M13_ANKYLOSPON_STRICT	Secreting CD4 regulatory T cell %CD4+ T cell || id:ebi-a-GCST90001494	Weighted median	7	0.00408865	0.0593321	0.94506	-0.112202	0.120379	1.0041	0.893864	1.12792	0.99537
ebi-a-GCST90001509	finn-b-M13_ANKYLOSPON_STRICT	Ankylosing spondylitis, strict definition || id:finn-b-M13_ANKYLOSPON_STRICT	CD25++ CD45RA+ CD4 not regulatory T cell %T cell || id:ebi-a-GCST90001509	Weighted median	4	0.101089	0.116551	0.385755	-0.12735	0.329529	1.10638	0.880425	1.39031	0.99537
ebi-a-GCST90001558	finn-b-M13_ANKYLOSPON_STRICT	Ankylosing spondylitis, strict definition || id:finn-b-M13_ANKYLOSPON_STRICT	Terminally Differentiated CD8+ T cell %CD8+ T cell || id:ebi-a-GCST90001558	Weighted median	3	0.171733	0.182952	0.347895	-0.186853	0.530319	1.18736	0.829566	1.69948	0.99537
ebi-a-GCST90001621	finn-b-M13_ANKYLOSPON_STRICT	Ankylosing spondylitis, strict definition || id:finn-b-M13_ANKYLOSPON_STRICT	Natural Killer T Absolute Count || id:ebi-a-GCST90001621	Weighted median	4	0.130078	0.216224	0.54745	-0.293722	0.553878	1.13892	0.745484	1.73999	0.99537
ebi-a-GCST90001645	finn-b-M13_ANKYLOSPON_STRICT	Ankylosing spondylitis, strict definition || id:finn-b-M13_ANKYLOSPON_STRICT	Natural Killer Absolute Count || id:ebi-a-GCST90001645	Weighted median	3	-0.0353187	0.227241	0.876487	-0.480711	0.410073	0.965298	0.618344	1.50693	0.99537
ebi-a-GCST90001660	finn-b-M13_ANKYLOSPON_STRICT	Ankylosing spondylitis, strict definition || id:finn-b-M13_ANKYLOSPON_STRICT	CD39+ CD4+ T cell Absolute Count || id:ebi-a-GCST90001660	Weighted median	5	-0.205767	0.125748	0.101767	-0.452233	0.0406989	0.814023	0.636206	1.04154	0.99537
ebi-a-GCST90001697	finn-b-M13_ANKYLOSPON_STRICT	Ankylosing spondylitis, strict definition || id:finn-b-M13_ANKYLOSPON_STRICT	CD45RA- CD28- CD8+ T cell %T cell || id:ebi-a-GCST90001697	Weighted median	40	-0.00209192	0.0020543	0.308528	-0.00611834	0.0019345	0.99791	0.9939	1.00194	0.99537
ebi-a-GCST90001703	finn-b-M13_ANKYLOSPON_STRICT	Ankylosing spondylitis, strict definition || id:finn-b-M13_ANKYLOSPON_STRICT	BAFF-R on IgD+ CD24+ B cell || id:ebi-a-GCST90001703	Weighted median	7	-0.0406515	0.0685459	0.553144	-0.175001	0.0936985	0.960164	0.839456	1.09823	0.99537
ebi-a-GCST90001715	finn-b-M13_ANKYLOSPON_STRICT	Ankylosing spondylitis, strict definition || id:finn-b-M13_ANKYLOSPON_STRICT	BAFF-R on memory B cell || id:ebi-a-GCST90001715	Weighted median	8	-0.0439649	0.0664508	0.508217	-0.174208	0.0862786	0.956988	0.840122	1.09011	0.99537
ebi-a-GCST90001725	finn-b-M13_ANKYLOSPON_STRICT	Ankylosing spondylitis, strict definition || id:finn-b-M13_ANKYLOSPON_STRICT	CD19 on IgD+ CD24- B cell || id:ebi-a-GCST90001725	Weighted median	4	0.0105526	0.145539	0.942198	-0.274703	0.295809	1.01061	0.759797	1.34421	0.99537
ebi-a-GCST90001742	finn-b-M13_ANKYLOSPON_STRICT	Ankylosing spondylitis, strict definition || id:finn-b-M13_ANKYLOSPON_STRICT	CD19 on transitional B cell || id:ebi-a-GCST90001742	Weighted median	4	0.014526	0.127015	0.908949	-0.234424	0.263476	1.01463	0.791026	1.30145	0.99537
ebi-a-GCST90001761	finn-b-M13_ANKYLOSPON_STRICT	Ankylosing spondylitis, strict definition || id:finn-b-M13_ANKYLOSPON_STRICT	CD20 on switched memory B cell || id:ebi-a-GCST90001761	Weighted median	6	-0.0550008	0.168002	0.743378	-0.384284	0.274282	0.946484	0.680938	1.31559	0.99537
ebi-a-GCST90001780	finn-b-M13_ANKYLOSPON_STRICT	Ankylosing spondylitis, strict definition || id:finn-b-M13_ANKYLOSPON_STRICT	CD25 on IgD+ CD38- B cell || id:ebi-a-GCST90001780	Weighted median	3	-0.315354	0.263987	0.23225	-0.832769	0.202061	0.72953	0.434844	1.22392	0.99537
ebi-a-GCST90001800	finn-b-M13_ANKYLOSPON_STRICT	Ankylosing spondylitis, strict definition || id:finn-b-M13_ANKYLOSPON_STRICT	CD27 on IgD+ CD24+ B cell || id:ebi-a-GCST90001800	Weighted median	6	-0.118561	0.115907	0.306359	-0.345739	0.108618	0.888198	0.707697	1.11474	0.99537
ebi-a-GCST90001805	finn-b-M13_ANKYLOSPON_STRICT	Ankylosing spondylitis, strict definition || id:finn-b-M13_ANKYLOSPON_STRICT	CD27 on memory B cell || id:ebi-a-GCST90001805	Weighted median	7	-0.109751	0.112038	0.32729	-0.329344	0.109843	0.896058	0.719395	1.1161	0.99537
ebi-a-GCST90001828	finn-b-M13_ANKYLOSPON_STRICT	Ankylosing spondylitis, strict definition || id:finn-b-M13_ANKYLOSPON_STRICT	IgD on transitional B cell || id:ebi-a-GCST90001828	Weighted median	4	-0.145951	0.102791	0.15564	-0.347421	0.0555185	0.8642	0.706508	1.05709	0.99537
ebi-a-GCST90001854	finn-b-M13_ANKYLOSPON_STRICT	Ankylosing spondylitis, strict definition || id:finn-b-M13_ANKYLOSPON_STRICT	CD3 on CD39+ activated CD4 regulatory T cell || id:ebi-a-GCST90001854	Weighted median	4	0.0124069	0.0974031	0.898642	-0.178503	0.203317	1.01248	0.836521	1.22546	0.99537
ebi-a-GCST90001870	finn-b-M13_ANKYLOSPON_STRICT	Ankylosing spondylitis, strict definition || id:finn-b-M13_ANKYLOSPON_STRICT	CD34 on Hematopoietic Stem Cell || id:ebi-a-GCST90001870	Weighted median	4	-0.0744087	0.171793	0.664921	-0.411124	0.262306	0.928292	0.662905	1.29992	0.99537
ebi-a-GCST90001949	finn-b-M13_ANKYLOSPON_STRICT	Ankylosing spondylitis, strict definition || id:finn-b-M13_ANKYLOSPON_STRICT	CD33 on CD33dim HLA DR+ CD11b- || id:ebi-a-GCST90001949	Weighted median	7	0.0346737	0.0505661	0.492896	-0.0644359	0.133783	1.03528	0.937596	1.14315	0.99537
ebi-a-GCST90001988	finn-b-M13_ANKYLOSPON_STRICT	Ankylosing spondylitis, strict definition || id:finn-b-M13_ANKYLOSPON_STRICT	HLA DR on CD14+ CD16- monocyte || id:ebi-a-GCST90001988	Weighted median	4	-0.0244328	0.1084	0.821671	-0.236896	0.18803	0.975863	0.789073	1.20687	0.99537
ebi-a-GCST90001996	finn-b-M13_ANKYLOSPON_STRICT	Ankylosing spondylitis, strict definition || id:finn-b-M13_ANKYLOSPON_STRICT	CX3CR1 on CD14+ CD16+ monocyte || id:ebi-a-GCST90001996	Weighted median	3	0.0304579	0.116668	0.794042	-0.198211	0.259127	1.03093	0.820197	1.2958	0.99537
ebi-a-GCST90002031	finn-b-M13_ANKYLOSPON_STRICT	Ankylosing spondylitis, strict definition || id:finn-b-M13_ANKYLOSPON_STRICT	CD39 on CD39+ secreting CD4 regulatory T cell || id:ebi-a-GCST90002031	Weighted median	6	-0.0703415	0.054098	0.193512	-0.176373	0.0356906	0.932075	0.838305	1.03634	0.99537
ebi-a-GCST90002035	finn-b-M13_ANKYLOSPON_STRICT	Ankylosing spondylitis, strict definition || id:finn-b-M13_ANKYLOSPON_STRICT	CD80 on myeloid Dendritic Cell || id:ebi-a-GCST90002035	Weighted median	4	-0.24709	0.183804	0.178847	-0.607346	0.113166	0.78107	0.544795	1.11982	0.99537
ebi-a-GCST90002040	finn-b-M13_ANKYLOSPON_STRICT	Ankylosing spondylitis, strict definition || id:finn-b-M13_ANKYLOSPON_STRICT	CD80 on granulocyte || id:ebi-a-GCST90002040	Weighted median	3	0.172566	0.247074	0.484901	-0.311698	0.656831	1.18835	0.732203	1.92867	0.99537
ebi-a-GCST90002099	finn-b-M13_ANKYLOSPON_STRICT	Ankylosing spondylitis, strict definition || id:finn-b-M13_ANKYLOSPON_STRICT	CD4RA on Terminally Differentiated CD4+ T cell || id:ebi-a-GCST90002099	Weighted median	3	0.0404393	0.0862927	0.639335	-0.128694	0.209573	1.04127	0.879243	1.23315	0.99537
ebi-a-GCST90002105	finn-b-M13_ANKYLOSPON_STRICT	Ankylosing spondylitis, strict definition || id:finn-b-M13_ANKYLOSPON_STRICT	HLA DR on plasmacytoid Dendritic Cell || id:ebi-a-GCST90002105	Weighted median	6	-0.0744594	0.136307	0.584884	-0.34162	0.192701	0.928245	0.710618	1.21252	0.99537
ebi-a-GCST90001472	finn-b-M13_ANKYLOSPON_STRICT	Ankylosing spondylitis, strict definition || id:finn-b-M13_ANKYLOSPON_STRICT	CD62L- CD86+ myeloid Dendritic Cell Absolute Count || id:ebi-a-GCST90001472	Weighted median	5	-0.0408591	0.0961209	0.670779	-0.229256	0.147538	0.959964	0.795125	1.15898	0.99537
ebi-a-GCST90001501	finn-b-M13_ANKYLOSPON_STRICT	Ankylosing spondylitis, strict definition || id:finn-b-M13_ANKYLOSPON_STRICT	Activated & secreting CD4 regulatory T cell Absolute Count || id:ebi-a-GCST90001501	Weighted median	4	-0.0367949	0.079906	0.645173	-0.193411	0.119821	0.963874	0.824143	1.12729	0.99537
ebi-a-GCST90001508	finn-b-M13_ANKYLOSPON_STRICT	Ankylosing spondylitis, strict definition || id:finn-b-M13_ANKYLOSPON_STRICT	CD25++ CD45RA+ CD4 not regulatory T cell %CD4+ T cell || id:ebi-a-GCST90001508	Weighted median	4	0.0983033	0.110709	0.37457	-0.118686	0.315292	1.1033	0.888087	1.37066	0.99537
ebi-a-GCST90001526	finn-b-M13_ANKYLOSPON_STRICT	Ankylosing spondylitis, strict definition || id:finn-b-M13_ANKYLOSPON_STRICT	CD33dim HLA DR+ CD11b+ %CD33dim HLA DR+ || id:ebi-a-GCST90001526	Weighted median	3	-0.00387547	0.0914134	0.966184	-0.183046	0.175295	0.996132	0.83273	1.1916	0.99537
ebi-a-GCST90001648	finn-b-M13_ANKYLOSPON_STRICT	Ankylosing spondylitis, strict definition || id:finn-b-M13_ANKYLOSPON_STRICT	HLA DR+ Natural Killer Absolute Count || id:ebi-a-GCST90001648	Weighted median	3	0.0686272	0.12696	0.588822	-0.180214	0.317468	1.07104	0.835092	1.37365	0.99537
ebi-a-GCST90001670	finn-b-M13_ANKYLOSPON_STRICT	Ankylosing spondylitis, strict definition || id:finn-b-M13_ANKYLOSPON_STRICT	CD39+ CD8+ T cell %T cell || id:ebi-a-GCST90001670	Weighted median	8	-0.0598079	0.0549814	0.27669	-0.167571	0.0479556	0.941945	0.845716	1.04912	0.99537
ebi-a-GCST90001688	finn-b-M13_ANKYLOSPON_STRICT	Ankylosing spondylitis, strict definition || id:finn-b-M13_ANKYLOSPON_STRICT	CD28+ CD45RA+ CD8+ T cell %T cell || id:ebi-a-GCST90001688	Weighted median	36	-0.00711407	0.00995792	0.474972	-0.0266316	0.0124035	0.992911	0.97372	1.01248	0.99537
ebi-a-GCST90001710	finn-b-M13_ANKYLOSPON_STRICT	Ankylosing spondylitis, strict definition || id:finn-b-M13_ANKYLOSPON_STRICT	BAFF-R on IgD- CD24- B cell || id:ebi-a-GCST90001710	Weighted median	8	-0.0300715	0.0665131	0.651187	-0.160437	0.100294	0.970376	0.851771	1.1055	0.99537
ebi-a-GCST90001720	finn-b-M13_ANKYLOSPON_STRICT	Ankylosing spondylitis, strict definition || id:finn-b-M13_ANKYLOSPON_STRICT	BAFF-R on transitional B cell || id:ebi-a-GCST90001720	Weighted median	8	-0.00350175	0.0680185	0.958941	-0.136818	0.129815	0.996504	0.872129	1.13862	0.99537
ebi-a-GCST90001751	finn-b-M13_ANKYLOSPON_STRICT	Ankylosing spondylitis, strict definition || id:finn-b-M13_ANKYLOSPON_STRICT	CD20 on IgD+ CD38+ B cell || id:ebi-a-GCST90001751	Weighted median	5	0.301661	0.196843	0.1254	-0.0841516	0.687474	1.3521	0.919292	1.98869	0.99537
ebi-a-GCST90001754	finn-b-M13_ANKYLOSPON_STRICT	Ankylosing spondylitis, strict definition || id:finn-b-M13_ANKYLOSPON_STRICT	CD20 on IgD- CD27- B cell || id:ebi-a-GCST90001754	Weighted median	4	-0.0520149	0.239377	0.82798	-0.521193	0.417163	0.949315	0.593812	1.51765	0.99537
ebi-a-GCST90001757	finn-b-M13_ANKYLOSPON_STRICT	Ankylosing spondylitis, strict definition || id:finn-b-M13_ANKYLOSPON_STRICT	CD20 on IgD- CD38dim B cell || id:ebi-a-GCST90001757	Weighted median	6	0.00280406	0.178643	0.987477	-0.347337	0.352945	1.00281	0.706567	1.42325	0.99537
ebi-a-GCST90001781	finn-b-M13_ANKYLOSPON_STRICT	Ankylosing spondylitis, strict definition || id:finn-b-M13_ANKYLOSPON_STRICT	CD25 on IgD+ CD38- naive B cell || id:ebi-a-GCST90001781	Weighted median	3	-0.355638	0.199285	0.0743315	-0.746237	0.0349611	0.700726	0.474147	1.03558	0.99537
ebi-a-GCST90001798	finn-b-M13_ANKYLOSPON_STRICT	Ankylosing spondylitis, strict definition || id:finn-b-M13_ANKYLOSPON_STRICT	CD27 on CD24+ CD27+ B cell || id:ebi-a-GCST90001798	Weighted median	10	-0.0989729	0.0975873	0.310488	-0.290244	0.0922982	0.905767	0.748081	1.09669	0.99537
ebi-a-GCST90001804	finn-b-M13_ANKYLOSPON_STRICT	Ankylosing spondylitis, strict definition || id:finn-b-M13_ANKYLOSPON_STRICT	CD27 on IgD- CD38dim B cell || id:ebi-a-GCST90001804	Weighted median	8	-0.0931571	0.094944	0.326505	-0.279247	0.0929333	0.91105	0.756353	1.09739	0.99537
ebi-a-GCST90001825	finn-b-M13_ANKYLOSPON_STRICT	Ankylosing spondylitis, strict definition || id:finn-b-M13_ANKYLOSPON_STRICT	IgD on IgD+ CD38dim B cell || id:ebi-a-GCST90001825	Weighted median	5	-0.150741	0.0869739	0.0830647	-0.32121	0.0197279	0.860071	0.725271	1.01992	0.99537
ebi-a-GCST90001863	finn-b-M13_ANKYLOSPON_STRICT	Ankylosing spondylitis, strict definition || id:finn-b-M13_ANKYLOSPON_STRICT	CD3 on CD28+ CD45RA- CD8+ T cell || id:ebi-a-GCST90001863	Weighted median	4	0.0773162	0.159384	0.62761	-0.235077	0.389709	1.08038	0.79051	1.47655	0.99537
ebi-a-GCST90001883	finn-b-M13_ANKYLOSPON_STRICT	Ankylosing spondylitis, strict definition || id:finn-b-M13_ANKYLOSPON_STRICT	CD16-CD56 on Natural Killer T || id:ebi-a-GCST90001883	Weighted median	4	0.00688353	0.157454	0.965129	-0.301727	0.315494	1.00691	0.73954	1.37094	0.99537
ebi-a-GCST90001907	finn-b-M13_ANKYLOSPON_STRICT	Ankylosing spondylitis, strict definition || id:finn-b-M13_ANKYLOSPON_STRICT	CCR7 on naive CD4+ T cell || id:ebi-a-GCST90001907	Weighted median	4	-0.165502	0.162198	0.307553	-0.483411	0.152406	0.847468	0.616677	1.16463	0.99537
ebi-a-GCST90001956	finn-b-M13_ANKYLOSPON_STRICT	Ankylosing spondylitis, strict definition || id:finn-b-M13_ANKYLOSPON_STRICT	CD33 on CD33+ HLA DR+ || id:ebi-a-GCST90001956	Weighted median	4	0.023873	0.0468423	0.6103	-0.067938	0.115684	1.02416	0.934318	1.12264	0.99537
ebi-a-GCST90001979	finn-b-M13_ANKYLOSPON_STRICT	Ankylosing spondylitis, strict definition || id:finn-b-M13_ANKYLOSPON_STRICT	CD16 on CD14- CD16+ monocyte || id:ebi-a-GCST90001979	Weighted median	8	0.0349611	0.0719139	0.626859	-0.10599	0.175912	1.03558	0.899434	1.19233	0.99537
ebi-a-GCST90001984	finn-b-M13_ANKYLOSPON_STRICT	Ankylosing spondylitis, strict definition || id:finn-b-M13_ANKYLOSPON_STRICT	HLA DR on CD14- CD16+ monocyte || id:ebi-a-GCST90001984	Weighted median	7	-0.356888	0.122787	0.00365436	-0.597551	-0.116225	0.699851	0.550157	0.890275	0.339855
ebi-a-GCST90002073	finn-b-M13_ANKYLOSPON_STRICT	Ankylosing spondylitis, strict definition || id:finn-b-M13_ANKYLOSPON_STRICT	SSC-A on monocyte || id:ebi-a-GCST90002073	Weighted median	7	0.0674804	0.0996667	0.498367	-0.127866	0.262827	1.06981	0.879971	1.3006	0.99537
ebi-a-GCST90002098	finn-b-M13_ANKYLOSPON_STRICT	Ankylosing spondylitis, strict definition || id:finn-b-M13_ANKYLOSPON_STRICT	CD45RA on naive CD4+ T cell || id:ebi-a-GCST90002098	Weighted median	10	0.0111624	0.0801193	0.889196	-0.145871	0.168196	1.01122	0.864269	1.18317	0.99537
ebi-a-GCST90002119	finn-b-M13_ANKYLOSPON_STRICT	Ankylosing spondylitis, strict definition || id:finn-b-M13_ANKYLOSPON_STRICT	CD8 on CD28+ CD45RA+ CD8+ T cell || id:ebi-a-GCST90002119	Weighted median	8	0.0868252	0.099981	0.385166	-0.109138	0.282788	1.09071	0.896607	1.32682	0.99537
ebi-a-GCST90001417	finn-b-M13_ANKYLOSPON_STRICT	Ankylosing spondylitis, strict definition || id:finn-b-M13_ANKYLOSPON_STRICT	CD24+ CD27+ B cell %B cell || id:ebi-a-GCST90001417	Weighted median	3	0.278885	0.212414	0.189205	-0.137445	0.695216	1.32166	0.871582	2.00414	0.99537
ebi-a-GCST90001442	finn-b-M13_ANKYLOSPON_STRICT	Ankylosing spondylitis, strict definition || id:finn-b-M13_ANKYLOSPON_STRICT	CD24+ CD27+ B cell %lymphocyte || id:ebi-a-GCST90001442	Weighted median	3	-0.183492	0.317311	0.56308	-0.805421	0.438436	0.832358	0.4469	1.55028	0.99537
ebi-a-GCST90001465	finn-b-M13_ANKYLOSPON_STRICT	Ankylosing spondylitis, strict definition || id:finn-b-M13_ANKYLOSPON_STRICT	CD86+ myeloid Dendritic Cell %Dendritic Cell || id:ebi-a-GCST90001465	Weighted median	4	-0.0498975	0.10883	0.646602	-0.263205	0.16341	0.951327	0.768584	1.17752	0.99537
ebi-a-GCST90001469	finn-b-M13_ANKYLOSPON_STRICT	Ankylosing spondylitis, strict definition || id:finn-b-M13_ANKYLOSPON_STRICT	CD62L- myeloid Dendritic Cell %Dendritic Cell || id:ebi-a-GCST90001469	Weighted median	6	-0.0433627	0.103078	0.673991	-0.245397	0.158671	0.957564	0.782394	1.17195	0.99537
ebi-a-GCST90001500	finn-b-M13_ANKYLOSPON_STRICT	Ankylosing spondylitis, strict definition || id:finn-b-M13_ANKYLOSPON_STRICT	Activated & resting CD4 regulatory T cell %CD4+ T cell || id:ebi-a-GCST90001500	Weighted median	3	0.0726574	0.106347	0.494474	-0.135783	0.281098	1.07536	0.873032	1.32458	0.99537
ebi-a-GCST90001544	finn-b-M13_ANKYLOSPON_STRICT	Ankylosing spondylitis, strict definition || id:finn-b-M13_ANKYLOSPON_STRICT	Effector Memory CD4+ T cell %T cell || id:ebi-a-GCST90001544	Weighted median	3	-0.435772	0.214847	0.0425309	-0.856872	-0.0146713	0.646765	0.424488	0.985436	0.99537
ebi-a-GCST90001570	finn-b-M13_ANKYLOSPON_STRICT	Ankylosing spondylitis, strict definition || id:finn-b-M13_ANKYLOSPON_STRICT	Effector Memory CD4-CD8- T cell %CD4-CD8- T cell || id:ebi-a-GCST90001570	Weighted median	4	-0.120159	0.188422	0.523661	-0.489465	0.249148	0.88678	0.612954	1.28293	0.99537
ebi-a-GCST90001580	finn-b-M13_ANKYLOSPON_STRICT	Ankylosing spondylitis, strict definition || id:finn-b-M13_ANKYLOSPON_STRICT	CD14+ CD16+ monocyte Absolute Count || id:ebi-a-GCST90001580	Weighted median	3	0.0435881	0.135251	0.747244	-0.221504	0.30868	1.04455	0.801313	1.36163	0.99537
ebi-a-GCST90001694	finn-b-M13_ANKYLOSPON_STRICT	Ankylosing spondylitis, strict definition || id:finn-b-M13_ANKYLOSPON_STRICT	CD28- CD4-CD8- T cell %T cell || id:ebi-a-GCST90001694	Weighted median	3	-0.223857	0.245583	0.362016	-0.7052	0.257487	0.79943	0.49401	1.29367	0.99537
ebi-a-GCST90001704	finn-b-M13_ANKYLOSPON_STRICT	Ankylosing spondylitis, strict definition || id:finn-b-M13_ANKYLOSPON_STRICT	BAFF-R on IgD+ CD24- B cell || id:ebi-a-GCST90001704	Weighted median	10	-0.0260463	0.0638169	0.68317	-0.151127	0.0990348	0.97429	0.859738	1.1041	0.99537
ebi-a-GCST90001791	finn-b-M13_ANKYLOSPON_STRICT	Ankylosing spondylitis, strict definition || id:finn-b-M13_ANKYLOSPON_STRICT	CD25 on naive-mature B cell || id:ebi-a-GCST90001791	Weighted median	4	0.0338632	0.18703	0.856323	-0.332716	0.400443	1.03444	0.716974	1.49249	0.99537
ebi-a-GCST90001813	finn-b-M13_ANKYLOSPON_STRICT	Ankylosing spondylitis, strict definition || id:finn-b-M13_ANKYLOSPON_STRICT	CD38 on IgD+ CD38dim B cell || id:ebi-a-GCST90001813	Weighted median	4	-0.0802656	0.185432	0.665118	-0.443712	0.283181	0.922871	0.64165	1.32735	0.99537
ebi-a-GCST90001841	finn-b-M13_ANKYLOSPON_STRICT	Ankylosing spondylitis, strict definition || id:finn-b-M13_ANKYLOSPON_STRICT	CD3 on Central Memory CD4+ T cell || id:ebi-a-GCST90001841	Weighted median	4	-0.034882	0.0977342	0.721162	-0.226441	0.156677	0.965719	0.797366	1.16962	0.99537
ebi-a-GCST90001869	finn-b-M13_ANKYLOSPON_STRICT	Ankylosing spondylitis, strict definition || id:finn-b-M13_ANKYLOSPON_STRICT	CD3 on resting CD4 regulatory T cell || id:ebi-a-GCST90001869	Weighted median	5	-0.0563612	0.116014	0.627099	-0.283748	0.171026	0.945198	0.752956	1.18652	0.99537
ebi-a-GCST90002013	finn-b-M13_ANKYLOSPON_STRICT	Ankylosing spondylitis, strict definition || id:finn-b-M13_ANKYLOSPON_STRICT	CCR2 on myeloid Dendritic Cell || id:ebi-a-GCST90002013	Weighted median	3	-0.126421	0.162171	0.435653	-0.444277	0.191434	0.881244	0.641288	1.21099	0.99537
ebi-a-GCST90002030	finn-b-M13_ANKYLOSPON_STRICT	Ankylosing spondylitis, strict definition || id:finn-b-M13_ANKYLOSPON_STRICT	CD39 on CD39+ activated CD4 regulatory T cell || id:ebi-a-GCST90002030	Weighted median	6	-0.0606902	0.0455731	0.182955	-0.150013	0.028633	0.941115	0.860696	1.02905	0.99537
ebi-a-GCST90002110	finn-b-M13_ANKYLOSPON_STRICT	Ankylosing spondylitis, strict definition || id:finn-b-M13_ANKYLOSPON_STRICT	HLA DR on CD33dim HLA DR+ CD11b+ || id:ebi-a-GCST90002110	Weighted median	3	-0.50808	0.145386	0.000474621	-0.793037	-0.223122	0.60165	0.452469	0.800017	0.0662097
ebi-a-GCST90001468	finn-b-M13_ANKYLOSPON_STRICT	Ankylosing spondylitis, strict definition || id:finn-b-M13_ANKYLOSPON_STRICT	CD62L- myeloid Dendritic Cell Absolute Count || id:ebi-a-GCST90001468	Weighted median	6	-0.0427072	0.107149	0.690205	-0.25272	0.167305	0.958192	0.776685	1.18212	0.99537
ebi-a-GCST90001481	finn-b-M13_ANKYLOSPON_STRICT	Ankylosing spondylitis, strict definition || id:finn-b-M13_ANKYLOSPON_STRICT	Resting CD4 regulatory T cell %CD4 regulatory T cell || id:ebi-a-GCST90001481	Weighted median	10	0.0363846	0.063624	0.567411	-0.0883184	0.161088	1.03705	0.915469	1.17479	0.99537
ebi-a-GCST90001532	finn-b-M13_ANKYLOSPON_STRICT	Ankylosing spondylitis, strict definition || id:finn-b-M13_ANKYLOSPON_STRICT	Basophil Absolute Count || id:ebi-a-GCST90001532	Weighted median	3	-0.0243779	0.0537299	0.650036	-0.129689	0.0809327	0.975917	0.878369	1.0843	0.99537
ebi-a-GCST90001582	finn-b-M13_ANKYLOSPON_STRICT	Ankylosing spondylitis, strict definition || id:finn-b-M13_ANKYLOSPON_STRICT	CD14+ CD16- monocyte Absolute Count || id:ebi-a-GCST90001582	Weighted median	3	-0.536126	0.293578	0.0678231	-1.11154	0.0392866	0.58501	0.329052	1.04007	0.99537
ebi-a-GCST90001649	finn-b-M13_ANKYLOSPON_STRICT	Ankylosing spondylitis, strict definition || id:finn-b-M13_ANKYLOSPON_STRICT	HLA DR+ Natural Killer %Natural Killer || id:ebi-a-GCST90001649	Weighted median	6	0.0445805	0.122757	0.716485	-0.196023	0.285184	1.04559	0.821993	1.33001	0.99537
ebi-a-GCST90001691	finn-b-M13_ANKYLOSPON_STRICT	Ankylosing spondylitis, strict definition || id:finn-b-M13_ANKYLOSPON_STRICT	CD28+ CD45RA- CD8+ T cell %T cell || id:ebi-a-GCST90001691	Weighted median	3	-0.0101271	0.091324	0.911702	-0.189122	0.168868	0.989924	0.827685	1.18396	0.99537
ebi-a-GCST90001705	finn-b-M13_ANKYLOSPON_STRICT	Ankylosing spondylitis, strict definition || id:finn-b-M13_ANKYLOSPON_STRICT	BAFF-R on IgD+ CD38- B cell || id:ebi-a-GCST90001705	Weighted median	9	-0.0283496	0.0647498	0.661507	-0.155259	0.09856	0.972048	0.856193	1.10358	0.99537
ebi-a-GCST90001706	finn-b-M13_ANKYLOSPON_STRICT	Ankylosing spondylitis, strict definition || id:finn-b-M13_ANKYLOSPON_STRICT	BAFF-R on IgD+ CD38- naive B cell || id:ebi-a-GCST90001706	Weighted median	8	0.00302548	0.064283	0.962461	-0.122969	0.12902	1.00303	0.884291	1.13771	0.99537
ebi-a-GCST90001712	finn-b-M13_ANKYLOSPON_STRICT	Ankylosing spondylitis, strict definition || id:finn-b-M13_ANKYLOSPON_STRICT	BAFF-R on IgD- CD38- B cell || id:ebi-a-GCST90001712	Weighted median	7	-0.0385513	0.0679077	0.570237	-0.17165	0.0945477	0.962182	0.842274	1.09916	0.99537
ebi-a-GCST90001829	finn-b-M13_ANKYLOSPON_STRICT	Ankylosing spondylitis, strict definition || id:finn-b-M13_ANKYLOSPON_STRICT	BAFF-R on B cell || id:ebi-a-GCST90001829	Weighted median	10	-0.026415	0.0641569	0.680541	-0.152163	0.0993325	0.973931	0.858849	1.10443	0.99537
ebi-a-GCST90001924	finn-b-M13_ANKYLOSPON_STRICT	Ankylosing spondylitis, strict definition || id:finn-b-M13_ANKYLOSPON_STRICT	CD127 on CD28+ CD4+ T cell || id:ebi-a-GCST90001924	Weighted median	3	0.0311712	0.229885	0.892142	-0.419404	0.481746	1.03166	0.657439	1.6189	0.99537
ebi-a-GCST90001985	finn-b-M13_ANKYLOSPON_STRICT	Ankylosing spondylitis, strict definition || id:finn-b-M13_ANKYLOSPON_STRICT	CD40 on monocytes || id:ebi-a-GCST90001985	Weighted median	5	0.00182846	0.0723256	0.979831	-0.13993	0.143587	1.00183	0.869419	1.15441	0.99537
ebi-a-GCST90002005	finn-b-M13_ANKYLOSPON_STRICT	Ankylosing spondylitis, strict definition || id:finn-b-M13_ANKYLOSPON_STRICT	CD16 on CD14+ CD16+ monocyte || id:ebi-a-GCST90002005	Weighted median	5	0.0483262	0.101299	0.633314	-0.150219	0.246872	1.04951	0.860519	1.28001	0.99537
ebi-a-GCST90002007	finn-b-M13_ANKYLOSPON_STRICT	Ankylosing spondylitis, strict definition || id:finn-b-M13_ANKYLOSPON_STRICT	HLA DR on CD14+ CD16+ monocyte || id:ebi-a-GCST90002007	Weighted median	3	0.244464	0.168036	0.145717	-0.0848871	0.573816	1.27694	0.918616	1.77503	0.99537
ebi-a-GCST90002071	finn-b-M13_ANKYLOSPON_STRICT	Ankylosing spondylitis, strict definition || id:finn-b-M13_ANKYLOSPON_STRICT	SSC-A on myeloid Dendritic Cell || id:ebi-a-GCST90002071	Weighted median	7	-0.169362	0.212822	0.426152	-0.586493	0.247769	0.844203	0.556275	1.28116	0.99537
ebi-a-GCST90001451	finn-b-M13_ANKYLOSPON_STRICT	Ankylosing spondylitis, strict definition || id:finn-b-M13_ANKYLOSPON_STRICT	CD62L- monocyte %monocyte || id:ebi-a-GCST90001451	Weighted median	3	0.108465	0.17609	0.53792	-0.236671	0.4536	1.11457	0.789251	1.57397	0.99537
ebi-a-GCST90001463	finn-b-M13_ANKYLOSPON_STRICT	Ankylosing spondylitis, strict definition || id:finn-b-M13_ANKYLOSPON_STRICT	CD62L- Dendritic Cell %Dendritic Cell || id:ebi-a-GCST90001463	Weighted median	4	-0.100723	0.110332	0.361287	-0.316973	0.115526	0.904183	0.72835	1.12246	0.99537
ebi-a-GCST90001484	finn-b-M13_ANKYLOSPON_STRICT	Ankylosing spondylitis, strict definition || id:finn-b-M13_ANKYLOSPON_STRICT	CD39+ resting CD4 regulatory T cell %resting CD4 regulatory T cell || id:ebi-a-GCST90001484	Weighted median	7	-0.0905146	0.125176	0.469619	-0.335859	0.15483	0.913461	0.714724	1.16746	0.99537
ebi-a-GCST90001634	finn-b-M13_ANKYLOSPON_STRICT	Ankylosing spondylitis, strict definition || id:finn-b-M13_ANKYLOSPON_STRICT	CD8dim Natural Killer T %T cell || id:ebi-a-GCST90001634	Weighted median	5	0.00954588	0.170518	0.955356	-0.324669	0.343761	1.00959	0.722767	1.41024	0.99537
ebi-a-GCST90001647	finn-b-M13_ANKYLOSPON_STRICT	Ankylosing spondylitis, strict definition || id:finn-b-M13_ANKYLOSPON_STRICT	Natural Killer %lymphocyte || id:ebi-a-GCST90001647	Weighted median	3	-0.07418	0.202548	0.71419	-0.471173	0.322813	0.928505	0.624269	1.38101	0.99537
ebi-a-GCST90001658	finn-b-M13_ANKYLOSPON_STRICT	Ankylosing spondylitis, strict definition || id:finn-b-M13_ANKYLOSPON_STRICT	CD39+ CD4+ T cell %T cell || id:ebi-a-GCST90001658	Weighted median	6	-0.0625103	0.0537189	0.244564	-0.167799	0.0427788	0.939403	0.845523	1.04371	0.99537
ebi-a-GCST90001665	finn-b-M13_ANKYLOSPON_STRICT	Ankylosing spondylitis, strict definition || id:finn-b-M13_ANKYLOSPON_STRICT	CD28+ CD45RA+ CD8dim T cell %CD8dim T cell || id:ebi-a-GCST90001665	Weighted median	5	0.0134026	0.0726626	0.853661	-0.129016	0.155821	1.01349	0.87896	1.16862	0.99537
ebi-a-GCST90001672	finn-b-M13_ANKYLOSPON_STRICT	Ankylosing spondylitis, strict definition || id:finn-b-M13_ANKYLOSPON_STRICT	CD39+ CD8+ T cell Absolute Count || id:ebi-a-GCST90001672	Weighted median	7	-0.058507	0.0543402	0.281623	-0.165014	0.0479997	0.943172	0.847882	1.04917	0.99537
ebi-a-GCST90001687	finn-b-M13_ANKYLOSPON_STRICT	Ankylosing spondylitis, strict definition || id:finn-b-M13_ANKYLOSPON_STRICT	CD28- CD8+ T cell Absolute Count || id:ebi-a-GCST90001687	Weighted median	3	-0.503938	0.296077	0.0887461	-1.08425	0.0763733	0.604147	0.338156	1.07937	0.99537
ebi-a-GCST90001696	finn-b-M13_ANKYLOSPON_STRICT	Ankylosing spondylitis, strict definition || id:finn-b-M13_ANKYLOSPON_STRICT	CD45RA- CD28- CD8+ T cell %CD8+ T cell || id:ebi-a-GCST90001696	Weighted median	7	0.00239312	0.0038799	0.537367	-0.00521148	0.00999772	1.0024	0.994802	1.01005	0.99537
ebi-a-GCST90001707	finn-b-M13_ANKYLOSPON_STRICT	Ankylosing spondylitis, strict definition || id:finn-b-M13_ANKYLOSPON_STRICT	BAFF-R on IgD+ CD38- unswitched memory B cell || id:ebi-a-GCST90001707	Weighted median	5	-0.0271428	0.0674176	0.687237	-0.159281	0.104996	0.973222	0.852756	1.11071	0.99537
ebi-a-GCST90001723	finn-b-M13_ANKYLOSPON_STRICT	Ankylosing spondylitis, strict definition || id:finn-b-M13_ANKYLOSPON_STRICT	CD19 on CD24+ CD27+ B cell || id:ebi-a-GCST90001723	Weighted median	3	0.00740984	0.125061	0.952753	-0.237709	0.252529	1.00744	0.788432	1.28728	0.99537
ebi-a-GCST90001748	finn-b-M13_ANKYLOSPON_STRICT	Ankylosing spondylitis, strict definition || id:finn-b-M13_ANKYLOSPON_STRICT	CD20 on IgD+ CD38- B cell || id:ebi-a-GCST90001748	Weighted median	4	0.0266799	0.261718	0.918803	-0.486288	0.539647	1.02704	0.614905	1.7154	0.99537
ebi-a-GCST90001752	finn-b-M13_ANKYLOSPON_STRICT	Ankylosing spondylitis, strict definition || id:finn-b-M13_ANKYLOSPON_STRICT	CD20 on IgD+ CD38dim B cell || id:ebi-a-GCST90001752	Weighted median	7	0.108087	0.183667	0.5562	-0.251901	0.468075	1.11414	0.777322	1.59692	0.99537
ebi-a-GCST90001787	finn-b-M13_ANKYLOSPON_STRICT	Ankylosing spondylitis, strict definition || id:finn-b-M13_ANKYLOSPON_STRICT	CD25 on IgD- CD38- B cell || id:ebi-a-GCST90001787	Weighted median	3	-0.029609	0.182596	0.871183	-0.387497	0.32828	0.970825	0.678753	1.38858	0.99537
ebi-a-GCST90001816	finn-b-M13_ANKYLOSPON_STRICT	Ankylosing spondylitis, strict definition || id:finn-b-M13_ANKYLOSPON_STRICT	CD38 on naive-mature B cell || id:ebi-a-GCST90001816	Weighted median	3	-0.159192	0.221661	0.472647	-0.593647	0.275263	0.852833	0.552309	1.31688	0.99537
ebi-a-GCST90001853	finn-b-M13_ANKYLOSPON_STRICT	Ankylosing spondylitis, strict definition || id:finn-b-M13_ANKYLOSPON_STRICT	CD3 on activated CD4 regulatory T cell || id:ebi-a-GCST90001853	Weighted median	4	0.00242505	0.0994117	0.980538	-0.192422	0.197272	1.00243	0.824959	1.21808	0.99537
ebi-a-GCST90001856	finn-b-M13_ANKYLOSPON_STRICT	Ankylosing spondylitis, strict definition || id:finn-b-M13_ANKYLOSPON_STRICT	CD3 on CD39+ secreting CD4 regulatory T cell || id:ebi-a-GCST90001856	Weighted median	3	0.00941568	0.108561	0.930885	-0.203364	0.222195	1.00946	0.815981	1.24882	0.99537
ebi-a-GCST90001887	finn-b-M13_ANKYLOSPON_STRICT	Ankylosing spondylitis, strict definition || id:finn-b-M13_ANKYLOSPON_STRICT	CD28 on secreting CD4 regulatory T cell || id:ebi-a-GCST90001887	Weighted median	3	-0.14091	0.187392	0.452078	-0.508198	0.226378	0.868567	0.601578	1.25405	0.99537
ebi-a-GCST90001926	finn-b-M13_ANKYLOSPON_STRICT	Ankylosing spondylitis, strict definition || id:finn-b-M13_ANKYLOSPON_STRICT	CD127 on granulocyte || id:ebi-a-GCST90001926	Weighted median	8	0.139804	0.118012	0.236151	-0.0914989	0.371107	1.15005	0.912562	1.44934	0.99537
ebi-a-GCST90001963	finn-b-M13_ANKYLOSPON_STRICT	Ankylosing spondylitis, strict definition || id:finn-b-M13_ANKYLOSPON_STRICT	FSC-A on myeloid Dendritic Cell || id:ebi-a-GCST90001963	Weighted median	3	0.0747031	0.159197	0.638892	-0.237324	0.38673	1.07756	0.788736	1.47216	0.99537
ebi-a-GCST90002117	finn-b-M13_ANKYLOSPON_STRICT	Ankylosing spondylitis, strict definition || id:finn-b-M13_ANKYLOSPON_STRICT	HLA DR on HLA DR+ Natural Killer || id:ebi-a-GCST90002117	Weighted median	5	-0.0734116	0.16069	0.647778	-0.388365	0.241542	0.929218	0.678165	1.27321	0.99537
ebi-a-GCST90001399	finn-b-M13_ANKYLOSPON_STRICT	Ankylosing spondylitis, strict definition || id:finn-b-M13_ANKYLOSPON_STRICT	IgD- CD27- B cell %B cell || id:ebi-a-GCST90001399	Weighted median	3	0.155738	0.149345	0.297039	-0.136979	0.448454	1.16852	0.871989	1.56589	0.99537
ebi-a-GCST90001434	finn-b-M13_ANKYLOSPON_STRICT	Ankylosing spondylitis, strict definition || id:finn-b-M13_ANKYLOSPON_STRICT	Switched memory B cell %lymphocyte || id:ebi-a-GCST90001434	Weighted median	3	0.0244344	0.278002	0.929962	-0.52045	0.569318	1.02474	0.594253	1.76706	0.99537
ebi-a-GCST90001496	finn-b-M13_ANKYLOSPON_STRICT	Ankylosing spondylitis, strict definition || id:finn-b-M13_ANKYLOSPON_STRICT	CD39+ secreting CD4 regulatory T cell %secreting CD4 regulatory T cell || id:ebi-a-GCST90001496	Weighted median	7	-0.0960276	0.0525507	0.06765	-0.199027	0.00697183	0.908439	0.819528	1.007	0.99537
ebi-a-GCST90001547	finn-b-M13_ANKYLOSPON_STRICT	Ankylosing spondylitis, strict definition || id:finn-b-M13_ANKYLOSPON_STRICT	Terminally Differentiated CD4+ T cell %T cell || id:ebi-a-GCST90001547	Weighted median	3	0.039587	0.149763	0.791525	-0.253949	0.333123	1.04038	0.775732	1.39532	0.99537
ebi-a-GCST90001659	finn-b-M13_ANKYLOSPON_STRICT	Ankylosing spondylitis, strict definition || id:finn-b-M13_ANKYLOSPON_STRICT	CD39+ CD4+ T cell %CD4+ T cell || id:ebi-a-GCST90001659	Weighted median	6	-0.0620777	0.0526943	0.238768	-0.165359	0.0412032	0.93981	0.84759	1.04206	0.99537
ebi-a-GCST90001681	finn-b-M13_ANKYLOSPON_STRICT	Ankylosing spondylitis, strict definition || id:finn-b-M13_ANKYLOSPON_STRICT	CD25++ CD8+ T cell Absolute Count || id:ebi-a-GCST90001681	Weighted median	3	-0.253485	0.171052	0.138362	-0.588748	0.0817773	0.776091	0.555022	1.08521	0.99537
ebi-a-GCST90001724	finn-b-M13_ANKYLOSPON_STRICT	Ankylosing spondylitis, strict definition || id:finn-b-M13_ANKYLOSPON_STRICT	CD19 on IgD+ CD24+ B cell || id:ebi-a-GCST90001724	Weighted median	4	-0.0155027	0.119503	0.896782	-0.249728	0.218722	0.984617	0.779013	1.24449	0.99537
ebi-a-GCST90001738	finn-b-M13_ANKYLOSPON_STRICT	Ankylosing spondylitis, strict definition || id:finn-b-M13_ANKYLOSPON_STRICT	CD19 on unswitched memory B cell || id:ebi-a-GCST90001738	Weighted median	4	0.0165006	0.126216	0.895987	-0.230883	0.263884	1.01664	0.793833	1.30198	0.99537
ebi-a-GCST90001745	finn-b-M13_ANKYLOSPON_STRICT	Ankylosing spondylitis, strict definition || id:finn-b-M13_ANKYLOSPON_STRICT	CD20 on CD24+ CD27+ B cell || id:ebi-a-GCST90001745	Weighted median	6	-0.0805748	0.187006	0.666564	-0.447106	0.285956	0.922586	0.639476	1.33103	0.99537
ebi-a-GCST90001758	finn-b-M13_ANKYLOSPON_STRICT	Ankylosing spondylitis, strict definition || id:finn-b-M13_ANKYLOSPON_STRICT	CD20 on memory B cell || id:ebi-a-GCST90001758	Weighted median	5	0.0223906	0.199469	0.910624	-0.368569	0.41335	1.02264	0.691724	1.51187	0.99537
ebi-a-GCST90001792	finn-b-M13_ANKYLOSPON_STRICT	Ankylosing spondylitis, strict definition || id:finn-b-M13_ANKYLOSPON_STRICT	CD25 on unswitched memory B cell || id:ebi-a-GCST90001792	Weighted median	4	0.0117423	0.153038	0.93884	-0.288213	0.311697	1.01181	0.749602	1.36574	0.99537
ebi-a-GCST90001801	finn-b-M13_ANKYLOSPON_STRICT	Ankylosing spondylitis, strict definition || id:finn-b-M13_ANKYLOSPON_STRICT	CD27 on IgD+ CD38- unswitched memory B cell || id:ebi-a-GCST90001801	Weighted median	5	-0.104806	0.0982048	0.285875	-0.297287	0.0876759	0.9005	0.742831	1.09163	0.99537
ebi-a-GCST90001842	finn-b-M13_ANKYLOSPON_STRICT	Ankylosing spondylitis, strict definition || id:finn-b-M13_ANKYLOSPON_STRICT	CD3 on Naive CD4+ T cell || id:ebi-a-GCST90001842	Weighted median	4	-0.02835	0.0863242	0.742599	-0.197545	0.140845	0.972048	0.820743	1.15125	0.99537
ebi-a-GCST90001954	finn-b-M13_ANKYLOSPON_STRICT	Ankylosing spondylitis, strict definition || id:finn-b-M13_ANKYLOSPON_STRICT	CD33 on basophil || id:ebi-a-GCST90001954	Weighted median	7	0.0347824	0.0501216	0.487707	-0.0634559	0.133021	1.03539	0.938516	1.14227	0.99537
ebi-a-GCST90001961	finn-b-M13_ANKYLOSPON_STRICT	Ankylosing spondylitis, strict definition || id:finn-b-M13_ANKYLOSPON_STRICT	CD25 on CD39+ CD4+ T cell || id:ebi-a-GCST90001961	Weighted median	5	0.0789477	0.0836093	0.345044	-0.0849266	0.242822	1.08215	0.91858	1.27484	0.99537
ebi-a-GCST90001987	finn-b-M13_ANKYLOSPON_STRICT	Ankylosing spondylitis, strict definition || id:finn-b-M13_ANKYLOSPON_STRICT	CD64 on CD14+ CD16- monocyte || id:ebi-a-GCST90001987	Weighted median	8	-0.14652	0.0843558	0.0824008	-0.311857	0.0188179	0.863709	0.732086	1.019	0.99537
ebi-a-GCST90002009	finn-b-M13_ANKYLOSPON_STRICT	Ankylosing spondylitis, strict definition || id:finn-b-M13_ANKYLOSPON_STRICT	HLA DR on CD14- CD16- || id:ebi-a-GCST90002009	Weighted median	3	0.0660951	0.228986	0.772855	-0.382717	0.514907	1.06833	0.682006	1.67348	0.99537
ebi-a-GCST90002056	finn-b-M13_ANKYLOSPON_STRICT	Ankylosing spondylitis, strict definition || id:finn-b-M13_ANKYLOSPON_STRICT	CD8 on Effector Memory CD8+ T cell || id:ebi-a-GCST90002056	Weighted median	3	0.580792	0.271855	0.0326464	0.0479567	1.11363	1.78745	1.04913	3.04539	0.99537
ebi-a-GCST90002106	finn-b-M13_ANKYLOSPON_STRICT	Ankylosing spondylitis, strict definition || id:finn-b-M13_ANKYLOSPON_STRICT	HLA DR on Dendritic Cell || id:ebi-a-GCST90002106	Weighted median	5	-0.0598104	0.174296	0.731483	-0.401431	0.28181	0.941943	0.669362	1.32553	0.99537
ebi-a-GCST90001489	finn-b-M13_ANKYLOSPON_STRICT	Ankylosing spondylitis, strict definition || id:finn-b-M13_ANKYLOSPON_STRICT	CD39+ activated CD4 regulatory T cell Absolute Count || id:ebi-a-GCST90001489	Weighted median	4	-0.178431	0.161593	0.269507	-0.495153	0.138291	0.836582	0.609478	1.14831	0.99537
ebi-a-GCST90001492	finn-b-M13_ANKYLOSPON_STRICT	Ankylosing spondylitis, strict definition || id:finn-b-M13_ANKYLOSPON_STRICT	Secreting CD4 regulatory T cell Absolute Count || id:ebi-a-GCST90001492	Weighted median	4	-0.0358932	0.083731	0.668162	-0.200006	0.12822	0.964743	0.818726	1.1368	0.99537
ebi-a-GCST90001530	finn-b-M13_ANKYLOSPON_STRICT	Ankylosing spondylitis, strict definition || id:finn-b-M13_ANKYLOSPON_STRICT	Monocytic Myeloid-Derived Suppressor Cells Absolute Count || id:ebi-a-GCST90001530	Weighted median	3	0.039439	0.107475	0.713649	-0.171212	0.25009	1.04023	0.842643	1.28414	0.99537
ebi-a-GCST90001531	finn-b-M13_ANKYLOSPON_STRICT	Ankylosing spondylitis, strict definition || id:finn-b-M13_ANKYLOSPON_STRICT	CD33dim HLA DR- Absolute Count || id:ebi-a-GCST90001531	Weighted median	3	-0.0247907	0.0542984	0.647984	-0.131216	0.0816341	0.975514	0.877029	1.08506	0.99537
ebi-a-GCST90001560	finn-b-M13_ANKYLOSPON_STRICT	Ankylosing spondylitis, strict definition || id:finn-b-M13_ANKYLOSPON_STRICT	CD45RA+ CD8+ T cell Absolute Count || id:ebi-a-GCST90001560	Weighted median	3	-0.284704	0.317459	0.369816	-0.906924	0.337517	0.752237	0.403764	1.40146	0.99537
ebi-a-GCST90001622	finn-b-M13_ANKYLOSPON_STRICT	Ankylosing spondylitis, strict definition || id:finn-b-M13_ANKYLOSPON_STRICT	Natural Killer T %T cell || id:ebi-a-GCST90001622	Weighted median	5	-0.0678638	0.2106	0.747271	-0.48064	0.344913	0.934388	0.618387	1.41187	0.99537
ebi-a-GCST90001698	finn-b-M13_ANKYLOSPON_STRICT	Ankylosing spondylitis, strict definition || id:finn-b-M13_ANKYLOSPON_STRICT	CD45RA+ CD28- CD8+ T cell Absolute Count || id:ebi-a-GCST90001698	Weighted median	421	1.11251e-05	2.80489e-05	0.691639	-4.38508e-05	6.61011e-05	1.00001	0.999956	1.00007	0.99537
ebi-a-GCST90001708	finn-b-M13_ANKYLOSPON_STRICT	Ankylosing spondylitis, strict definition || id:finn-b-M13_ANKYLOSPON_STRICT	BAFF-R on IgD+ CD38+ B cell || id:ebi-a-GCST90001708	Weighted median	10	-0.0266953	0.0718506	0.710236	-0.167523	0.114132	0.973658	0.845758	1.1209	0.99537
ebi-a-GCST90001743	finn-b-M13_ANKYLOSPON_STRICT	Ankylosing spondylitis, strict definition || id:finn-b-M13_ANKYLOSPON_STRICT	CD20 on B cell || id:ebi-a-GCST90001743	Weighted median	3	0.352954	0.235537	0.134002	-0.108699	0.814607	1.42327	0.897	2.25829	0.99537
ebi-a-GCST90001980	finn-b-M13_ANKYLOSPON_STRICT	Ankylosing spondylitis, strict definition || id:finn-b-M13_ANKYLOSPON_STRICT	CD40 on CD14+ CD16- monocyte || id:ebi-a-GCST90001980	Weighted median	4	0.00485511	0.0790281	0.951013	-0.15004	0.15975	1.00487	0.860674	1.17322	0.99537
ebi-a-GCST90002003	finn-b-M13_ANKYLOSPON_STRICT	Ankylosing spondylitis, strict definition || id:finn-b-M13_ANKYLOSPON_STRICT	CCR2 on CD14- CD16- || id:ebi-a-GCST90002003	Weighted median	3	-0.320121	0.274641	0.243777	-0.858417	0.218176	0.726061	0.423832	1.24381	0.99537
ebi-a-GCST90001553	finn-b-M13_ANKYLOSPON_STRICT	Ankylosing spondylitis, strict definition || id:finn-b-M13_ANKYLOSPON_STRICT	Naive CD8+ T cell %T cell || id:ebi-a-GCST90001553	Weighted mode	3	-0.00421448	0.0146948	0.801248	-0.0330164	0.0245874	0.995794	0.967523	1.02489	0.999315
ebi-a-GCST90001618	finn-b-M13_ANKYLOSPON_STRICT	Ankylosing spondylitis, strict definition || id:finn-b-M13_ANKYLOSPON_STRICT	HLA DR+ T cell Absolute Count || id:ebi-a-GCST90001618	Weighted mode	3	0.254634	0.150043	0.231775	-0.0394494	0.548717	1.28999	0.961319	1.73103	0.999315
ebi-a-GCST90001669	finn-b-M13_ANKYLOSPON_STRICT	Ankylosing spondylitis, strict definition || id:finn-b-M13_ANKYLOSPON_STRICT	CD28+ CD45RA- CD8dim T cell Absolute Count || id:ebi-a-GCST90001669	Weighted mode	3	-0.000939758	0.091382	0.992728	-0.180048	0.178169	0.999061	0.83523	1.19503	0.999315
ebi-a-GCST90001728	finn-b-M13_ANKYLOSPON_STRICT	Ankylosing spondylitis, strict definition || id:finn-b-M13_ANKYLOSPON_STRICT	CD19 on IgD+ CD38- unswitched memory B cell || id:ebi-a-GCST90001728	Weighted mode	3	-0.129878	0.227047	0.625028	-0.57489	0.315135	0.878203	0.562767	1.37044	0.999315
ebi-a-GCST90001729	finn-b-M13_ANKYLOSPON_STRICT	Ankylosing spondylitis, strict definition || id:finn-b-M13_ANKYLOSPON_STRICT	CD19 on IgD+ CD38+ B cell || id:ebi-a-GCST90001729	Weighted mode	4	0.0283576	0.116643	0.823592	-0.200262	0.256978	1.02876	0.818516	1.29302	0.999315
ebi-a-GCST90001778	finn-b-M13_ANKYLOSPON_STRICT	Ankylosing spondylitis, strict definition || id:finn-b-M13_ANKYLOSPON_STRICT	CD25 on IgD+ CD24+ B cell || id:ebi-a-GCST90001778	Weighted mode	3	0.00854051	0.186627	0.967658	-0.357249	0.37433	1.00858	0.699599	1.45402	0.999315
ebi-a-GCST90001851	finn-b-M13_ANKYLOSPON_STRICT	Ankylosing spondylitis, strict definition || id:finn-b-M13_ANKYLOSPON_STRICT	CD3 on T cell || id:ebi-a-GCST90001851	Weighted mode	3	-0.00172638	0.148276	0.991767	-0.292347	0.288894	0.998275	0.74651	1.33495	0.999315
ebi-a-GCST90001857	finn-b-M13_ANKYLOSPON_STRICT	Ankylosing spondylitis, strict definition || id:finn-b-M13_ANKYLOSPON_STRICT	CD3 on activated & secreting CD4 regulatory T cell || id:ebi-a-GCST90001857	Weighted mode	4	-0.00898941	0.099147	0.933471	-0.203318	0.185339	0.991051	0.816019	1.20363	0.999315
ebi-a-GCST90001868	finn-b-M13_ANKYLOSPON_STRICT	Ankylosing spondylitis, strict definition || id:finn-b-M13_ANKYLOSPON_STRICT	CD3 on CD4 regulatory T cell || id:ebi-a-GCST90001868	Weighted mode	3	-0.00214443	0.102613	0.985224	-0.203266	0.198977	0.997858	0.816061	1.22015	0.999315
ebi-a-GCST90001946	finn-b-M13_ANKYLOSPON_STRICT	Ankylosing spondylitis, strict definition || id:finn-b-M13_ANKYLOSPON_STRICT	CD33 on CD14+ monocyte || id:ebi-a-GCST90001946	Weighted mode	5	0.0311789	0.0507139	0.571938	-0.0682203	0.130578	1.03167	0.934055	1.13949	0.999315
ebi-a-GCST90001952	finn-b-M13_ANKYLOSPON_STRICT	Ankylosing spondylitis, strict definition || id:finn-b-M13_ANKYLOSPON_STRICT	CD33 on Monocytic Myeloid-Derived Suppressor Cells || id:ebi-a-GCST90001952	Weighted mode	4	0.0336241	0.0535856	0.574854	-0.0714037	0.138652	1.0342	0.931086	1.14872	0.999315
ebi-a-GCST90001957	finn-b-M13_ANKYLOSPON_STRICT	Ankylosing spondylitis, strict definition || id:finn-b-M13_ANKYLOSPON_STRICT	CD33 on CD33+ HLA DR+ CD14- || id:ebi-a-GCST90001957	Weighted mode	4	0.0287668	0.0496587	0.603028	-0.0685644	0.126098	1.02918	0.933733	1.13439	0.999315
ebi-a-GCST90001969	finn-b-M13_ANKYLOSPON_STRICT	Ankylosing spondylitis, strict definition || id:finn-b-M13_ANKYLOSPON_STRICT	FSC-A on Natural Killer || id:ebi-a-GCST90001969	Weighted mode	3	-0.053521	0.247726	0.848982	-0.539064	0.432022	0.947886	0.583294	1.54037	0.999315
ebi-a-GCST90002006	finn-b-M13_ANKYLOSPON_STRICT	Ankylosing spondylitis, strict definition || id:finn-b-M13_ANKYLOSPON_STRICT	CD64 on monocyte || id:ebi-a-GCST90002006	Weighted mode	8	-0.134401	0.107799	0.25258	-0.345686	0.076885	0.87424	0.707734	1.07992	0.999315
ebi-a-GCST90002078	finn-b-M13_ANKYLOSPON_STRICT	Ankylosing spondylitis, strict definition || id:finn-b-M13_ANKYLOSPON_STRICT	SSC-A on granulocyte || id:ebi-a-GCST90002078	Weighted mode	3	-0.0373109	0.248206	0.894302	-0.523795	0.449173	0.963377	0.592269	1.56702	0.999315
ebi-a-GCST90001461	finn-b-M13_ANKYLOSPON_STRICT	Ankylosing spondylitis, strict definition || id:finn-b-M13_ANKYLOSPON_STRICT	Dendritic Cell Absolute Count || id:ebi-a-GCST90001461	Weighted mode	3	-0.0587028	0.143942	0.722917	-0.34083	0.223424	0.942987	0.71118	1.25035	0.999315
ebi-a-GCST90001464	finn-b-M13_ANKYLOSPON_STRICT	Ankylosing spondylitis, strict definition || id:finn-b-M13_ANKYLOSPON_STRICT	CD86+ myeloid Dendritic Cell Absolute Count || id:ebi-a-GCST90001464	Weighted mode	5	-0.0485242	0.116027	0.697268	-0.275938	0.17889	0.952634	0.75886	1.19589	0.999315
ebi-a-GCST90001487	finn-b-M13_ANKYLOSPON_STRICT	Ankylosing spondylitis, strict definition || id:finn-b-M13_ANKYLOSPON_STRICT	Activated CD4 regulatory T cell %CD4 regulatory T cell || id:ebi-a-GCST90001487	Weighted mode	4	-0.065435	0.10634	0.581864	-0.273862	0.142992	0.93666	0.760437	1.15372	0.999315
ebi-a-GCST90001507	finn-b-M13_ANKYLOSPON_STRICT	Ankylosing spondylitis, strict definition || id:finn-b-M13_ANKYLOSPON_STRICT	CD25++ CD45RA+ CD4 not regulatory T cell Absolute Count || id:ebi-a-GCST90001507	Weighted mode	3	0.165144	0.175874	0.446859	-0.17957	0.509858	1.17956	0.835629	1.66505	0.999315
ebi-a-GCST90001528	finn-b-M13_ANKYLOSPON_STRICT	Ankylosing spondylitis, strict definition || id:finn-b-M13_ANKYLOSPON_STRICT	CD33dim HLA DR+ CD11b- %CD33dim HLA DR+ || id:ebi-a-GCST90001528	Weighted mode	3	-0.000102499	0.105756	0.999315	-0.207384	0.207179	0.999898	0.812707	1.2302	0.999315
ebi-a-GCST90001533	finn-b-M13_ANKYLOSPON_STRICT	Ankylosing spondylitis, strict definition || id:finn-b-M13_ANKYLOSPON_STRICT	Basophil %CD33dim HLA DR- CD66b- || id:ebi-a-GCST90001533	Weighted mode	3	0.0711834	0.103302	0.561976	-0.131288	0.273655	1.07378	0.876965	1.31476	0.999315
ebi-a-GCST90001561	finn-b-M13_ANKYLOSPON_STRICT	Ankylosing spondylitis, strict definition || id:finn-b-M13_ANKYLOSPON_STRICT	CD45RA+ CD8+ T cell %CD8+ T cell || id:ebi-a-GCST90001561	Weighted mode	4	0.00341558	0.0470017	0.946643	-0.0887078	0.095539	1.00342	0.915113	1.10025	0.999315
ebi-a-GCST90001569	finn-b-M13_ANKYLOSPON_STRICT	Ankylosing spondylitis, strict definition || id:finn-b-M13_ANKYLOSPON_STRICT	Effector Memory CD4-CD8- T cell Absolute Count || id:ebi-a-GCST90001569	Weighted mode	4	0.0955192	0.225142	0.69996	-0.345759	0.536797	1.10023	0.707683	1.71052	0.999315
ebi-a-GCST90001585	finn-b-M13_ANKYLOSPON_STRICT	Ankylosing spondylitis, strict definition || id:finn-b-M13_ANKYLOSPON_STRICT	CD14+ CD16+ monocyte %monocyte || id:ebi-a-GCST90001585	Weighted mode	3	0.0582427	0.128277	0.694315	-0.193181	0.309666	1.05997	0.824333	1.36297	0.999315
ebi-a-GCST90001667	finn-b-M13_ANKYLOSPON_STRICT	Ankylosing spondylitis, strict definition || id:finn-b-M13_ANKYLOSPON_STRICT	CD28+ CD45RA- CD8dim T cell %T cell || id:ebi-a-GCST90001667	Weighted mode	3	-0.000795372	0.0904957	0.993785	-0.178167	0.176576	0.999205	0.836803	1.19313	0.999315
ebi-a-GCST90001736	finn-b-M13_ANKYLOSPON_STRICT	Ankylosing spondylitis, strict definition || id:finn-b-M13_ANKYLOSPON_STRICT	CD19 on memory B cell || id:ebi-a-GCST90001736	Weighted mode	3	0.0236305	0.128536	0.871088	-0.2283	0.275561	1.02391	0.795885	1.31727	0.999315
ebi-a-GCST90001860	finn-b-M13_ANKYLOSPON_STRICT	Ankylosing spondylitis, strict definition || id:finn-b-M13_ANKYLOSPON_STRICT	CD3 on CD39+ CD4+ T cell || id:ebi-a-GCST90001860	Weighted mode	4	-0.00753615	0.106068	0.947829	-0.21543	0.200358	0.992492	0.806194	1.22184	0.999315
ebi-a-GCST90001884	finn-b-M13_ANKYLOSPON_STRICT	Ankylosing spondylitis, strict definition || id:finn-b-M13_ANKYLOSPON_STRICT	CD16-CD56 on Natural Killer || id:ebi-a-GCST90001884	Weighted mode	8	-0.0931088	0.146927	0.546412	-0.381085	0.194868	0.911094	0.68312	1.21515	0.999315
ebi-a-GCST90001892	finn-b-M13_ANKYLOSPON_STRICT	Ankylosing spondylitis, strict definition || id:finn-b-M13_ANKYLOSPON_STRICT	CD28 on CD39+ CD4+ T cell || id:ebi-a-GCST90001892	Weighted mode	5	-0.131541	0.103366	0.272108	-0.334138	0.0710561	0.876743	0.715955	1.07364	0.999315
ebi-a-GCST90001955	finn-b-M13_ANKYLOSPON_STRICT	Ankylosing spondylitis, strict definition || id:finn-b-M13_ANKYLOSPON_STRICT	CD33 on Immature Myeloid-Derived Suppressor Cells || id:ebi-a-GCST90001955	Weighted mode	6	0.0365667	0.0529566	0.520615	-0.0672283	0.140362	1.03724	0.934982	1.15069	0.999315
ebi-a-GCST90002036	finn-b-M13_ANKYLOSPON_STRICT	Ankylosing spondylitis, strict definition || id:finn-b-M13_ANKYLOSPON_STRICT	CD80 on CD62L+ myeloid Dendritic Cell || id:ebi-a-GCST90002036	Weighted mode	3	-0.374065	0.290781	0.327108	-0.943995	0.195865	0.687932	0.38907	1.21636	0.999315
ebi-a-GCST90002087	finn-b-M13_ANKYLOSPON_STRICT	Ankylosing spondylitis, strict definition || id:finn-b-M13_ANKYLOSPON_STRICT	CD11c on myeloid Dendritic Cell || id:ebi-a-GCST90002087	Weighted mode	5	-0.217812	0.244468	0.423297	-0.696969	0.261345	0.804276	0.498093	1.29868	0.999315
ebi-a-GCST90002104	finn-b-M13_ANKYLOSPON_STRICT	Ankylosing spondylitis, strict definition || id:finn-b-M13_ANKYLOSPON_STRICT	HLA DR on myeloid Dendritic Cell || id:ebi-a-GCST90002104	Weighted mode	5	-0.0763603	0.136495	0.605707	-0.343891	0.19117	0.926482	0.709006	1.21067	0.999315
ebi-a-GCST90001480	finn-b-M13_ANKYLOSPON_STRICT	Ankylosing spondylitis, strict definition || id:finn-b-M13_ANKYLOSPON_STRICT	Resting CD4 regulatory T cell Absolute Count || id:ebi-a-GCST90001480	Weighted mode	4	0.0592382	0.124086	0.665703	-0.18397	0.302446	1.06103	0.831961	1.35316	0.999315
ebi-a-GCST90001483	finn-b-M13_ANKYLOSPON_STRICT	Ankylosing spondylitis, strict definition || id:finn-b-M13_ANKYLOSPON_STRICT	CD39+ resting CD4 regulatory T cell Absolute Count || id:ebi-a-GCST90001483	Weighted mode	9	-0.00563745	0.0862255	0.949475	-0.174639	0.163364	0.994378	0.83976	1.17747	0.999315
ebi-a-GCST90001495	finn-b-M13_ANKYLOSPON_STRICT	Ankylosing spondylitis, strict definition || id:finn-b-M13_ANKYLOSPON_STRICT	CD39+ secreting CD4 regulatory T cell Absolute Count || id:ebi-a-GCST90001495	Weighted mode	5	-0.0948253	0.0574368	0.174093	-0.207401	0.0177508	0.909532	0.812693	1.01791	0.999315
ebi-a-GCST90001546	finn-b-M13_ANKYLOSPON_STRICT	Ankylosing spondylitis, strict definition || id:finn-b-M13_ANKYLOSPON_STRICT	Terminally Differentiated CD4+ T cell %CD4+ T cell || id:ebi-a-GCST90001546	Weighted mode	3	-0.934952	0.358082	0.120697	-1.63679	-0.233112	0.392605	0.194603	0.792065	0.999315
ebi-a-GCST90001555	finn-b-M13_ANKYLOSPON_STRICT	Ankylosing spondylitis, strict definition || id:finn-b-M13_ANKYLOSPON_STRICT	Effector Memory CD8+ T cell %CD8+ T cell || id:ebi-a-GCST90001555	Weighted mode	3	-0.0366858	0.113789	0.77773	-0.259712	0.186341	0.963979	0.771274	1.20483	0.999315
ebi-a-GCST90001571	finn-b-M13_ANKYLOSPON_STRICT	Ankylosing spondylitis, strict definition || id:finn-b-M13_ANKYLOSPON_STRICT	Effector Memory CD4-CD8- T cell %T cell || id:ebi-a-GCST90001571	Weighted mode	3	-0.284226	0.32608	0.475309	-0.923344	0.354891	0.752596	0.397189	1.42603	0.999315
ebi-a-GCST90001581	finn-b-M13_ANKYLOSPON_STRICT	Ankylosing spondylitis, strict definition || id:finn-b-M13_ANKYLOSPON_STRICT	CD14- CD16- Absolute Count || id:ebi-a-GCST90001581	Weighted mode	3	-0.116653	0.337776	0.762767	-0.778694	0.545388	0.889894	0.459005	1.72528	0.999315
ebi-a-GCST90001619	finn-b-M13_ANKYLOSPON_STRICT	Ankylosing spondylitis, strict definition || id:finn-b-M13_ANKYLOSPON_STRICT	HLA DR+ T cell%T cell || id:ebi-a-GCST90001619	Weighted mode	3	0.227183	0.130176	0.223066	-0.0279611	0.482327	1.25506	0.972426	1.61984	0.999315
ebi-a-GCST90001646	finn-b-M13_ANKYLOSPON_STRICT	Ankylosing spondylitis, strict definition || id:finn-b-M13_ANKYLOSPON_STRICT	Natural Killer %CD3- lymphocyte || id:ebi-a-GCST90001646	Weighted mode	5	0.0192036	0.120786	0.881382	-0.217537	0.255944	1.01939	0.804498	1.29168	0.999315
ebi-a-GCST90001650	finn-b-M13_ANKYLOSPON_STRICT	Ankylosing spondylitis, strict definition || id:finn-b-M13_ANKYLOSPON_STRICT	HLA DR+ Natural Killer %CD3- lymphocyte || id:ebi-a-GCST90001650	Weighted mode	3	0.0663474	0.136428	0.674812	-0.201052	0.333747	1.0686	0.81787	1.39619	0.999315
ebi-a-GCST90001695	finn-b-M13_ANKYLOSPON_STRICT	Ankylosing spondylitis, strict definition || id:finn-b-M13_ANKYLOSPON_STRICT	CD45RA- CD28- CD8+ T cell Absolute Count || id:ebi-a-GCST90001695	Weighted mode	137	-7.59578e-06	4.57159e-05	0.868284	-9.71989e-05	8.20073e-05	0.999992	0.999903	1.00008	0.999315
ebi-a-GCST90001709	finn-b-M13_ANKYLOSPON_STRICT	Ankylosing spondylitis, strict definition || id:finn-b-M13_ANKYLOSPON_STRICT	BAFF-R on IgD+ CD38dim B cell || id:ebi-a-GCST90001709	Weighted mode	10	-0.0322909	0.0662789	0.637765	-0.162198	0.0976157	0.968225	0.850273	1.10254	0.999315
ebi-a-GCST90001716	finn-b-M13_ANKYLOSPON_STRICT	Ankylosing spondylitis, strict definition || id:finn-b-M13_ANKYLOSPON_STRICT	BAFF-R on naive-mature B cell || id:ebi-a-GCST90001716	Weighted mode	10	-0.0335398	0.0668153	0.627734	-0.164498	0.0974183	0.967016	0.84832	1.10232	0.999315
ebi-a-GCST90001717	finn-b-M13_ANKYLOSPON_STRICT	Ankylosing spondylitis, strict definition || id:finn-b-M13_ANKYLOSPON_STRICT	BAFF-R on unswitched memory B cell || id:ebi-a-GCST90001717	Weighted mode	8	-0.0387878	0.068427	0.588523	-0.172905	0.0953292	0.961955	0.841218	1.10002	0.999315
ebi-a-GCST90001730	finn-b-M13_ANKYLOSPON_STRICT	Ankylosing spondylitis, strict definition || id:finn-b-M13_ANKYLOSPON_STRICT	CD19 on IgD+ CD38dim B cell || id:ebi-a-GCST90001730	Weighted mode	4	0.0331977	0.134873	0.821453	-0.231153	0.297548	1.03375	0.793618	1.34655	0.999315
ebi-a-GCST90001806	finn-b-M13_ANKYLOSPON_STRICT	Ankylosing spondylitis, strict definition || id:finn-b-M13_ANKYLOSPON_STRICT	CD27 on unswitched memory B cell || id:ebi-a-GCST90001806	Weighted mode	11	-0.125373	0.125784	0.3424	-0.371911	0.121164	0.882167	0.689416	1.12881	0.999315
ebi-a-GCST90001821	finn-b-M13_ANKYLOSPON_STRICT	Ankylosing spondylitis, strict definition || id:finn-b-M13_ANKYLOSPON_STRICT	IgD on IgD+ CD24- B cell || id:ebi-a-GCST90001821	Weighted mode	5	-0.140634	0.087679	0.183989	-0.312485	0.0312172	0.868808	0.731627	1.03171	0.999315
ebi-a-GCST90001858	finn-b-M13_ANKYLOSPON_STRICT	Ankylosing spondylitis, strict definition || id:finn-b-M13_ANKYLOSPON_STRICT	CD3 on CD45RA+ CD4+ T cell || id:ebi-a-GCST90001858	Weighted mode	5	-0.0155477	0.0935791	0.876102	-0.198963	0.167867	0.984572	0.81958	1.18278	0.999315
ebi-a-GCST90001950	finn-b-M13_ANKYLOSPON_STRICT	Ankylosing spondylitis, strict definition || id:finn-b-M13_ANKYLOSPON_STRICT	CD33 on Granulocytic Myeloid-Derived Suppressor Cells || id:ebi-a-GCST90001950	Weighted mode	3	0.0533284	0.0668807	0.508864	-0.0777579	0.184415	1.05478	0.925188	1.20251	0.999315
ebi-a-GCST90001953	finn-b-M13_ANKYLOSPON_STRICT	Ankylosing spondylitis, strict definition || id:finn-b-M13_ANKYLOSPON_STRICT	CD33 on CD33dim HLA DR- || id:ebi-a-GCST90001953	Weighted mode	6	0.037101	0.0500655	0.491977	-0.0610273	0.135229	1.0378	0.940798	1.1448	0.999315
ebi-a-GCST90001989	finn-b-M13_ANKYLOSPON_STRICT	Ankylosing spondylitis, strict definition || id:finn-b-M13_ANKYLOSPON_STRICT	CD40 on CD14- CD16+ monocyte || id:ebi-a-GCST90001989	Weighted mode	9	0.00133861	0.0682586	0.984834	-0.132448	0.135125	1.00134	0.875948	1.14468	0.999315
ebi-a-GCST90002024	finn-b-M13_ANKYLOSPON_STRICT	Ankylosing spondylitis, strict definition || id:finn-b-M13_ANKYLOSPON_STRICT	CD4 on naive CD4+ T cell || id:ebi-a-GCST90002024	Weighted mode	4	-0.0982332	0.269338	0.739513	-0.626135	0.429669	0.906437	0.534654	1.53675	0.999315
ebi-a-GCST90001458	finn-b-M13_ANKYLOSPON_STRICT	Ankylosing spondylitis, strict definition || id:finn-b-M13_ANKYLOSPON_STRICT	Myeloid Dendritic Cell Absolute Count || id:ebi-a-GCST90001458	Weighted mode	3	-0.0736914	0.141729	0.654926	-0.35148	0.204097	0.928958	0.703646	1.22642	0.999315
ebi-a-GCST90001491	finn-b-M13_ANKYLOSPON_STRICT	Ankylosing spondylitis, strict definition || id:finn-b-M13_ANKYLOSPON_STRICT	CD39+ activated CD4 regulatory T cell %CD4 regulatory T cell || id:ebi-a-GCST90001491	Weighted mode	6	-0.0684806	0.0581517	0.291943	-0.182458	0.0454967	0.933812	0.83322	1.04655	0.999315
ebi-a-GCST90001535	finn-b-M13_ANKYLOSPON_STRICT	Ankylosing spondylitis, strict definition || id:finn-b-M13_ANKYLOSPON_STRICT	CD45RA- CD4+ T cell %CD4+ T cell || id:ebi-a-GCST90001535	Weighted mode	4	-0.00793562	0.0967145	0.939773	-0.197496	0.181625	0.992096	0.820783	1.19916	0.999315
ebi-a-GCST90001599	finn-b-M13_ANKYLOSPON_STRICT	Ankylosing spondylitis, strict definition || id:finn-b-M13_ANKYLOSPON_STRICT	CD4-CD8- T cell %T cell || id:ebi-a-GCST90001599	Weighted mode	3	-0.213102	0.269123	0.511455	-0.740583	0.31438	0.808074	0.476836	1.36941	0.999315
ebi-a-GCST90001623	finn-b-M13_ANKYLOSPON_STRICT	Ankylosing spondylitis, strict definition || id:finn-b-M13_ANKYLOSPON_STRICT	Natural Killer T %lymphocyte || id:ebi-a-GCST90001623	Weighted mode	7	0.119549	0.235504	0.629827	-0.342038	0.581136	1.12699	0.710321	1.78807	0.999315
ebi-a-GCST90001633	finn-b-M13_ANKYLOSPON_STRICT	Ankylosing spondylitis, strict definition || id:finn-b-M13_ANKYLOSPON_STRICT	CD8dim Natural Killer T Absolute Count || id:ebi-a-GCST90001633	Weighted mode	5	0.048279	0.211694	0.830783	-0.366641	0.463199	1.04946	0.693059	1.58915	0.999315
ebi-a-GCST90001635	finn-b-M13_ANKYLOSPON_STRICT	Ankylosing spondylitis, strict definition || id:finn-b-M13_ANKYLOSPON_STRICT	CD8dim Natural Killer T %lymphocyte || id:ebi-a-GCST90001635	Weighted mode	6	0.043744	0.195337	0.831666	-0.339116	0.426604	1.04471	0.7124	1.53205	0.999315
ebi-a-GCST90001664	finn-b-M13_ANKYLOSPON_STRICT	Ankylosing spondylitis, strict definition || id:finn-b-M13_ANKYLOSPON_STRICT	CD28+ CD45RA+ CD8dim T cell %T cell || id:ebi-a-GCST90001664	Weighted mode	6	0.00879617	0.076097	0.912475	-0.140354	0.157946	1.00883	0.869051	1.1711	0.999315
ebi-a-GCST90001671	finn-b-M13_ANKYLOSPON_STRICT	Ankylosing spondylitis, strict definition || id:finn-b-M13_ANKYLOSPON_STRICT	CD39+ CD8+ T cell %CD8+ T cell || id:ebi-a-GCST90001671	Weighted mode	6	-0.0830046	0.14833	0.599896	-0.373731	0.207722	0.920347	0.688162	1.23087	0.999315
ebi-a-GCST90001762	finn-b-M13_ANKYLOSPON_STRICT	Ankylosing spondylitis, strict definition || id:finn-b-M13_ANKYLOSPON_STRICT	CD20 on IgD+ B cell || id:ebi-a-GCST90001762	Weighted mode	5	0.277977	0.264822	0.353101	-0.241075	0.797028	1.32046	0.785783	2.21894	0.999315
ebi-a-GCST90001826	finn-b-M13_ANKYLOSPON_STRICT	Ankylosing spondylitis, strict definition || id:finn-b-M13_ANKYLOSPON_STRICT	IgD on unswitched memory B cell || id:ebi-a-GCST90001826	Weighted mode	5	-0.148081	0.0909361	0.17877	-0.326316	0.0301537	0.862361	0.721577	1.03061	0.999315
ebi-a-GCST90001864	finn-b-M13_ANKYLOSPON_STRICT	Ankylosing spondylitis, strict definition || id:finn-b-M13_ANKYLOSPON_STRICT	CD3 on CD28+ CD45RA+ CD8+ T cell || id:ebi-a-GCST90001864	Weighted mode	3	-0.182394	0.211351	0.479101	-0.596641	0.231854	0.833273	0.550658	1.26094	0.999315
ebi-a-GCST90001891	finn-b-M13_ANKYLOSPON_STRICT	Ankylosing spondylitis, strict definition || id:finn-b-M13_ANKYLOSPON_STRICT	CD28 on CD45RA- CD4 not regulatory T cell || id:ebi-a-GCST90001891	Weighted mode	3	-0.0808628	0.16566	0.673732	-0.405557	0.243831	0.92232	0.666606	1.27613	0.999315
ebi-a-GCST90001896	finn-b-M13_ANKYLOSPON_STRICT	Ankylosing spondylitis, strict definition || id:finn-b-M13_ANKYLOSPON_STRICT	CD28 on CD28+ CD45RA+ CD8+ T cell || id:ebi-a-GCST90001896	Weighted mode	3	0.0741099	0.144651	0.659386	-0.209406	0.357625	1.07693	0.811066	1.42993	0.999315
ebi-a-GCST90002061	finn-b-M13_ANKYLOSPON_STRICT	Ankylosing spondylitis, strict definition || id:finn-b-M13_ANKYLOSPON_STRICT	CD4 on CD39+ CD4+ T cell || id:ebi-a-GCST90002061	Weighted mode	6	-0.138604	0.11157	0.269212	-0.357282	0.0800735	0.870572	0.699575	1.08337	0.999315
ebi-a-GCST90002121	finn-b-M13_ANKYLOSPON_STRICT	Ankylosing spondylitis, strict definition || id:finn-b-M13_ANKYLOSPON_STRICT	CD8 on CD39+ CD8+ T cell || id:ebi-a-GCST90002121	Weighted mode	4	0.151512	0.205755	0.514859	-0.251767	0.554792	1.16359	0.777426	1.74158	0.999315
ebi-a-GCST90001462	finn-b-M13_ANKYLOSPON_STRICT	Ankylosing spondylitis, strict definition || id:finn-b-M13_ANKYLOSPON_STRICT	CD62L- Dendritic Cell Absolute Count || id:ebi-a-GCST90001462	Weighted mode	5	-0.0498425	0.117183	0.692475	-0.279521	0.179836	0.951379	0.756145	1.19702	0.999315
ebi-a-GCST90001482	finn-b-M13_ANKYLOSPON_STRICT	Ankylosing spondylitis, strict definition || id:finn-b-M13_ANKYLOSPON_STRICT	Resting CD4 regulatory T cell %CD4+ T cell || id:ebi-a-GCST90001482	Weighted mode	6	0.0307492	0.0757811	0.701697	-0.117782	0.17928	1.03123	0.88889	1.19636	0.999315
ebi-a-GCST90001485	finn-b-M13_ANKYLOSPON_STRICT	Ankylosing spondylitis, strict definition || id:finn-b-M13_ANKYLOSPON_STRICT	CD39+ resting CD4 regulatory T cell %CD4 regulatory T cell || id:ebi-a-GCST90001485	Weighted mode	13	-0.0492057	0.0474834	0.320507	-0.142273	0.0438618	0.951985	0.867384	1.04484	0.999315
ebi-a-GCST90001503	finn-b-M13_ANKYLOSPON_STRICT	Ankylosing spondylitis, strict definition || id:finn-b-M13_ANKYLOSPON_STRICT	Activated & secreting CD4 regulatory T cell %CD4+ T cell || id:ebi-a-GCST90001503	Weighted mode	9	0.0430192	0.0584988	0.483104	-0.0716384	0.157677	1.04396	0.930867	1.17079	0.999315
ebi-a-GCST90001512	finn-b-M13_ANKYLOSPON_STRICT	Ankylosing spondylitis, strict definition || id:finn-b-M13_ANKYLOSPON_STRICT	CD25++ CD45RA- CD4 not regulatory T cell %T cell || id:ebi-a-GCST90001512	Weighted mode	3	-0.0035	0.101461	0.975615	-0.202363	0.195363	0.996506	0.816798	1.21575	0.999315
ebi-a-GCST90001613	finn-b-M13_ANKYLOSPON_STRICT	Ankylosing spondylitis, strict definition || id:finn-b-M13_ANKYLOSPON_STRICT	CD4-CD8- T cell %leukocyte || id:ebi-a-GCST90001613	Weighted mode	4	-0.224814	0.284507	0.487119	-0.782448	0.332819	0.798665	0.457285	1.3949	0.999315
ebi-a-GCST90001628	finn-b-M13_ANKYLOSPON_STRICT	Ankylosing spondylitis, strict definition || id:finn-b-M13_ANKYLOSPON_STRICT	HLA DR+ CD8+ T cell %T cell || id:ebi-a-GCST90001628	Weighted mode	3	0.247486	0.146211	0.232595	-0.0390868	0.534059	1.2808	0.961667	1.70584	0.999315
ebi-a-GCST90001643	finn-b-M13_ANKYLOSPON_STRICT	Ankylosing spondylitis, strict definition || id:finn-b-M13_ANKYLOSPON_STRICT	B cell %CD3- lymphocyte || id:ebi-a-GCST90001643	Weighted mode	3	-0.0219405	0.123115	0.874975	-0.263246	0.219365	0.978298	0.768553	1.24529	0.999315
ebi-a-GCST90001661	finn-b-M13_ANKYLOSPON_STRICT	Ankylosing spondylitis, strict definition || id:finn-b-M13_ANKYLOSPON_STRICT	CD28- CD8dim T cell %T cell || id:ebi-a-GCST90001661	Weighted mode	3	-0.51758	0.351913	0.279171	-1.20733	0.172169	0.595961	0.298995	1.18788	0.999315
ebi-a-GCST90001747	finn-b-M13_ANKYLOSPON_STRICT	Ankylosing spondylitis, strict definition || id:finn-b-M13_ANKYLOSPON_STRICT	CD20 on IgD+ CD24- B cell || id:ebi-a-GCST90001747	Weighted mode	4	0.414706	0.270947	0.22337	-0.116349	0.945762	1.51393	0.890164	2.57477	0.999315
ebi-a-GCST90001755	finn-b-M13_ANKYLOSPON_STRICT	Ankylosing spondylitis, strict definition || id:finn-b-M13_ANKYLOSPON_STRICT	CD20 on IgD- CD38- B cell || id:ebi-a-GCST90001755	Weighted mode	4	-0.0155679	0.249932	0.954251	-0.505435	0.4743	0.984553	0.603243	1.60689	0.999315
ebi-a-GCST90001759	finn-b-M13_ANKYLOSPON_STRICT	Ankylosing spondylitis, strict definition || id:finn-b-M13_ANKYLOSPON_STRICT	CD20 on naive-mature B cell || id:ebi-a-GCST90001759	Weighted mode	6	0.239154	0.28784	0.443906	-0.325012	0.80332	1.27017	0.722518	2.23294	0.999315
ebi-a-GCST90001783	finn-b-M13_ANKYLOSPON_STRICT	Ankylosing spondylitis, strict definition || id:finn-b-M13_ANKYLOSPON_STRICT	CD25 on IgD+ CD38+ B cell || id:ebi-a-GCST90001783	Weighted mode	3	-0.359728	0.23509	0.265615	-0.820504	0.101049	0.697866	0.44021	1.10633	0.999315
ebi-a-GCST90001789	finn-b-M13_ANKYLOSPON_STRICT	Ankylosing spondylitis, strict definition || id:finn-b-M13_ANKYLOSPON_STRICT	CD25 on IgD- CD38dim B cell || id:ebi-a-GCST90001789	Weighted mode	3	-0.302284	0.233524	0.324819	-0.759991	0.155423	0.739128	0.467671	1.16815	0.999315
ebi-a-GCST90001793	finn-b-M13_ANKYLOSPON_STRICT	Ankylosing spondylitis, strict definition || id:finn-b-M13_ANKYLOSPON_STRICT	CD25 on switched memory B cell || id:ebi-a-GCST90001793	Weighted mode	3	0.0764813	0.320657	0.833693	-0.552006	0.704968	1.07948	0.575794	2.02378	0.999315
ebi-a-GCST90001839	finn-b-M13_ANKYLOSPON_STRICT	Ankylosing spondylitis, strict definition || id:finn-b-M13_ANKYLOSPON_STRICT	CD3 on Effector Memory CD8+ T cell || id:ebi-a-GCST90001839	Weighted mode	3	-0.0801007	0.181341	0.701866	-0.43553	0.275328	0.923023	0.646922	1.31696	0.999315
ebi-a-GCST90001981	finn-b-M13_ANKYLOSPON_STRICT	Ankylosing spondylitis, strict definition || id:finn-b-M13_ANKYLOSPON_STRICT	CD40 on CD14+ CD16+ monocyte || id:ebi-a-GCST90001981	Weighted mode	5	-0.00136211	0.0826959	0.987647	-0.163446	0.160722	0.998639	0.849212	1.17436	0.999315
ebi-a-GCST90001991	finn-b-M13_ANKYLOSPON_STRICT	Ankylosing spondylitis, strict definition || id:finn-b-M13_ANKYLOSPON_STRICT	HLA DR on CD14+ monocyte || id:ebi-a-GCST90001991	Weighted mode	4	0.024241	0.1046	0.831641	-0.180775	0.229257	1.02454	0.834623	1.25767	0.999315
ebi-a-GCST90001997	finn-b-M13_ANKYLOSPON_STRICT	Ankylosing spondylitis, strict definition || id:finn-b-M13_ANKYLOSPON_STRICT	CX3CR1 on CD14+ CD16- monocyte || id:ebi-a-GCST90001997	Weighted mode	3	0.020343	0.126482	0.887	-0.227562	0.268248	1.02055	0.796473	1.30767	0.999315
ebi-a-GCST90002116	finn-b-M13_ANKYLOSPON_STRICT	Ankylosing spondylitis, strict definition || id:finn-b-M13_ANKYLOSPON_STRICT	HLA DR on B cell || id:ebi-a-GCST90002116	Weighted mode	7	0.0661578	0.099033	0.528955	-0.127947	0.260262	1.0684	0.8799	1.29727	0.999315
ebi-a-GCST90001497	finn-b-M13_ANKYLOSPON_STRICT	Ankylosing spondylitis, strict definition || id:finn-b-M13_ANKYLOSPON_STRICT	CD39+ secreting CD4 regulatory T cell %CD4 regulatory T cell || id:ebi-a-GCST90001497	Weighted mode	7	-0.0676691	0.0521117	0.241775	-0.169808	0.0344699	0.93457	0.843827	1.03507	0.999315
ebi-a-GCST90001574	finn-b-M13_ANKYLOSPON_STRICT	Ankylosing spondylitis, strict definition || id:finn-b-M13_ANKYLOSPON_STRICT	Terminally Differentiated CD4-CD8- T cell %T cell || id:ebi-a-GCST90001574	Weighted mode	4	0.10466	0.333522	0.774227	-0.549044	0.758364	1.11033	0.577501	2.13478	0.999315
ebi-a-GCST90001627	finn-b-M13_ANKYLOSPON_STRICT	Ankylosing spondylitis, strict definition || id:finn-b-M13_ANKYLOSPON_STRICT	HLA DR+ CD8+ T cell Absolute Count || id:ebi-a-GCST90001627	Weighted mode	3	0.258202	0.15211	0.231703	-0.039934	0.556337	1.2946	0.960853	1.74427	0.999315
ebi-a-GCST90001637	finn-b-M13_ANKYLOSPON_STRICT	Ankylosing spondylitis, strict definition || id:finn-b-M13_ANKYLOSPON_STRICT	CD4-CD8- Natural Killer T %T cell || id:ebi-a-GCST90001637	Weighted mode	5	0.102305	0.189941	0.618728	-0.269979	0.474589	1.10772	0.763396	1.60735	0.999315
ebi-a-GCST90001666	finn-b-M13_ANKYLOSPON_STRICT	Ankylosing spondylitis, strict definition || id:finn-b-M13_ANKYLOSPON_STRICT	CD28+ CD45RA+ CD8dim T cell Absolute Count || id:ebi-a-GCST90001666	Weighted mode	8	0.0043143	0.0133158	0.755405	-0.0217847	0.0304133	1.00432	0.978451	1.03088	0.999315
ebi-a-GCST90001700	finn-b-M13_ANKYLOSPON_STRICT	Ankylosing spondylitis, strict definition || id:finn-b-M13_ANKYLOSPON_STRICT	CD45RA+ CD28- CD8+ T cell %T cell || id:ebi-a-GCST90001700	Weighted mode	61	0.000195041	0.00109438	0.85915	-0.00194995	0.00234003	1.0002	0.998052	1.00234	0.999315
ebi-a-GCST90001711	finn-b-M13_ANKYLOSPON_STRICT	Ankylosing spondylitis, strict definition || id:finn-b-M13_ANKYLOSPON_STRICT	BAFF-R on IgD- CD27- B cell || id:ebi-a-GCST90001711	Weighted mode	8	-0.0408769	0.0692613	0.573618	-0.176629	0.0948753	0.959947	0.838091	1.09952	0.999315
ebi-a-GCST90001713	finn-b-M13_ANKYLOSPON_STRICT	Ankylosing spondylitis, strict definition || id:finn-b-M13_ANKYLOSPON_STRICT	BAFF-R on IgD- CD38+ B cell || id:ebi-a-GCST90001713	Weighted mode	3	-0.138846	0.186912	0.534981	-0.505194	0.227502	0.870362	0.603389	1.25546	0.999315
ebi-a-GCST90001777	finn-b-M13_ANKYLOSPON_STRICT	Ankylosing spondylitis, strict definition || id:finn-b-M13_ANKYLOSPON_STRICT	CD25 on CD24+ CD27+ B cell || id:ebi-a-GCST90001777	Weighted mode	4	0.0126867	0.163172	0.942922	-0.307131	0.332504	1.01277	0.735554	1.39446	0.999315
ebi-a-GCST90001802	finn-b-M13_ANKYLOSPON_STRICT	Ankylosing spondylitis, strict definition || id:finn-b-M13_ANKYLOSPON_STRICT	CD27 on IgD- CD38- B cell || id:ebi-a-GCST90001802	Weighted mode	7	-0.100819	0.118859	0.428847	-0.333782	0.132144	0.904096	0.71621	1.14127	0.999315
ebi-a-GCST90001824	finn-b-M13_ANKYLOSPON_STRICT	Ankylosing spondylitis, strict definition || id:finn-b-M13_ANKYLOSPON_STRICT	IgD on IgD+ CD38+ B cell || id:ebi-a-GCST90001824	Weighted mode	5	-0.135741	0.0878152	0.19706	-0.307859	0.0363772	0.873069	0.735019	1.03705	0.999315
ebi-a-GCST90001855	finn-b-M13_ANKYLOSPON_STRICT	Ankylosing spondylitis, strict definition || id:finn-b-M13_ANKYLOSPON_STRICT	CD3 on secreting CD4 regulatory T cell || id:ebi-a-GCST90001855	Weighted mode	3	-0.00303436	0.104857	0.979542	-0.208554	0.202485	0.99697	0.811757	1.22444	0.999315
ebi-a-GCST90002004	finn-b-M13_ANKYLOSPON_STRICT	Ankylosing spondylitis, strict definition || id:finn-b-M13_ANKYLOSPON_STRICT	CCR2 on CD14+ CD16- monocyte || id:ebi-a-GCST90002004	Weighted mode	3	0.0598823	0.227094	0.816703	-0.385223	0.504987	1.06171	0.680299	1.65696	0.999315
ebi-a-GCST90002102	finn-b-M13_ANKYLOSPON_STRICT	Ankylosing spondylitis, strict definition || id:finn-b-M13_ANKYLOSPON_STRICT	CD45RA on resting CD4 regulatory T cell || id:ebi-a-GCST90002102	Weighted mode	6	0.00549444	0.0678303	0.938582	-0.127453	0.138442	1.00551	0.880335	1.14848	0.999315
ebi-a-GCST90001473	finn-b-M13_ANKYLOSPON_STRICT	Ankylosing spondylitis, strict definition || id:finn-b-M13_ANKYLOSPON_STRICT	CD62L- CD86+ myeloid Dendritic Cell %Dendritic Cell || id:ebi-a-GCST90001473	Weighted mode	5	-0.0475061	0.102049	0.665774	-0.247522	0.15251	0.953605	0.780733	1.16475	0.999315
ebi-a-GCST90001511	finn-b-M13_ANKYLOSPON_STRICT	Ankylosing spondylitis, strict definition || id:finn-b-M13_ANKYLOSPON_STRICT	CD25++ CD45RA- CD4 not regulatory T cell %CD4+ T cell || id:ebi-a-GCST90001511	Weighted mode	3	-0.00939738	0.109628	0.939498	-0.224269	0.205474	0.990647	0.7991	1.22811	0.999315
ebi-a-GCST90001541	finn-b-M13_ANKYLOSPON_STRICT	Ankylosing spondylitis, strict definition || id:finn-b-M13_ANKYLOSPON_STRICT	Naive CD4+ T cell %CD4+ T cell || id:ebi-a-GCST90001541	Weighted mode	3	0.154599	0.276737	0.632602	-0.387806	0.697004	1.16719	0.678544	2.00773	0.999315
ebi-a-GCST90001702	finn-b-M13_ANKYLOSPON_STRICT	Ankylosing spondylitis, strict definition || id:finn-b-M13_ANKYLOSPON_STRICT	BAFF-R on CD24+ CD27+ B cell || id:ebi-a-GCST90001702	Weighted mode	8	-0.0375254	0.0627958	0.568941	-0.160605	0.0855544	0.96317	0.851628	1.08932	0.999315
ebi-a-GCST90001718	finn-b-M13_ANKYLOSPON_STRICT	Ankylosing spondylitis, strict definition || id:finn-b-M13_ANKYLOSPON_STRICT	BAFF-R on switched memory B cell || id:ebi-a-GCST90001718	Weighted mode	9	-0.0373622	0.0662391	0.588179	-0.167191	0.0924664	0.963327	0.846038	1.09688	0.999315
ebi-a-GCST90001719	finn-b-M13_ANKYLOSPON_STRICT	Ankylosing spondylitis, strict definition || id:finn-b-M13_ANKYLOSPON_STRICT	BAFF-R on IgD+ B cell || id:ebi-a-GCST90001719	Weighted mode	10	-0.027976	0.066239	0.682681	-0.157804	0.101852	0.972412	0.854017	1.10722	0.999315
ebi-a-GCST90001735	finn-b-M13_ANKYLOSPON_STRICT	Ankylosing spondylitis, strict definition || id:finn-b-M13_ANKYLOSPON_STRICT	CD19 on IgD- CD38dim B cell || id:ebi-a-GCST90001735	Weighted mode	4	0.0331149	0.113643	0.789737	-0.189626	0.255856	1.03367	0.827268	1.29157	0.999315
ebi-a-GCST90001775	finn-b-M13_ANKYLOSPON_STRICT	Ankylosing spondylitis, strict definition || id:finn-b-M13_ANKYLOSPON_STRICT	CD25 on B cell || id:ebi-a-GCST90001775	Weighted mode	3	0.149013	0.24306	0.60226	-0.327386	0.625411	1.16069	0.720806	1.86901	0.999315
ebi-a-GCST90001779	finn-b-M13_ANKYLOSPON_STRICT	Ankylosing spondylitis, strict definition || id:finn-b-M13_ANKYLOSPON_STRICT	CD25 on IgD+ CD24- B cell || id:ebi-a-GCST90001779	Weighted mode	3	-0.387495	0.254155	0.266841	-0.885638	0.110648	0.678755	0.412451	1.117	0.999315
ebi-a-GCST90001832	finn-b-M13_ANKYLOSPON_STRICT	Ankylosing spondylitis, strict definition || id:finn-b-M13_ANKYLOSPON_STRICT	CD62L on CD62L+ plasmacytoid Dendritic Cell || id:ebi-a-GCST90001832	Weighted mode	3	0.0321376	0.209168	0.891993	-0.377833	0.442108	1.03266	0.685345	1.55598	0.999315
ebi-a-GCST90001947	finn-b-M13_ANKYLOSPON_STRICT	Ankylosing spondylitis, strict definition || id:finn-b-M13_ANKYLOSPON_STRICT	CD33 on CD33+ HLA DR+ CD14dim || id:ebi-a-GCST90001947	Weighted mode	4	0.0287977	0.0499232	0.604486	-0.0690518	0.126647	1.02922	0.933278	1.13502	0.999315
ebi-a-GCST90001964	finn-b-M13_ANKYLOSPON_STRICT	Ankylosing spondylitis, strict definition || id:finn-b-M13_ANKYLOSPON_STRICT	FSC-A on plasmacytoid Dendritic Cell || id:ebi-a-GCST90001964	Weighted mode	4	-0.207851	0.278684	0.509891	-0.754072	0.338369	0.812328	0.470447	1.40266	0.999315
ebi-a-GCST90001970	finn-b-M13_ANKYLOSPON_STRICT	Ankylosing spondylitis, strict definition || id:finn-b-M13_ANKYLOSPON_STRICT	FSC-A on HLA DR+ Natural Killer || id:ebi-a-GCST90001970	Weighted mode	4	0.10218	0.158975	0.566137	-0.20941	0.413771	1.10758	0.811062	1.51251	0.999315
ebi-a-GCST90001994	finn-b-M13_ANKYLOSPON_STRICT	Ankylosing spondylitis, strict definition || id:finn-b-M13_ANKYLOSPON_STRICT	CX3CR1 on CD14- CD16- || id:ebi-a-GCST90001994	Weighted mode	3	-0.0903469	0.238598	0.741359	-0.557999	0.377305	0.913614	0.572353	1.45835	0.999315
ebi-a-GCST90001995	finn-b-M13_ANKYLOSPON_STRICT	Ankylosing spondylitis, strict definition || id:finn-b-M13_ANKYLOSPON_STRICT	CX3CR1 on monocyte || id:ebi-a-GCST90001995	Weighted mode	3	0.0232635	0.137113	0.880882	-0.245478	0.292005	1.02354	0.78233	1.33911	0.999315
ebi-a-GCST90002072	finn-b-M13_ANKYLOSPON_STRICT	Ankylosing spondylitis, strict definition || id:finn-b-M13_ANKYLOSPON_STRICT	SSC-A on plasmacytoid Dendritic Cell || id:ebi-a-GCST90002072	Weighted mode	5	-0.205177	0.287798	0.515278	-0.769261	0.358907	0.814503	0.463355	1.43176	0.999315
ebi-a-GCST90002077	finn-b-M13_ANKYLOSPON_STRICT	Ankylosing spondylitis, strict definition || id:finn-b-M13_ANKYLOSPON_STRICT	SSC-A on HLA DR+ Natural Killer || id:ebi-a-GCST90002077	Weighted mode	3	0.0803677	0.162132	0.669223	-0.237411	0.398147	1.08369	0.788667	1.48906	0.999315
ebi-a-GCST90001493	finn-b-M13_ANKYLOSPON_STRICT	Ankylosing spondylitis, strict definition || id:finn-b-M13_ANKYLOSPON_STRICT	Secreting CD4 regulatory T cell %CD4 regulatory T cell || id:ebi-a-GCST90001493	Weighted mode	5	-0.0250266	0.0564857	0.680629	-0.135739	0.0856853	0.975284	0.873071	1.08946	0.999315
ebi-a-GCST90001499	finn-b-M13_ANKYLOSPON_STRICT	Ankylosing spondylitis, strict definition || id:finn-b-M13_ANKYLOSPON_STRICT	Activated & resting CD4 regulatory T cell %CD4 regulatory T cell || id:ebi-a-GCST90001499	Weighted mode	5	0.0218074	0.0574923	0.723735	-0.0908775	0.134492	1.02205	0.91313	1.14396	0.999315
ebi-a-GCST90001502	finn-b-M13_ANKYLOSPON_STRICT	Ankylosing spondylitis, strict definition || id:finn-b-M13_ANKYLOSPON_STRICT	Activated & secreting CD4 regulatory T cell %CD4 regulatory T cell || id:ebi-a-GCST90001502	Weighted mode	7	-0.0253669	0.0538855	0.654442	-0.130983	0.0802487	0.974952	0.877233	1.08356	0.999315
ebi-a-GCST90001620	finn-b-M13_ANKYLOSPON_STRICT	Ankylosing spondylitis, strict definition || id:finn-b-M13_ANKYLOSPON_STRICT	HLA DR+ T cell%lymphocyte || id:ebi-a-GCST90001620	Weighted mode	4	0.229537	0.134753	0.187045	-0.0345786	0.493653	1.25802	0.966012	1.63829	0.999315
ebi-a-GCST90001638	finn-b-M13_ANKYLOSPON_STRICT	Ankylosing spondylitis, strict definition || id:finn-b-M13_ANKYLOSPON_STRICT	CD4-CD8- Natural Killer T %lymphocyte || id:ebi-a-GCST90001638	Weighted mode	5	0.106287	0.200112	0.623446	-0.285932	0.498506	1.11214	0.751314	1.64626	0.999315
ebi-a-GCST90001760	finn-b-M13_ANKYLOSPON_STRICT	Ankylosing spondylitis, strict definition || id:finn-b-M13_ANKYLOSPON_STRICT	CD20 on unswitched memory B cell || id:ebi-a-GCST90001760	Weighted mode	4	0.0517401	0.22994	0.836423	-0.398943	0.502423	1.0531	0.671029	1.65272	0.999315
ebi-a-GCST90001790	finn-b-M13_ANKYLOSPON_STRICT	Ankylosing spondylitis, strict definition || id:finn-b-M13_ANKYLOSPON_STRICT	CD25 on memory B cell || id:ebi-a-GCST90001790	Weighted mode	4	0.0127447	0.17334	0.946017	-0.327001	0.35249	1.01283	0.721083	1.42261	0.999315
ebi-a-GCST90001808	finn-b-M13_ANKYLOSPON_STRICT	Ankylosing spondylitis, strict definition || id:finn-b-M13_ANKYLOSPON_STRICT	CD27 on switched memory B cell || id:ebi-a-GCST90001808	Weighted mode	10	-0.0796959	0.0963991	0.429763	-0.268638	0.109246	0.923397	0.76442	1.11544	0.999315
ebi-a-GCST90001812	finn-b-M13_ANKYLOSPON_STRICT	Ankylosing spondylitis, strict definition || id:finn-b-M13_ANKYLOSPON_STRICT	CD38 on IgD+ CD38+ B cell || id:ebi-a-GCST90001812	Weighted mode	3	-0.409624	0.262525	0.259054	-0.924174	0.104926	0.6639	0.396859	1.11063	0.999315
ebi-a-GCST90001815	finn-b-M13_ANKYLOSPON_STRICT	Ankylosing spondylitis, strict definition || id:finn-b-M13_ANKYLOSPON_STRICT	CD38 on IgD- CD38dim B cell || id:ebi-a-GCST90001815	Weighted mode	3	-0.0127733	0.234325	0.961484	-0.47205	0.446504	0.987308	0.623722	1.56284	0.999315
ebi-a-GCST90001819	finn-b-M13_ANKYLOSPON_STRICT	Ankylosing spondylitis, strict definition || id:finn-b-M13_ANKYLOSPON_STRICT	CD38 on transitional B cell || id:ebi-a-GCST90001819	Weighted mode	5	0.0475019	0.217829	0.838048	-0.379443	0.474446	1.04865	0.684243	1.60712	0.999315
ebi-a-GCST90001820	finn-b-M13_ANKYLOSPON_STRICT	Ankylosing spondylitis, strict definition || id:finn-b-M13_ANKYLOSPON_STRICT	IgD on IgD+ CD24+ B cell || id:ebi-a-GCST90001820	Weighted mode	5	-0.134641	0.0953502	0.230783	-0.321528	0.052245	0.874029	0.72504	1.05363	0.999315
ebi-a-GCST90001838	finn-b-M13_ANKYLOSPON_STRICT	Ankylosing spondylitis, strict definition || id:finn-b-M13_ANKYLOSPON_STRICT	CD3 on naive CD8+ T cell || id:ebi-a-GCST90001838	Weighted mode	5	-0.021493	0.0988725	0.838549	-0.215283	0.172297	0.978736	0.806313	1.18803	0.999315
ebi-a-GCST90001845	finn-b-M13_ANKYLOSPON_STRICT	Ankylosing spondylitis, strict definition || id:finn-b-M13_ANKYLOSPON_STRICT	CD3 on CD45RA- CD4+ T cell || id:ebi-a-GCST90001845	Weighted mode	3	-0.0303809	0.122218	0.826882	-0.269929	0.209167	0.970076	0.763434	1.23265	0.999315
ebi-a-GCST90001948	finn-b-M13_ANKYLOSPON_STRICT	Ankylosing spondylitis, strict definition || id:finn-b-M13_ANKYLOSPON_STRICT	CD33 on CD33dim HLA DR+ CD11b+ || id:ebi-a-GCST90001948	Weighted mode	6	0.0279975	0.0509584	0.606355	-0.0718809	0.127876	1.02839	0.930642	1.13641	0.999315
ebi-a-GCST90001951	finn-b-M13_ANKYLOSPON_STRICT	Ankylosing spondylitis, strict definition || id:finn-b-M13_ANKYLOSPON_STRICT	CD33 on CD66b++ myeloid cell || id:ebi-a-GCST90001951	Weighted mode	4	0.0369075	0.0582515	0.571354	-0.0772653	0.15108	1.0376	0.925644	1.16309	0.999315
ebi-a-GCST90002014	finn-b-M13_ANKYLOSPON_STRICT	Ankylosing spondylitis, strict definition || id:finn-b-M13_ANKYLOSPON_STRICT	CCR2 on CD62L+ myeloid Dendritic Cell || id:ebi-a-GCST90002014	Weighted mode	3	-0.170773	0.165573	0.410751	-0.495297	0.153751	0.843013	0.60939	1.1662	0.999315
ebi-a-GCST90002032	finn-b-M13_ANKYLOSPON_STRICT	Ankylosing spondylitis, strict definition || id:finn-b-M13_ANKYLOSPON_STRICT	CD39 on CD39+ CD4+ T cell || id:ebi-a-GCST90002032	Weighted mode	5	-0.0887128	0.050428	0.15336	-0.187552	0.0101261	0.915108	0.828986	1.01018	0.999315
ebi-a-GCST90002039	finn-b-M13_ANKYLOSPON_STRICT	Ankylosing spondylitis, strict definition || id:finn-b-M13_ANKYLOSPON_STRICT	CD80 on monocyte || id:ebi-a-GCST90002039	Weighted mode	6	-0.191841	0.137731	0.222422	-0.461794	0.0781129	0.825438	0.630152	1.08124	0.999315
ebi-a-GCST90002074	finn-b-M13_ANKYLOSPON_STRICT	Ankylosing spondylitis, strict definition || id:finn-b-M13_ANKYLOSPON_STRICT	SSC-A on CD14+ monocyte || id:ebi-a-GCST90002074	Weighted mode	5	-0.00870999	0.124852	0.947731	-0.25342	0.236	0.991328	0.776142	1.26617	0.999315
ebi-a-GCST90002111	finn-b-M13_ANKYLOSPON_STRICT	Ankylosing spondylitis, strict definition || id:finn-b-M13_ANKYLOSPON_STRICT	HLA DR on CD33dim HLA DR+ CD11b- || id:ebi-a-GCST90002111	Weighted mode	3	-0.450022	0.138513	0.0830978	-0.721508	-0.178537	0.637614	0.486019	0.836493	0.999315
ebi-a-GCST90001432	finn-b-M13_ANKYLOSPON_STRICT	Ankylosing spondylitis, strict definition || id:finn-b-M13_ANKYLOSPON_STRICT	Unswitched memory B cell %lymphocyte || id:ebi-a-GCST90001432	Weighted mode	4	-0.210066	0.329464	0.569066	-0.855815	0.435684	0.810531	0.424937	1.54602	0.999315
ebi-a-GCST90001494	finn-b-M13_ANKYLOSPON_STRICT	Ankylosing spondylitis, strict definition || id:finn-b-M13_ANKYLOSPON_STRICT	Secreting CD4 regulatory T cell %CD4+ T cell || id:ebi-a-GCST90001494	Weighted mode	7	-0.00901973	0.0625456	0.890056	-0.131609	0.11357	0.991021	0.876684	1.12027	0.999315
ebi-a-GCST90001509	finn-b-M13_ANKYLOSPON_STRICT	Ankylosing spondylitis, strict definition || id:finn-b-M13_ANKYLOSPON_STRICT	CD25++ CD45RA+ CD4 not regulatory T cell %T cell || id:ebi-a-GCST90001509	Weighted mode	4	0.104948	0.125511	0.464428	-0.141054	0.35095	1.11065	0.868442	1.42042	0.999315
ebi-a-GCST90001558	finn-b-M13_ANKYLOSPON_STRICT	Ankylosing spondylitis, strict definition || id:finn-b-M13_ANKYLOSPON_STRICT	Terminally Differentiated CD8+ T cell %CD8+ T cell || id:ebi-a-GCST90001558	Weighted mode	3	0.180728	0.194314	0.450516	-0.200127	0.561584	1.19809	0.818626	1.75345	0.999315
ebi-a-GCST90001621	finn-b-M13_ANKYLOSPON_STRICT	Ankylosing spondylitis, strict definition || id:finn-b-M13_ANKYLOSPON_STRICT	Natural Killer T Absolute Count || id:ebi-a-GCST90001621	Weighted mode	4	0.250456	0.248563	0.387865	-0.236727	0.737639	1.28461	0.789207	2.09099	0.999315
ebi-a-GCST90001645	finn-b-M13_ANKYLOSPON_STRICT	Ankylosing spondylitis, strict definition || id:finn-b-M13_ANKYLOSPON_STRICT	Natural Killer Absolute Count || id:ebi-a-GCST90001645	Weighted mode	3	-0.0342608	0.270511	0.9108	-0.564463	0.495941	0.966319	0.568666	1.64204	0.999315
ebi-a-GCST90001660	finn-b-M13_ANKYLOSPON_STRICT	Ankylosing spondylitis, strict definition || id:finn-b-M13_ANKYLOSPON_STRICT	CD39+ CD4+ T cell Absolute Count || id:ebi-a-GCST90001660	Weighted mode	5	-0.210698	0.13083	0.182583	-0.467124	0.0457281	0.810019	0.626802	1.04679	0.999315
ebi-a-GCST90001697	finn-b-M13_ANKYLOSPON_STRICT	Ankylosing spondylitis, strict definition || id:finn-b-M13_ANKYLOSPON_STRICT	CD45RA- CD28- CD8+ T cell %T cell || id:ebi-a-GCST90001697	Weighted mode	40	-0.000774828	0.00167033	0.645314	-0.00404867	0.00249901	0.999225	0.99596	1.0025	0.999315
ebi-a-GCST90001703	finn-b-M13_ANKYLOSPON_STRICT	Ankylosing spondylitis, strict definition || id:finn-b-M13_ANKYLOSPON_STRICT	BAFF-R on IgD+ CD24+ B cell || id:ebi-a-GCST90001703	Weighted mode	7	-0.0380529	0.0681468	0.59678	-0.171621	0.0955149	0.962662	0.842299	1.10023	0.999315
ebi-a-GCST90001715	finn-b-M13_ANKYLOSPON_STRICT	Ankylosing spondylitis, strict definition || id:finn-b-M13_ANKYLOSPON_STRICT	BAFF-R on memory B cell || id:ebi-a-GCST90001715	Weighted mode	8	-0.0408372	0.0705916	0.581054	-0.179197	0.0975224	0.959985	0.835941	1.10244	0.999315
ebi-a-GCST90001725	finn-b-M13_ANKYLOSPON_STRICT	Ankylosing spondylitis, strict definition || id:finn-b-M13_ANKYLOSPON_STRICT	CD19 on IgD+ CD24- B cell || id:ebi-a-GCST90001725	Weighted mode	4	0.0133262	0.133808	0.92695	-0.248938	0.275591	1.01342	0.779628	1.31731	0.999315
ebi-a-GCST90001742	finn-b-M13_ANKYLOSPON_STRICT	Ankylosing spondylitis, strict definition || id:finn-b-M13_ANKYLOSPON_STRICT	CD19 on transitional B cell || id:ebi-a-GCST90001742	Weighted mode	4	0.0314249	0.130827	0.825651	-0.224995	0.287845	1.03192	0.79852	1.33355	0.999315
ebi-a-GCST90001761	finn-b-M13_ANKYLOSPON_STRICT	Ankylosing spondylitis, strict definition || id:finn-b-M13_ANKYLOSPON_STRICT	CD20 on switched memory B cell || id:ebi-a-GCST90001761	Weighted mode	6	-0.00796978	0.183537	0.967045	-0.367701	0.351762	0.992062	0.692324	1.42157	0.999315
ebi-a-GCST90001780	finn-b-M13_ANKYLOSPON_STRICT	Ankylosing spondylitis, strict definition || id:finn-b-M13_ANKYLOSPON_STRICT	CD25 on IgD+ CD38- B cell || id:ebi-a-GCST90001780	Weighted mode	3	-0.37557	0.30485	0.343143	-0.973076	0.221935	0.686898	0.377919	1.24849	0.999315
ebi-a-GCST90001800	finn-b-M13_ANKYLOSPON_STRICT	Ankylosing spondylitis, strict definition || id:finn-b-M13_ANKYLOSPON_STRICT	CD27 on IgD+ CD24+ B cell || id:ebi-a-GCST90001800	Weighted mode	6	-0.114823	0.126774	0.406605	-0.363299	0.133653	0.891524	0.695378	1.143	0.999315
ebi-a-GCST90001805	finn-b-M13_ANKYLOSPON_STRICT	Ankylosing spondylitis, strict definition || id:finn-b-M13_ANKYLOSPON_STRICT	CD27 on memory B cell || id:ebi-a-GCST90001805	Weighted mode	7	-0.117595	0.123583	0.378068	-0.359819	0.124628	0.889056	0.697803	1.13273	0.999315
ebi-a-GCST90001828	finn-b-M13_ANKYLOSPON_STRICT	Ankylosing spondylitis, strict definition || id:finn-b-M13_ANKYLOSPON_STRICT	IgD on transitional B cell || id:ebi-a-GCST90001828	Weighted mode	4	-0.15305	0.10518	0.241637	-0.359204	0.0531031	0.858087	0.698232	1.05454	0.999315
ebi-a-GCST90001854	finn-b-M13_ANKYLOSPON_STRICT	Ankylosing spondylitis, strict definition || id:finn-b-M13_ANKYLOSPON_STRICT	CD3 on CD39+ activated CD4 regulatory T cell || id:ebi-a-GCST90001854	Weighted mode	4	0.0047019	0.108285	0.968094	-0.207536	0.21694	1.00471	0.812584	1.24227	0.999315
ebi-a-GCST90001870	finn-b-M13_ANKYLOSPON_STRICT	Ankylosing spondylitis, strict definition || id:finn-b-M13_ANKYLOSPON_STRICT	CD34 on Hematopoietic Stem Cell || id:ebi-a-GCST90001870	Weighted mode	4	-0.144893	0.237967	0.585614	-0.611308	0.321522	0.865115	0.542641	1.37923	0.999315
ebi-a-GCST90001949	finn-b-M13_ANKYLOSPON_STRICT	Ankylosing spondylitis, strict definition || id:finn-b-M13_ANKYLOSPON_STRICT	CD33 on CD33dim HLA DR+ CD11b- || id:ebi-a-GCST90001949	Weighted mode	7	0.0318567	0.055034	0.583748	-0.0760101	0.139723	1.03237	0.926807	1.14996	0.999315
ebi-a-GCST90001988	finn-b-M13_ANKYLOSPON_STRICT	Ankylosing spondylitis, strict definition || id:finn-b-M13_ANKYLOSPON_STRICT	HLA DR on CD14+ CD16- monocyte || id:ebi-a-GCST90001988	Weighted mode	4	0.0209086	0.106321	0.856667	-0.187482	0.229299	1.02113	0.829044	1.25772	0.999315
ebi-a-GCST90001996	finn-b-M13_ANKYLOSPON_STRICT	Ankylosing spondylitis, strict definition || id:finn-b-M13_ANKYLOSPON_STRICT	CX3CR1 on CD14+ CD16+ monocyte || id:ebi-a-GCST90001996	Weighted mode	3	0.0139364	0.12358	0.92051	-0.22828	0.256153	1.01403	0.795901	1.29195	0.999315
ebi-a-GCST90002031	finn-b-M13_ANKYLOSPON_STRICT	Ankylosing spondylitis, strict definition || id:finn-b-M13_ANKYLOSPON_STRICT	CD39 on CD39+ secreting CD4 regulatory T cell || id:ebi-a-GCST90002031	Weighted mode	6	-0.0824097	0.0491731	0.154604	-0.178789	0.0139695	0.920895	0.836282	1.01407	0.999315
ebi-a-GCST90002035	finn-b-M13_ANKYLOSPON_STRICT	Ankylosing spondylitis, strict definition || id:finn-b-M13_ANKYLOSPON_STRICT	CD80 on myeloid Dendritic Cell || id:ebi-a-GCST90002035	Weighted mode	4	-0.340284	0.252433	0.270405	-0.835053	0.154485	0.711568	0.433851	1.16706	0.999315
ebi-a-GCST90002040	finn-b-M13_ANKYLOSPON_STRICT	Ankylosing spondylitis, strict definition || id:finn-b-M13_ANKYLOSPON_STRICT	CD80 on granulocyte || id:ebi-a-GCST90002040	Weighted mode	3	0.191539	0.23993	0.508421	-0.278723	0.661801	1.21111	0.756749	1.93828	0.999315
ebi-a-GCST90002099	finn-b-M13_ANKYLOSPON_STRICT	Ankylosing spondylitis, strict definition || id:finn-b-M13_ANKYLOSPON_STRICT	CD4RA on Terminally Differentiated CD4+ T cell || id:ebi-a-GCST90002099	Weighted mode	3	0.000211456	0.0890493	0.998321	-0.174325	0.174748	1.00021	0.840024	1.19095	0.999315
ebi-a-GCST90002105	finn-b-M13_ANKYLOSPON_STRICT	Ankylosing spondylitis, strict definition || id:finn-b-M13_ANKYLOSPON_STRICT	HLA DR on plasmacytoid Dendritic Cell || id:ebi-a-GCST90002105	Weighted mode	6	-0.0670763	0.136281	0.643431	-0.334187	0.200034	0.935124	0.71592	1.22144	0.999315
ebi-a-GCST90001472	finn-b-M13_ANKYLOSPON_STRICT	Ankylosing spondylitis, strict definition || id:finn-b-M13_ANKYLOSPON_STRICT	CD62L- CD86+ myeloid Dendritic Cell Absolute Count || id:ebi-a-GCST90001472	Weighted mode	5	-0.0417261	0.0967609	0.688526	-0.231378	0.147925	0.959132	0.79344	1.15943	0.999315
ebi-a-GCST90001501	finn-b-M13_ANKYLOSPON_STRICT	Ankylosing spondylitis, strict definition || id:finn-b-M13_ANKYLOSPON_STRICT	Activated & secreting CD4 regulatory T cell Absolute Count || id:ebi-a-GCST90001501	Weighted mode	4	-0.024768	0.085016	0.789779	-0.191399	0.141863	0.975536	0.825803	1.15242	0.999315
ebi-a-GCST90001508	finn-b-M13_ANKYLOSPON_STRICT	Ankylosing spondylitis, strict definition || id:finn-b-M13_ANKYLOSPON_STRICT	CD25++ CD45RA+ CD4 not regulatory T cell %CD4+ T cell || id:ebi-a-GCST90001508	Weighted mode	4	0.101736	0.119393	0.456774	-0.132275	0.335747	1.10709	0.8761	1.39899	0.999315
ebi-a-GCST90001526	finn-b-M13_ANKYLOSPON_STRICT	Ankylosing spondylitis, strict definition || id:finn-b-M13_ANKYLOSPON_STRICT	CD33dim HLA DR+ CD11b+ %CD33dim HLA DR+ || id:ebi-a-GCST90001526	Weighted mode	3	0.000934892	0.0994802	0.993355	-0.194046	0.195916	1.00094	0.82362	1.21642	0.999315
ebi-a-GCST90001648	finn-b-M13_ANKYLOSPON_STRICT	Ankylosing spondylitis, strict definition || id:finn-b-M13_ANKYLOSPON_STRICT	HLA DR+ Natural Killer Absolute Count || id:ebi-a-GCST90001648	Weighted mode	3	0.0763644	0.124631	0.602449	-0.167913	0.320642	1.07936	0.845427	1.37801	0.999315
ebi-a-GCST90001670	finn-b-M13_ANKYLOSPON_STRICT	Ankylosing spondylitis, strict definition || id:finn-b-M13_ANKYLOSPON_STRICT	CD39+ CD8+ T cell %T cell || id:ebi-a-GCST90001670	Weighted mode	8	-0.059676	0.0566434	0.327095	-0.170697	0.051345	0.94207	0.843077	1.05269	0.999315
ebi-a-GCST90001688	finn-b-M13_ANKYLOSPON_STRICT	Ankylosing spondylitis, strict definition || id:finn-b-M13_ANKYLOSPON_STRICT	CD28+ CD45RA+ CD8+ T cell %T cell || id:ebi-a-GCST90001688	Weighted mode	36	-0.00620032	0.0108931	0.572858	-0.0275509	0.0151502	0.993819	0.972825	1.01527	0.999315
ebi-a-GCST90001710	finn-b-M13_ANKYLOSPON_STRICT	Ankylosing spondylitis, strict definition || id:finn-b-M13_ANKYLOSPON_STRICT	BAFF-R on IgD- CD24- B cell || id:ebi-a-GCST90001710	Weighted mode	8	-0.0389702	0.0726983	0.608526	-0.181459	0.103519	0.961779	0.834052	1.10907	0.999315
ebi-a-GCST90001720	finn-b-M13_ANKYLOSPON_STRICT	Ankylosing spondylitis, strict definition || id:finn-b-M13_ANKYLOSPON_STRICT	BAFF-R on transitional B cell || id:ebi-a-GCST90001720	Weighted mode	8	-0.0302086	0.0738326	0.694658	-0.17492	0.114503	0.970243	0.839524	1.12132	0.999315
ebi-a-GCST90001751	finn-b-M13_ANKYLOSPON_STRICT	Ankylosing spondylitis, strict definition || id:finn-b-M13_ANKYLOSPON_STRICT	CD20 on IgD+ CD38+ B cell || id:ebi-a-GCST90001751	Weighted mode	5	0.35739	0.186377	0.127628	-0.00790753	0.722688	1.42959	0.992124	2.05996	0.999315
ebi-a-GCST90001754	finn-b-M13_ANKYLOSPON_STRICT	Ankylosing spondylitis, strict definition || id:finn-b-M13_ANKYLOSPON_STRICT	CD20 on IgD- CD27- B cell || id:ebi-a-GCST90001754	Weighted mode	4	-0.112058	0.290672	0.725567	-0.681776	0.457659	0.893992	0.505718	1.58037	0.999315
ebi-a-GCST90001757	finn-b-M13_ANKYLOSPON_STRICT	Ankylosing spondylitis, strict definition || id:finn-b-M13_ANKYLOSPON_STRICT	CD20 on IgD- CD38dim B cell || id:ebi-a-GCST90001757	Weighted mode	6	-0.000860347	0.181332	0.996398	-0.356272	0.354551	0.99914	0.700282	1.42554	0.999315
ebi-a-GCST90001781	finn-b-M13_ANKYLOSPON_STRICT	Ankylosing spondylitis, strict definition || id:finn-b-M13_ANKYLOSPON_STRICT	CD25 on IgD+ CD38- naive B cell || id:ebi-a-GCST90001781	Weighted mode	3	-0.376951	0.243107	0.261155	-0.85344	0.0995374	0.685949	0.425947	1.10466	0.999315
ebi-a-GCST90001798	finn-b-M13_ANKYLOSPON_STRICT	Ankylosing spondylitis, strict definition || id:finn-b-M13_ANKYLOSPON_STRICT	CD27 on CD24+ CD27+ B cell || id:ebi-a-GCST90001798	Weighted mode	10	-0.0952456	0.10194	0.374523	-0.295048	0.104557	0.90915	0.744496	1.11022	0.999315
ebi-a-GCST90001804	finn-b-M13_ANKYLOSPON_STRICT	Ankylosing spondylitis, strict definition || id:finn-b-M13_ANKYLOSPON_STRICT	CD27 on IgD- CD38dim B cell || id:ebi-a-GCST90001804	Weighted mode	8	-0.0938069	0.0988489	0.374228	-0.287551	0.099937	0.910459	0.750098	1.1051	0.999315
ebi-a-GCST90001825	finn-b-M13_ANKYLOSPON_STRICT	Ankylosing spondylitis, strict definition || id:finn-b-M13_ANKYLOSPON_STRICT	IgD on IgD+ CD38dim B cell || id:ebi-a-GCST90001825	Weighted mode	5	-0.151688	0.092001	0.17454	-0.33201	0.0286335	0.859256	0.71748	1.02905	0.999315
ebi-a-GCST90001863	finn-b-M13_ANKYLOSPON_STRICT	Ankylosing spondylitis, strict definition || id:finn-b-M13_ANKYLOSPON_STRICT	CD3 on CD28+ CD45RA- CD8+ T cell || id:ebi-a-GCST90001863	Weighted mode	4	0.0026529	0.174612	0.988832	-0.339586	0.344892	1.00266	0.712065	1.41184	0.999315
ebi-a-GCST90001883	finn-b-M13_ANKYLOSPON_STRICT	Ankylosing spondylitis, strict definition || id:finn-b-M13_ANKYLOSPON_STRICT	CD16-CD56 on Natural Killer T || id:ebi-a-GCST90001883	Weighted mode	4	0.0398599	0.18104	0.839869	-0.314979	0.394699	1.04066	0.729804	1.48394	0.999315
ebi-a-GCST90001907	finn-b-M13_ANKYLOSPON_STRICT	Ankylosing spondylitis, strict definition || id:finn-b-M13_ANKYLOSPON_STRICT	CCR7 on naive CD4+ T cell || id:ebi-a-GCST90001907	Weighted mode	4	-0.011932	0.203989	0.957034	-0.411751	0.387887	0.988139	0.662489	1.47386	0.999315
ebi-a-GCST90001956	finn-b-M13_ANKYLOSPON_STRICT	Ankylosing spondylitis, strict definition || id:finn-b-M13_ANKYLOSPON_STRICT	CD33 on CD33+ HLA DR+ || id:ebi-a-GCST90001956	Weighted mode	4	0.0302408	0.0487236	0.578784	-0.0652575	0.125739	1.0307	0.936826	1.13399	0.999315
ebi-a-GCST90001979	finn-b-M13_ANKYLOSPON_STRICT	Ankylosing spondylitis, strict definition || id:finn-b-M13_ANKYLOSPON_STRICT	CD16 on CD14- CD16+ monocyte || id:ebi-a-GCST90001979	Weighted mode	8	0.0337703	0.0773299	0.675479	-0.117796	0.185337	1.03435	0.888877	1.20362	0.999315
ebi-a-GCST90001984	finn-b-M13_ANKYLOSPON_STRICT	Ankylosing spondylitis, strict definition || id:finn-b-M13_ANKYLOSPON_STRICT	HLA DR on CD14- CD16+ monocyte || id:ebi-a-GCST90001984	Weighted mode	7	-0.390939	0.123327	0.0193205	-0.632661	-0.149217	0.676421	0.531177	0.861382	0.999315
ebi-a-GCST90002073	finn-b-M13_ANKYLOSPON_STRICT	Ankylosing spondylitis, strict definition || id:finn-b-M13_ANKYLOSPON_STRICT	SSC-A on monocyte || id:ebi-a-GCST90002073	Weighted mode	7	0.0126852	0.101092	0.904241	-0.185455	0.210825	1.01277	0.830726	1.2347	0.999315
ebi-a-GCST90002098	finn-b-M13_ANKYLOSPON_STRICT	Ankylosing spondylitis, strict definition || id:finn-b-M13_ANKYLOSPON_STRICT	CD45RA on naive CD4+ T cell || id:ebi-a-GCST90002098	Weighted mode	10	0.002837	0.0753903	0.970804	-0.144928	0.150602	1.00284	0.865085	1.16253	0.999315
ebi-a-GCST90002119	finn-b-M13_ANKYLOSPON_STRICT	Ankylosing spondylitis, strict definition || id:finn-b-M13_ANKYLOSPON_STRICT	CD8 on CD28+ CD45RA+ CD8+ T cell || id:ebi-a-GCST90002119	Weighted mode	8	0.0755716	0.105164	0.495663	-0.130549	0.281693	1.0785	0.877613	1.32537	0.999315
ebi-a-GCST90001417	finn-b-M13_ANKYLOSPON_STRICT	Ankylosing spondylitis, strict definition || id:finn-b-M13_ANKYLOSPON_STRICT	CD24+ CD27+ B cell %B cell || id:ebi-a-GCST90001417	Weighted mode	3	0.297375	0.232995	0.330013	-0.159294	0.754045	1.34632	0.852746	2.12558	0.999315
ebi-a-GCST90001442	finn-b-M13_ANKYLOSPON_STRICT	Ankylosing spondylitis, strict definition || id:finn-b-M13_ANKYLOSPON_STRICT	CD24+ CD27+ B cell %lymphocyte || id:ebi-a-GCST90001442	Weighted mode	3	-0.197085	0.361028	0.639888	-0.9047	0.51053	0.821121	0.404663	1.66617	0.999315
ebi-a-GCST90001465	finn-b-M13_ANKYLOSPON_STRICT	Ankylosing spondylitis, strict definition || id:finn-b-M13_ANKYLOSPON_STRICT	CD86+ myeloid Dendritic Cell %Dendritic Cell || id:ebi-a-GCST90001465	Weighted mode	4	-0.0554789	0.108999	0.645834	-0.269116	0.158159	0.946032	0.764054	1.17135	0.999315
ebi-a-GCST90001469	finn-b-M13_ANKYLOSPON_STRICT	Ankylosing spondylitis, strict definition || id:finn-b-M13_ANKYLOSPON_STRICT	CD62L- myeloid Dendritic Cell %Dendritic Cell || id:ebi-a-GCST90001469	Weighted mode	6	-0.0399636	0.111937	0.735652	-0.259361	0.179433	0.960824	0.771545	1.19654	0.999315
ebi-a-GCST90001500	finn-b-M13_ANKYLOSPON_STRICT	Ankylosing spondylitis, strict definition || id:finn-b-M13_ANKYLOSPON_STRICT	Activated & resting CD4 regulatory T cell %CD4+ T cell || id:ebi-a-GCST90001500	Weighted mode	3	0.0501944	0.109772	0.692351	-0.16496	0.265348	1.05148	0.847928	1.30389	0.999315
ebi-a-GCST90001544	finn-b-M13_ANKYLOSPON_STRICT	Ankylosing spondylitis, strict definition || id:finn-b-M13_ANKYLOSPON_STRICT	Effector Memory CD4+ T cell %T cell || id:ebi-a-GCST90001544	Weighted mode	3	-0.151422	0.24148	0.594661	-0.624723	0.321879	0.859485	0.535409	1.37972	0.999315
ebi-a-GCST90001570	finn-b-M13_ANKYLOSPON_STRICT	Ankylosing spondylitis, strict definition || id:finn-b-M13_ANKYLOSPON_STRICT	Effector Memory CD4-CD8- T cell %CD4-CD8- T cell || id:ebi-a-GCST90001570	Weighted mode	4	-0.0361024	0.217175	0.878543	-0.461765	0.389561	0.964542	0.63017	1.47633	0.999315
ebi-a-GCST90001580	finn-b-M13_ANKYLOSPON_STRICT	Ankylosing spondylitis, strict definition || id:finn-b-M13_ANKYLOSPON_STRICT	CD14+ CD16+ monocyte Absolute Count || id:ebi-a-GCST90001580	Weighted mode	3	0.0578847	0.141958	0.722956	-0.220353	0.336122	1.05959	0.802236	1.39951	0.999315
ebi-a-GCST90001694	finn-b-M13_ANKYLOSPON_STRICT	Ankylosing spondylitis, strict definition || id:finn-b-M13_ANKYLOSPON_STRICT	CD28- CD4-CD8- T cell %T cell || id:ebi-a-GCST90001694	Weighted mode	3	-0.236013	0.318785	0.536203	-0.860832	0.388805	0.78977	0.42281	1.47522	0.999315
ebi-a-GCST90001704	finn-b-M13_ANKYLOSPON_STRICT	Ankylosing spondylitis, strict definition || id:finn-b-M13_ANKYLOSPON_STRICT	BAFF-R on IgD+ CD24- B cell || id:ebi-a-GCST90001704	Weighted mode	10	-0.0342888	0.064881	0.609943	-0.161455	0.0928779	0.966292	0.850904	1.09733	0.999315
ebi-a-GCST90001791	finn-b-M13_ANKYLOSPON_STRICT	Ankylosing spondylitis, strict definition || id:finn-b-M13_ANKYLOSPON_STRICT	CD25 on naive-mature B cell || id:ebi-a-GCST90001791	Weighted mode	4	0.0606334	0.212918	0.794345	-0.356686	0.477953	1.06251	0.699992	1.61277	0.999315
ebi-a-GCST90001813	finn-b-M13_ANKYLOSPON_STRICT	Ankylosing spondylitis, strict definition || id:finn-b-M13_ANKYLOSPON_STRICT	CD38 on IgD+ CD38dim B cell || id:ebi-a-GCST90001813	Weighted mode	4	0.0563243	0.237704	0.827953	-0.409576	0.522224	1.05794	0.663932	1.68577	0.999315
ebi-a-GCST90001841	finn-b-M13_ANKYLOSPON_STRICT	Ankylosing spondylitis, strict definition || id:finn-b-M13_ANKYLOSPON_STRICT	CD3 on Central Memory CD4+ T cell || id:ebi-a-GCST90001841	Weighted mode	4	-0.0281959	0.104637	0.805043	-0.233284	0.176892	0.972198	0.791929	1.1935	0.999315
ebi-a-GCST90001869	finn-b-M13_ANKYLOSPON_STRICT	Ankylosing spondylitis, strict definition || id:finn-b-M13_ANKYLOSPON_STRICT	CD3 on resting CD4 regulatory T cell || id:ebi-a-GCST90001869	Weighted mode	5	-0.0670352	0.13273	0.64008	-0.327186	0.193116	0.935162	0.72095	1.21302	0.999315
ebi-a-GCST90002013	finn-b-M13_ANKYLOSPON_STRICT	Ankylosing spondylitis, strict definition || id:finn-b-M13_ANKYLOSPON_STRICT	CCR2 on myeloid Dendritic Cell || id:ebi-a-GCST90002013	Weighted mode	3	-0.116059	0.198513	0.617957	-0.505144	0.273027	0.890423	0.603418	1.31394	0.999315
ebi-a-GCST90002030	finn-b-M13_ANKYLOSPON_STRICT	Ankylosing spondylitis, strict definition || id:finn-b-M13_ANKYLOSPON_STRICT	CD39 on CD39+ activated CD4 regulatory T cell || id:ebi-a-GCST90002030	Weighted mode	6	-0.0700524	0.0478375	0.202972	-0.163814	0.0237091	0.932345	0.8489	1.02399	0.999315
ebi-a-GCST90002110	finn-b-M13_ANKYLOSPON_STRICT	Ankylosing spondylitis, strict definition || id:finn-b-M13_ANKYLOSPON_STRICT	HLA DR on CD33dim HLA DR+ CD11b+ || id:ebi-a-GCST90002110	Weighted mode	3	-0.499586	0.144252	0.0742107	-0.782319	-0.216853	0.606782	0.457344	0.805049	0.999315
ebi-a-GCST90001468	finn-b-M13_ANKYLOSPON_STRICT	Ankylosing spondylitis, strict definition || id:finn-b-M13_ANKYLOSPON_STRICT	CD62L- myeloid Dendritic Cell Absolute Count || id:ebi-a-GCST90001468	Weighted mode	6	-0.0341034	0.108152	0.765249	-0.246081	0.177875	0.966472	0.781859	1.19468	0.999315
ebi-a-GCST90001481	finn-b-M13_ANKYLOSPON_STRICT	Ankylosing spondylitis, strict definition || id:finn-b-M13_ANKYLOSPON_STRICT	Resting CD4 regulatory T cell %CD4 regulatory T cell || id:ebi-a-GCST90001481	Weighted mode	10	0.0429161	0.0671572	0.538719	-0.0887121	0.174544	1.04385	0.915109	1.1907	0.999315
ebi-a-GCST90001532	finn-b-M13_ANKYLOSPON_STRICT	Ankylosing spondylitis, strict definition || id:finn-b-M13_ANKYLOSPON_STRICT	Basophil Absolute Count || id:ebi-a-GCST90001532	Weighted mode	3	-0.0359932	0.0610262	0.615082	-0.155605	0.0836182	0.964647	0.855898	1.08721	0.999315
ebi-a-GCST90001582	finn-b-M13_ANKYLOSPON_STRICT	Ankylosing spondylitis, strict definition || id:finn-b-M13_ANKYLOSPON_STRICT	CD14+ CD16- monocyte Absolute Count || id:ebi-a-GCST90001582	Weighted mode	3	-0.564202	0.33379	0.233038	-1.21843	0.0900266	0.568814	0.295694	1.0942	0.999315
ebi-a-GCST90001649	finn-b-M13_ANKYLOSPON_STRICT	Ankylosing spondylitis, strict definition || id:finn-b-M13_ANKYLOSPON_STRICT	HLA DR+ Natural Killer %Natural Killer || id:ebi-a-GCST90001649	Weighted mode	6	0.062003	0.132548	0.659623	-0.197791	0.321796	1.06397	0.820542	1.3796	0.999315
ebi-a-GCST90001691	finn-b-M13_ANKYLOSPON_STRICT	Ankylosing spondylitis, strict definition || id:finn-b-M13_ANKYLOSPON_STRICT	CD28+ CD45RA- CD8+ T cell %T cell || id:ebi-a-GCST90001691	Weighted mode	3	-0.0195169	0.0897716	0.848056	-0.195469	0.156436	0.980672	0.822449	1.16934	0.999315
ebi-a-GCST90001705	finn-b-M13_ANKYLOSPON_STRICT	Ankylosing spondylitis, strict definition || id:finn-b-M13_ANKYLOSPON_STRICT	BAFF-R on IgD+ CD38- B cell || id:ebi-a-GCST90001705	Weighted mode	9	-0.0288174	0.0661115	0.674439	-0.158396	0.100761	0.971594	0.853512	1.10601	0.999315
ebi-a-GCST90001706	finn-b-M13_ANKYLOSPON_STRICT	Ankylosing spondylitis, strict definition || id:finn-b-M13_ANKYLOSPON_STRICT	BAFF-R on IgD+ CD38- naive B cell || id:ebi-a-GCST90001706	Weighted mode	8	-0.0300072	0.0650907	0.658776	-0.157585	0.0975706	0.970439	0.854204	1.10249	0.999315
ebi-a-GCST90001712	finn-b-M13_ANKYLOSPON_STRICT	Ankylosing spondylitis, strict definition || id:finn-b-M13_ANKYLOSPON_STRICT	BAFF-R on IgD- CD38- B cell || id:ebi-a-GCST90001712	Weighted mode	7	-0.0357451	0.0664098	0.609775	-0.165908	0.0944182	0.964886	0.847124	1.09902	0.999315
ebi-a-GCST90001829	finn-b-M13_ANKYLOSPON_STRICT	Ankylosing spondylitis, strict definition || id:finn-b-M13_ANKYLOSPON_STRICT	BAFF-R on B cell || id:ebi-a-GCST90001829	Weighted mode	10	-0.0335813	0.0689777	0.638007	-0.168778	0.101615	0.966976	0.844697	1.10696	0.999315
ebi-a-GCST90001924	finn-b-M13_ANKYLOSPON_STRICT	Ankylosing spondylitis, strict definition || id:finn-b-M13_ANKYLOSPON_STRICT	CD127 on CD28+ CD4+ T cell || id:ebi-a-GCST90001924	Weighted mode	3	0.012558	0.261371	0.966046	-0.49973	0.524846	1.01264	0.606695	1.6902	0.999315
ebi-a-GCST90001985	finn-b-M13_ANKYLOSPON_STRICT	Ankylosing spondylitis, strict definition || id:finn-b-M13_ANKYLOSPON_STRICT	CD40 on monocytes || id:ebi-a-GCST90001985	Weighted mode	5	0.00278541	0.0748335	0.972092	-0.143888	0.149459	1.00279	0.865984	1.16121	0.999315
ebi-a-GCST90002005	finn-b-M13_ANKYLOSPON_STRICT	Ankylosing spondylitis, strict definition || id:finn-b-M13_ANKYLOSPON_STRICT	CD16 on CD14+ CD16+ monocyte || id:ebi-a-GCST90002005	Weighted mode	5	0.0505857	0.10707	0.661225	-0.159271	0.260442	1.05189	0.852765	1.2975	0.999315
ebi-a-GCST90002007	finn-b-M13_ANKYLOSPON_STRICT	Ankylosing spondylitis, strict definition || id:finn-b-M13_ANKYLOSPON_STRICT	HLA DR on CD14+ CD16+ monocyte || id:ebi-a-GCST90002007	Weighted mode	3	0.228624	0.165576	0.3014	-0.0959036	0.553153	1.25687	0.908552	1.73873	0.999315
ebi-a-GCST90002071	finn-b-M13_ANKYLOSPON_STRICT	Ankylosing spondylitis, strict definition || id:finn-b-M13_ANKYLOSPON_STRICT	SSC-A on myeloid Dendritic Cell || id:ebi-a-GCST90002071	Weighted mode	7	-0.169139	0.233165	0.495511	-0.626142	0.287864	0.844391	0.53465	1.33358	0.999315
ebi-a-GCST90001451	finn-b-M13_ANKYLOSPON_STRICT	Ankylosing spondylitis, strict definition || id:finn-b-M13_ANKYLOSPON_STRICT	CD62L- monocyte %monocyte || id:ebi-a-GCST90001451	Weighted mode	3	0.0759343	0.200885	0.741779	-0.3178	0.469668	1.07889	0.727748	1.59946	0.999315
ebi-a-GCST90001463	finn-b-M13_ANKYLOSPON_STRICT	Ankylosing spondylitis, strict definition || id:finn-b-M13_ANKYLOSPON_STRICT	CD62L- Dendritic Cell %Dendritic Cell || id:ebi-a-GCST90001463	Weighted mode	4	-0.0982854	0.116187	0.459729	-0.326011	0.129441	0.90639	0.721797	1.13819	0.999315
ebi-a-GCST90001484	finn-b-M13_ANKYLOSPON_STRICT	Ankylosing spondylitis, strict definition || id:finn-b-M13_ANKYLOSPON_STRICT	CD39+ resting CD4 regulatory T cell %resting CD4 regulatory T cell || id:ebi-a-GCST90001484	Weighted mode	7	-0.12958	0.13366	0.369751	-0.391554	0.132394	0.878464	0.676006	1.14156	0.999315
ebi-a-GCST90001634	finn-b-M13_ANKYLOSPON_STRICT	Ankylosing spondylitis, strict definition || id:finn-b-M13_ANKYLOSPON_STRICT	CD8dim Natural Killer T %T cell || id:ebi-a-GCST90001634	Weighted mode	5	0.0601797	0.180328	0.75535	-0.293264	0.413623	1.06203	0.745825	1.51229	0.999315
ebi-a-GCST90001647	finn-b-M13_ANKYLOSPON_STRICT	Ankylosing spondylitis, strict definition || id:finn-b-M13_ANKYLOSPON_STRICT	Natural Killer %lymphocyte || id:ebi-a-GCST90001647	Weighted mode	3	-0.0736951	0.217683	0.767192	-0.500355	0.352965	0.928955	0.606315	1.42328	0.999315
ebi-a-GCST90001658	finn-b-M13_ANKYLOSPON_STRICT	Ankylosing spondylitis, strict definition || id:finn-b-M13_ANKYLOSPON_STRICT	CD39+ CD4+ T cell %T cell || id:ebi-a-GCST90001658	Weighted mode	6	-0.063404	0.0558945	0.308085	-0.172957	0.0461492	0.938564	0.841174	1.04723	0.999315
ebi-a-GCST90001665	finn-b-M13_ANKYLOSPON_STRICT	Ankylosing spondylitis, strict definition || id:finn-b-M13_ANKYLOSPON_STRICT	CD28+ CD45RA+ CD8dim T cell %CD8dim T cell || id:ebi-a-GCST90001665	Weighted mode	5	0.0177188	0.0753727	0.825689	-0.130012	0.165449	1.01788	0.878085	1.17992	0.999315
ebi-a-GCST90001672	finn-b-M13_ANKYLOSPON_STRICT	Ankylosing spondylitis, strict definition || id:finn-b-M13_ANKYLOSPON_STRICT	CD39+ CD8+ T cell Absolute Count || id:ebi-a-GCST90001672	Weighted mode	7	-0.0581817	0.0518134	0.30439	-0.159736	0.0433727	0.943479	0.852369	1.04433	0.999315
ebi-a-GCST90001687	finn-b-M13_ANKYLOSPON_STRICT	Ankylosing spondylitis, strict definition || id:finn-b-M13_ANKYLOSPON_STRICT	CD28- CD8+ T cell Absolute Count || id:ebi-a-GCST90001687	Weighted mode	3	-0.503845	0.290354	0.224827	-1.07294	0.0652495	0.604203	0.342002	1.06743	0.999315
ebi-a-GCST90001696	finn-b-M13_ANKYLOSPON_STRICT	Ankylosing spondylitis, strict definition || id:finn-b-M13_ANKYLOSPON_STRICT	CD45RA- CD28- CD8+ T cell %CD8+ T cell || id:ebi-a-GCST90001696	Weighted mode	7	0.00288612	0.00369506	0.464452	-0.00435621	0.0101284	1.00289	0.995653	1.01018	0.999315
ebi-a-GCST90001707	finn-b-M13_ANKYLOSPON_STRICT	Ankylosing spondylitis, strict definition || id:finn-b-M13_ANKYLOSPON_STRICT	BAFF-R on IgD+ CD38- unswitched memory B cell || id:ebi-a-GCST90001707	Weighted mode	5	-0.047479	0.0660287	0.511868	-0.176895	0.0819372	0.953631	0.837868	1.08539	0.999315
ebi-a-GCST90001723	finn-b-M13_ANKYLOSPON_STRICT	Ankylosing spondylitis, strict definition || id:finn-b-M13_ANKYLOSPON_STRICT	CD19 on CD24+ CD27+ B cell || id:ebi-a-GCST90001723	Weighted mode	3	0.0252447	0.121765	0.854951	-0.213414	0.263904	1.02557	0.807821	1.302	0.999315
ebi-a-GCST90001748	finn-b-M13_ANKYLOSPON_STRICT	Ankylosing spondylitis, strict definition || id:finn-b-M13_ANKYLOSPON_STRICT	CD20 on IgD+ CD38- B cell || id:ebi-a-GCST90001748	Weighted mode	4	0.0154649	0.300022	0.962131	-0.572578	0.603508	1.01559	0.56407	1.82852	0.999315
ebi-a-GCST90001752	finn-b-M13_ANKYLOSPON_STRICT	Ankylosing spondylitis, strict definition || id:finn-b-M13_ANKYLOSPON_STRICT	CD20 on IgD+ CD38dim B cell || id:ebi-a-GCST90001752	Weighted mode	7	0.272396	0.228126	0.277516	-0.174731	0.719522	1.31311	0.839683	2.05345	0.999315
ebi-a-GCST90001787	finn-b-M13_ANKYLOSPON_STRICT	Ankylosing spondylitis, strict definition || id:finn-b-M13_ANKYLOSPON_STRICT	CD25 on IgD- CD38- B cell || id:ebi-a-GCST90001787	Weighted mode	3	-0.0298861	0.185376	0.886735	-0.393223	0.333451	0.970556	0.674878	1.39578	0.999315
ebi-a-GCST90001816	finn-b-M13_ANKYLOSPON_STRICT	Ankylosing spondylitis, strict definition || id:finn-b-M13_ANKYLOSPON_STRICT	CD38 on naive-mature B cell || id:ebi-a-GCST90001816	Weighted mode	3	-0.0350292	0.272207	0.90938	-0.568555	0.498497	0.965577	0.566343	1.64624	0.999315
ebi-a-GCST90001853	finn-b-M13_ANKYLOSPON_STRICT	Ankylosing spondylitis, strict definition || id:finn-b-M13_ANKYLOSPON_STRICT	CD3 on activated CD4 regulatory T cell || id:ebi-a-GCST90001853	Weighted mode	4	-0.00886916	0.109455	0.940521	-0.223401	0.205663	0.99117	0.799794	1.22834	0.999315
ebi-a-GCST90001856	finn-b-M13_ANKYLOSPON_STRICT	Ankylosing spondylitis, strict definition || id:finn-b-M13_ANKYLOSPON_STRICT	CD3 on CD39+ secreting CD4 regulatory T cell || id:ebi-a-GCST90001856	Weighted mode	3	-0.0073086	0.124273	0.95845	-0.250883	0.236266	0.992718	0.778113	1.26651	0.999315
ebi-a-GCST90001887	finn-b-M13_ANKYLOSPON_STRICT	Ankylosing spondylitis, strict definition || id:finn-b-M13_ANKYLOSPON_STRICT	CD28 on secreting CD4 regulatory T cell || id:ebi-a-GCST90001887	Weighted mode	3	-0.145826	0.192918	0.528611	-0.523944	0.232292	0.864308	0.59218	1.26149	0.999315
ebi-a-GCST90001926	finn-b-M13_ANKYLOSPON_STRICT	Ankylosing spondylitis, strict definition || id:finn-b-M13_ANKYLOSPON_STRICT	CD127 on granulocyte || id:ebi-a-GCST90001926	Weighted mode	8	0.179789	0.134326	0.222585	-0.0834892	0.443067	1.19696	0.919901	1.55748	0.999315
ebi-a-GCST90001963	finn-b-M13_ANKYLOSPON_STRICT	Ankylosing spondylitis, strict definition || id:finn-b-M13_ANKYLOSPON_STRICT	FSC-A on myeloid Dendritic Cell || id:ebi-a-GCST90001963	Weighted mode	3	0.0550005	0.182059	0.791094	-0.301835	0.411836	1.05654	0.73946	1.50959	0.999315
ebi-a-GCST90002117	finn-b-M13_ANKYLOSPON_STRICT	Ankylosing spondylitis, strict definition || id:finn-b-M13_ANKYLOSPON_STRICT	HLA DR on HLA DR+ Natural Killer || id:ebi-a-GCST90002117	Weighted mode	5	-0.1116	0.199628	0.605952	-0.50287	0.27967	0.894402	0.604792	1.32269	0.999315
ebi-a-GCST90001399	finn-b-M13_ANKYLOSPON_STRICT	Ankylosing spondylitis, strict definition || id:finn-b-M13_ANKYLOSPON_STRICT	IgD- CD27- B cell %B cell || id:ebi-a-GCST90001399	Weighted mode	3	0.15195	0.162629	0.448766	-0.166803	0.470702	1.1641	0.846367	1.60112	0.999315
ebi-a-GCST90001434	finn-b-M13_ANKYLOSPON_STRICT	Ankylosing spondylitis, strict definition || id:finn-b-M13_ANKYLOSPON_STRICT	Switched memory B cell %lymphocyte || id:ebi-a-GCST90001434	Weighted mode	3	0.0765695	0.350059	0.84715	-0.609545	0.762684	1.07958	0.543598	2.14402	0.999315
ebi-a-GCST90001496	finn-b-M13_ANKYLOSPON_STRICT	Ankylosing spondylitis, strict definition || id:finn-b-M13_ANKYLOSPON_STRICT	CD39+ secreting CD4 regulatory T cell %secreting CD4 regulatory T cell || id:ebi-a-GCST90001496	Weighted mode	7	-0.0900626	0.056142	0.159793	-0.200101	0.0199757	0.913874	0.818648	1.02018	0.999315
ebi-a-GCST90001547	finn-b-M13_ANKYLOSPON_STRICT	Ankylosing spondylitis, strict definition || id:finn-b-M13_ANKYLOSPON_STRICT	Terminally Differentiated CD4+ T cell %T cell || id:ebi-a-GCST90001547	Weighted mode	3	0.042103	0.151985	0.807769	-0.255787	0.339993	1.043	0.774307	1.40494	0.999315
ebi-a-GCST90001659	finn-b-M13_ANKYLOSPON_STRICT	Ankylosing spondylitis, strict definition || id:finn-b-M13_ANKYLOSPON_STRICT	CD39+ CD4+ T cell %CD4+ T cell || id:ebi-a-GCST90001659	Weighted mode	6	-0.0615449	0.0544235	0.309425	-0.168215	0.0451253	0.940311	0.845172	1.04616	0.999315
ebi-a-GCST90001681	finn-b-M13_ANKYLOSPON_STRICT	Ankylosing spondylitis, strict definition || id:finn-b-M13_ANKYLOSPON_STRICT	CD25++ CD8+ T cell Absolute Count || id:ebi-a-GCST90001681	Weighted mode	3	-0.252738	0.177942	0.291366	-0.601504	0.0960275	0.776671	0.547987	1.10079	0.999315
ebi-a-GCST90001724	finn-b-M13_ANKYLOSPON_STRICT	Ankylosing spondylitis, strict definition || id:finn-b-M13_ANKYLOSPON_STRICT	CD19 on IgD+ CD24+ B cell || id:ebi-a-GCST90001724	Weighted mode	4	0.0244803	0.1259	0.858251	-0.222283	0.271244	1.02478	0.800689	1.31159	0.999315
ebi-a-GCST90001738	finn-b-M13_ANKYLOSPON_STRICT	Ankylosing spondylitis, strict definition || id:finn-b-M13_ANKYLOSPON_STRICT	CD19 on unswitched memory B cell || id:ebi-a-GCST90001738	Weighted mode	4	0.0335862	0.130108	0.812994	-0.221425	0.288597	1.03416	0.801376	1.33455	0.999315
ebi-a-GCST90001745	finn-b-M13_ANKYLOSPON_STRICT	Ankylosing spondylitis, strict definition || id:finn-b-M13_ANKYLOSPON_STRICT	CD20 on CD24+ CD27+ B cell || id:ebi-a-GCST90001745	Weighted mode	6	-0.0692055	0.199339	0.742595	-0.459909	0.321498	0.933135	0.631341	1.37919	0.999315
ebi-a-GCST90001758	finn-b-M13_ANKYLOSPON_STRICT	Ankylosing spondylitis, strict definition || id:finn-b-M13_ANKYLOSPON_STRICT	CD20 on memory B cell || id:ebi-a-GCST90001758	Weighted mode	5	0.0129672	0.202771	0.952078	-0.384463	0.410398	1.01305	0.680816	1.50742	0.999315
ebi-a-GCST90001792	finn-b-M13_ANKYLOSPON_STRICT	Ankylosing spondylitis, strict definition || id:finn-b-M13_ANKYLOSPON_STRICT	CD25 on unswitched memory B cell || id:ebi-a-GCST90001792	Weighted mode	4	0.0133498	0.183287	0.946521	-0.345892	0.372592	1.01344	0.707589	1.45149	0.999315
ebi-a-GCST90001801	finn-b-M13_ANKYLOSPON_STRICT	Ankylosing spondylitis, strict definition || id:finn-b-M13_ANKYLOSPON_STRICT	CD27 on IgD+ CD38- unswitched memory B cell || id:ebi-a-GCST90001801	Weighted mode	5	-0.110354	0.109771	0.371627	-0.325505	0.104797	0.895517	0.722163	1.11049	0.999315
ebi-a-GCST90001842	finn-b-M13_ANKYLOSPON_STRICT	Ankylosing spondylitis, strict definition || id:finn-b-M13_ANKYLOSPON_STRICT	CD3 on Naive CD4+ T cell || id:ebi-a-GCST90001842	Weighted mode	4	-0.02417	0.0875094	0.80033	-0.195688	0.147348	0.97612	0.822268	1.15876	0.999315
ebi-a-GCST90001954	finn-b-M13_ANKYLOSPON_STRICT	Ankylosing spondylitis, strict definition || id:finn-b-M13_ANKYLOSPON_STRICT	CD33 on basophil || id:ebi-a-GCST90001954	Weighted mode	7	0.0366204	0.0510571	0.50018	-0.0634515	0.136692	1.0373	0.93852	1.14648	0.999315
ebi-a-GCST90001961	finn-b-M13_ANKYLOSPON_STRICT	Ankylosing spondylitis, strict definition || id:finn-b-M13_ANKYLOSPON_STRICT	CD25 on CD39+ CD4+ T cell || id:ebi-a-GCST90001961	Weighted mode	5	0.0843827	0.0803248	0.352756	-0.0730539	0.241819	1.08805	0.929551	1.27356	0.999315
ebi-a-GCST90001987	finn-b-M13_ANKYLOSPON_STRICT	Ankylosing spondylitis, strict definition || id:finn-b-M13_ANKYLOSPON_STRICT	CD64 on CD14+ CD16- monocyte || id:ebi-a-GCST90001987	Weighted mode	8	-0.141903	0.0941595	0.175527	-0.326456	0.0426497	0.867705	0.721476	1.04357	0.999315
ebi-a-GCST90002009	finn-b-M13_ANKYLOSPON_STRICT	Ankylosing spondylitis, strict definition || id:finn-b-M13_ANKYLOSPON_STRICT	HLA DR on CD14- CD16- || id:ebi-a-GCST90002009	Weighted mode	3	0.400066	0.233224	0.228412	-0.0570525	0.857185	1.49192	0.944544	2.35652	0.999315
ebi-a-GCST90002056	finn-b-M13_ANKYLOSPON_STRICT	Ankylosing spondylitis, strict definition || id:finn-b-M13_ANKYLOSPON_STRICT	CD8 on Effector Memory CD8+ T cell || id:ebi-a-GCST90002056	Weighted mode	3	0.460778	0.322962	0.289785	-0.172226	1.09378	1.58531	0.841789	2.98555	0.999315
ebi-a-GCST90002106	finn-b-M13_ANKYLOSPON_STRICT	Ankylosing spondylitis, strict definition || id:finn-b-M13_ANKYLOSPON_STRICT	HLA DR on Dendritic Cell || id:ebi-a-GCST90002106	Weighted mode	5	-0.124988	0.176497	0.517929	-0.470922	0.220945	0.882507	0.624427	1.24726	0.999315
ebi-a-GCST90001489	finn-b-M13_ANKYLOSPON_STRICT	Ankylosing spondylitis, strict definition || id:finn-b-M13_ANKYLOSPON_STRICT	CD39+ activated CD4 regulatory T cell Absolute Count || id:ebi-a-GCST90001489	Weighted mode	4	-0.231034	0.150388	0.222059	-0.525794	0.0637257	0.793712	0.591086	1.0658	0.999315
ebi-a-GCST90001492	finn-b-M13_ANKYLOSPON_STRICT	Ankylosing spondylitis, strict definition || id:finn-b-M13_ANKYLOSPON_STRICT	Secreting CD4 regulatory T cell Absolute Count || id:ebi-a-GCST90001492	Weighted mode	4	-0.022358	0.0860579	0.811826	-0.191032	0.146316	0.97789	0.826107	1.15756	0.999315
ebi-a-GCST90001530	finn-b-M13_ANKYLOSPON_STRICT	Ankylosing spondylitis, strict definition || id:finn-b-M13_ANKYLOSPON_STRICT	Monocytic Myeloid-Derived Suppressor Cells Absolute Count || id:ebi-a-GCST90001530	Weighted mode	3	0.0617353	0.114265	0.64312	-0.162224	0.285695	1.06368	0.850251	1.33069	0.999315
ebi-a-GCST90001531	finn-b-M13_ANKYLOSPON_STRICT	Ankylosing spondylitis, strict definition || id:finn-b-M13_ANKYLOSPON_STRICT	CD33dim HLA DR- Absolute Count || id:ebi-a-GCST90001531	Weighted mode	3	-0.0352782	0.0591811	0.611584	-0.151273	0.0807167	0.965337	0.859613	1.08406	0.999315
ebi-a-GCST90001560	finn-b-M13_ANKYLOSPON_STRICT	Ankylosing spondylitis, strict definition || id:finn-b-M13_ANKYLOSPON_STRICT	CD45RA+ CD8+ T cell Absolute Count || id:ebi-a-GCST90001560	Weighted mode	3	-0.400477	0.381284	0.403756	-1.14779	0.346839	0.67	0.317336	1.41459	0.999315
ebi-a-GCST90001622	finn-b-M13_ANKYLOSPON_STRICT	Ankylosing spondylitis, strict definition || id:finn-b-M13_ANKYLOSPON_STRICT	Natural Killer T %T cell || id:ebi-a-GCST90001622	Weighted mode	5	0.127226	0.239314	0.623136	-0.341829	0.596281	1.13567	0.71047	1.81536	0.999315
ebi-a-GCST90001698	finn-b-M13_ANKYLOSPON_STRICT	Ankylosing spondylitis, strict definition || id:finn-b-M13_ANKYLOSPON_STRICT	CD45RA+ CD28- CD8+ T cell Absolute Count || id:ebi-a-GCST90001698	Weighted mode	421	3.84675e-05	2.91377e-05	0.187489	-1.86425e-05	9.55774e-05	1.00004	0.999981	1.0001	0.999315
ebi-a-GCST90001708	finn-b-M13_ANKYLOSPON_STRICT	Ankylosing spondylitis, strict definition || id:finn-b-M13_ANKYLOSPON_STRICT	BAFF-R on IgD+ CD38+ B cell || id:ebi-a-GCST90001708	Weighted mode	10	-0.0369707	0.0656433	0.58705	-0.165632	0.0916903	0.963704	0.847358	1.09603	0.999315
ebi-a-GCST90001743	finn-b-M13_ANKYLOSPON_STRICT	Ankylosing spondylitis, strict definition || id:finn-b-M13_ANKYLOSPON_STRICT	CD20 on B cell || id:ebi-a-GCST90001743	Weighted mode	3	0.471657	0.308641	0.266057	-0.133279	1.07659	1.60265	0.875221	2.93466	0.999315
ebi-a-GCST90001980	finn-b-M13_ANKYLOSPON_STRICT	Ankylosing spondylitis, strict definition || id:finn-b-M13_ANKYLOSPON_STRICT	CD40 on CD14+ CD16- monocyte || id:ebi-a-GCST90001980	Weighted mode	4	0.00366883	0.0816663	0.966991	-0.156397	0.163735	1.00368	0.85522	1.1779	0.999315
ebi-a-GCST90002003	finn-b-M13_ANKYLOSPON_STRICT	Ankylosing spondylitis, strict definition || id:finn-b-M13_ANKYLOSPON_STRICT	CCR2 on CD14- CD16- || id:ebi-a-GCST90002003	Weighted mode	3	-0.386792	0.292219	0.31666	-0.959541	0.185957	0.679232	0.383069	1.20437	0.999315
