# Supplementary material for: The causal relationship between immune cells and ankylosing spondylitis: a bidirectional Mendelian randomization study
Source: Arthritis Res Ther. 2024 Jan 16;26:24. doi: 10.1186/s13075-024-03266-0 (PMC10790477; doi:10.1186/s13075-024-03266-0)
Supplement: Supplementary file 4 — Additional file 4: Supplementary Table S2. Summary of MR Analysis results of causal relationship between ankylosing spondylitis and immune cells. [file 13075_2024_3266_MOESM4_ESM.xlsx]

## Sheet: Sheet1
id.exposure	id.outcome	outcome	exposure	method	nsnp	b	se	pval	lo_ci	up_ci	or	or_lci95	or_uci95	pval_FDR
finn-b-M13_ANKYLOSPON_STRICT	ebi-a-GCST90001392	IgD+ CD38+ B cell Absolute Count || id:ebi-a-GCST90001392	Ankylosing spondylitis, strict definition || id:finn-b-M13_ANKYLOSPON_STRICT	Inverse variance weighted	6	-0.000302752	0.00726313	0.966751	-0.0145385	0.013933	0.999697	0.985567	1.01403	0.977598
finn-b-M13_ANKYLOSPON_STRICT	ebi-a-GCST90001404	Plasma Blast-Plasma Cell %B cell || id:ebi-a-GCST90001404	Ankylosing spondylitis, strict definition || id:finn-b-M13_ANKYLOSPON_STRICT	Inverse variance weighted	6	0.00367405	0.00704673	0.602099	-0.0101375	0.0174856	1.00368	0.989914	1.01764	0.850952
finn-b-M13_ANKYLOSPON_STRICT	ebi-a-GCST90001422	CD20- CD38- B cell %B cell || id:ebi-a-GCST90001422	Ankylosing spondylitis, strict definition || id:finn-b-M13_ANKYLOSPON_STRICT	Inverse variance weighted	6	0.00197793	0.00696048	0.776284	-0.0116646	0.0156205	1.00198	0.988403	1.01574	0.914129
finn-b-M13_ANKYLOSPON_STRICT	ebi-a-GCST90001445	IgD- CD38- B cell %B cell || id:ebi-a-GCST90001445	Ankylosing spondylitis, strict definition || id:finn-b-M13_ANKYLOSPON_STRICT	Inverse variance weighted	6	-0.00419062	0.00755551	0.579138	-0.0189994	0.0106182	0.995818	0.98118	1.01067	0.847641
finn-b-M13_ANKYLOSPON_STRICT	ebi-a-GCST90001498	Activated & resting CD4 regulatory T cell Absolute Count || id:ebi-a-GCST90001498	Ankylosing spondylitis, strict definition || id:finn-b-M13_ANKYLOSPON_STRICT	Inverse variance weighted	6	0.0169479	0.00770586	0.0278525	0.00184445	0.0320514	1.01709	1.00185	1.03257	0.254306
finn-b-M13_ANKYLOSPON_STRICT	ebi-a-GCST90001534	CD45RA- CD4+ T cell Absolute Count || id:ebi-a-GCST90001534	Ankylosing spondylitis, strict definition || id:finn-b-M13_ANKYLOSPON_STRICT	Inverse variance weighted	6	0.00797453	0.00812024	0.326073	-0.00794115	0.0238902	1.00801	0.99209	1.02418	0.694006
finn-b-M13_ANKYLOSPON_STRICT	ebi-a-GCST90001538	Central Memory CD4+ T cell %CD4+ T cell || id:ebi-a-GCST90001538	Ankylosing spondylitis, strict definition || id:finn-b-M13_ANKYLOSPON_STRICT	Inverse variance weighted	6	0.00416659	0.00791834	0.598753	-0.0113534	0.0196865	1.00418	0.988711	1.01988	0.850952
finn-b-M13_ANKYLOSPON_STRICT	ebi-a-GCST90001573	Terminally Differentiated CD4-CD8- T cell %CD4-CD8- T cell || id:ebi-a-GCST90001573	Ankylosing spondylitis, strict definition || id:finn-b-M13_ANKYLOSPON_STRICT	Inverse variance weighted	6	0.00512767	0.00758109	0.498802	-0.00973127	0.0199866	1.00514	0.990316	1.02019	0.817583
finn-b-M13_ANKYLOSPON_STRICT	ebi-a-GCST90001618	HLA DR+ T cell Absolute Count || id:ebi-a-GCST90001618	Ankylosing spondylitis, strict definition || id:finn-b-M13_ANKYLOSPON_STRICT	Inverse variance weighted	6	0.000263183	0.00742759	0.971734	-0.0142949	0.0148213	1.00026	0.985807	1.01493	0.979406
finn-b-M13_ANKYLOSPON_STRICT	ebi-a-GCST90001651	Granulocyte Absolute Count || id:ebi-a-GCST90001651	Ankylosing spondylitis, strict definition || id:finn-b-M13_ANKYLOSPON_STRICT	Inverse variance weighted	6	0.00133032	0.00760922	0.861213	-0.0135838	0.0162444	1.00133	0.986508	1.01638	0.948539
finn-b-M13_ANKYLOSPON_STRICT	ebi-a-GCST90001663	CD28- CD8dim T cell Absolute Count || id:ebi-a-GCST90001663	Ankylosing spondylitis, strict definition || id:finn-b-M13_ANKYLOSPON_STRICT	Inverse variance weighted	6	-0.00804106	0.00884596	0.363345	-0.0253791	0.00929702	0.991991	0.97494	1.00934	0.722905
finn-b-M13_ANKYLOSPON_STRICT	ebi-a-GCST90001669	CD28+ CD45RA- CD8dim T cell Absolute Count || id:ebi-a-GCST90001669	Ankylosing spondylitis, strict definition || id:finn-b-M13_ANKYLOSPON_STRICT	Inverse variance weighted	6	-0.00977711	0.00695889	0.160027	-0.0234165	0.00386231	0.990271	0.976856	1.00387	0.543651
finn-b-M13_ANKYLOSPON_STRICT	ebi-a-GCST90001686	CD28- CD8+ T cell %CD8+ T cell || id:ebi-a-GCST90001686	Ankylosing spondylitis, strict definition || id:finn-b-M13_ANKYLOSPON_STRICT	Inverse variance weighted	6	-0.0161607	0.007341	0.0277052	-0.0305491	-0.00177238	0.983969	0.969913	0.998229	0.254306
finn-b-M13_ANKYLOSPON_STRICT	ebi-a-GCST90001693	CD28+ CD45RA- CD8+ T cell Absolute Count || id:ebi-a-GCST90001693	Ankylosing spondylitis, strict definition || id:finn-b-M13_ANKYLOSPON_STRICT	Inverse variance weighted	6	-0.00953484	0.00784828	0.224406	-0.0249175	0.00584778	0.99051	0.97539	1.00586	0.594015
finn-b-M13_ANKYLOSPON_STRICT	ebi-a-GCST90001721	CD19 on CD20- B cell || id:ebi-a-GCST90001721	Ankylosing spondylitis, strict definition || id:finn-b-M13_ANKYLOSPON_STRICT	Inverse variance weighted	6	-0.00809571	0.00637812	0.204337	-0.0205968	0.00440542	0.991937	0.979614	1.00442	0.588188
finn-b-M13_ANKYLOSPON_STRICT	ebi-a-GCST90001728	CD19 on IgD+ CD38- unswitched memory B cell || id:ebi-a-GCST90001728	Ankylosing spondylitis, strict definition || id:finn-b-M13_ANKYLOSPON_STRICT	Inverse variance weighted	6	0.0061109	0.0125711	0.626892	-0.0185285	0.0307503	1.00613	0.981642	1.03123	0.86044
finn-b-M13_ANKYLOSPON_STRICT	ebi-a-GCST90001729	CD19 on IgD+ CD38+ B cell || id:ebi-a-GCST90001729	Ankylosing spondylitis, strict definition || id:finn-b-M13_ANKYLOSPON_STRICT	Inverse variance weighted	6	-0.0184204	0.0068466	0.00713559	-0.0318398	-0.0050011	0.981748	0.968662	0.995011	0.149847
finn-b-M13_ANKYLOSPON_STRICT	ebi-a-GCST90001778	CD25 on IgD+ CD24+ B cell || id:ebi-a-GCST90001778	Ankylosing spondylitis, strict definition || id:finn-b-M13_ANKYLOSPON_STRICT	Inverse variance weighted	6	-0.00177657	0.00692552	0.797546	-0.0153506	0.0117975	0.998225	0.984767	1.01187	0.923628
finn-b-M13_ANKYLOSPON_STRICT	ebi-a-GCST90001847	CD3 on HLA DR+ T cell || id:ebi-a-GCST90001847	Ankylosing spondylitis, strict definition || id:finn-b-M13_ANKYLOSPON_STRICT	Inverse variance weighted	6	-0.0162041	0.00716317	0.0236886	-0.0302439	-0.0021643	0.983926	0.970209	0.997838	0.254306
finn-b-M13_ANKYLOSPON_STRICT	ebi-a-GCST90001851	CD3 on T cell || id:ebi-a-GCST90001851	Ankylosing spondylitis, strict definition || id:finn-b-M13_ANKYLOSPON_STRICT	Inverse variance weighted	6	0.00747328	0.00822088	0.363318	-0.00863965	0.0235862	1.0075	0.991398	1.02387	0.722905
finn-b-M13_ANKYLOSPON_STRICT	ebi-a-GCST90001852	CD3 on CD39+ resting CD4 regulatory T cell || id:ebi-a-GCST90001852	Ankylosing spondylitis, strict definition || id:finn-b-M13_ANKYLOSPON_STRICT	Inverse variance weighted	6	0.00642046	0.00706906	0.363747	-0.0074349	0.0202758	1.00644	0.992593	1.02048	0.722905
finn-b-M13_ANKYLOSPON_STRICT	ebi-a-GCST90001857	CD3 on activated & secreting CD4 regulatory T cell || id:ebi-a-GCST90001857	Ankylosing spondylitis, strict definition || id:finn-b-M13_ANKYLOSPON_STRICT	Inverse variance weighted	6	-0.000862052	0.00766512	0.910455	-0.0158857	0.0141616	0.999138	0.98424	1.01426	0.962394
finn-b-M13_ANKYLOSPON_STRICT	ebi-a-GCST90001872	HVEM on naive CD8+ T cell || id:ebi-a-GCST90001872	Ankylosing spondylitis, strict definition || id:finn-b-M13_ANKYLOSPON_STRICT	Inverse variance weighted	6	-0.0301174	0.0104249	0.00386481	-0.0505502	-0.00968462	0.970332	0.950706	0.990362	0.121742
finn-b-M13_ANKYLOSPON_STRICT	ebi-a-GCST90001888	CD28 on CD39+ secreting CD4 regulatory T cell || id:ebi-a-GCST90001888	Ankylosing spondylitis, strict definition || id:finn-b-M13_ANKYLOSPON_STRICT	Inverse variance weighted	6	0.00288555	0.0071997	0.688577	-0.0112259	0.016997	1.00289	0.988837	1.01714	0.885313
finn-b-M13_ANKYLOSPON_STRICT	ebi-a-GCST90001897	CD28 on CD39+ CD8+ T cell || id:ebi-a-GCST90001897	Ankylosing spondylitis, strict definition || id:finn-b-M13_ANKYLOSPON_STRICT	Inverse variance weighted	6	-0.00576017	0.0082571	0.485426	-0.0219441	0.0104237	0.994256	0.978295	1.01048	0.817583
finn-b-M13_ANKYLOSPON_STRICT	ebi-a-GCST90001923	CD127 on CD45RA- CD4 not regulatory T cell || id:ebi-a-GCST90001923	Ankylosing spondylitis, strict definition || id:finn-b-M13_ANKYLOSPON_STRICT	Inverse variance weighted	6	-0.00662997	0.00719941	0.3571	-0.0207408	0.00748087	0.993392	0.979473	1.00751	0.718764
finn-b-M13_ANKYLOSPON_STRICT	ebi-a-GCST90001942	CD25 on CD39+ secreting CD4 regulatory T cell || id:ebi-a-GCST90001942	Ankylosing spondylitis, strict definition || id:finn-b-M13_ANKYLOSPON_STRICT	Inverse variance weighted	6	0.00116561	0.00676743	0.86325	-0.0120985	0.0144298	1.00117	0.987974	1.01453	0.949123
finn-b-M13_ANKYLOSPON_STRICT	ebi-a-GCST90001946	CD33 on CD14+ monocyte || id:ebi-a-GCST90001946	Ankylosing spondylitis, strict definition || id:finn-b-M13_ANKYLOSPON_STRICT	Inverse variance weighted	6	0.00119739	0.00983285	0.903078	-0.018075	0.0204698	1.0012	0.982087	1.02068	0.95697
finn-b-M13_ANKYLOSPON_STRICT	ebi-a-GCST90001952	CD33 on Monocytic Myeloid-Derived Suppressor Cells || id:ebi-a-GCST90001952	Ankylosing spondylitis, strict definition || id:finn-b-M13_ANKYLOSPON_STRICT	Inverse variance weighted	6	0.00737634	0.00988956	0.455745	-0.0120072	0.0267599	1.0074	0.988065	1.02712	0.80345
finn-b-M13_ANKYLOSPON_STRICT	ebi-a-GCST90001957	CD33 on CD33+ HLA DR+ CD14- || id:ebi-a-GCST90001957	Ankylosing spondylitis, strict definition || id:finn-b-M13_ANKYLOSPON_STRICT	Inverse variance weighted	6	0.00713055	0.0100148	0.476466	-0.0124985	0.0267596	1.00716	0.987579	1.02712	0.817583
finn-b-M13_ANKYLOSPON_STRICT	ebi-a-GCST90001968	FSC-A on B cell || id:ebi-a-GCST90001968	Ankylosing spondylitis, strict definition || id:finn-b-M13_ANKYLOSPON_STRICT	Inverse variance weighted	6	-0.0123724	0.00729234	0.0897658	-0.0266654	0.00192055	0.987704	0.973687	1.00192	0.447173
finn-b-M13_ANKYLOSPON_STRICT	ebi-a-GCST90001969	FSC-A on Natural Killer || id:ebi-a-GCST90001969	Ankylosing spondylitis, strict definition || id:finn-b-M13_ANKYLOSPON_STRICT	Inverse variance weighted	6	-0.0127465	0.00973632	0.190478	-0.0318297	0.00633671	0.987334	0.968672	1.00636	0.580957
finn-b-M13_ANKYLOSPON_STRICT	ebi-a-GCST90001975	FSC-A on HLA DR+ T cell || id:ebi-a-GCST90001975	Ankylosing spondylitis, strict definition || id:finn-b-M13_ANKYLOSPON_STRICT	Inverse variance weighted	6	-0.00899648	0.00963925	0.350656	-0.0278894	0.00989645	0.991044	0.972496	1.00995	0.710333
finn-b-M13_ANKYLOSPON_STRICT	ebi-a-GCST90001998	PDL-1 on CD14+ CD16+ monocyte || id:ebi-a-GCST90001998	Ankylosing spondylitis, strict definition || id:finn-b-M13_ANKYLOSPON_STRICT	Inverse variance weighted	6	-0.00269596	0.00653412	0.679901	-0.0155028	0.0101109	0.997308	0.984617	1.01016	0.884832
finn-b-M13_ANKYLOSPON_STRICT	ebi-a-GCST90002002	PDL-1 on monocyte || id:ebi-a-GCST90002002	Ankylosing spondylitis, strict definition || id:finn-b-M13_ANKYLOSPON_STRICT	Inverse variance weighted	6	0.00067438	0.00666459	0.919401	-0.0123882	0.013737	1.00067	0.987688	1.01383	0.963958
finn-b-M13_ANKYLOSPON_STRICT	ebi-a-GCST90002006	CD64 on monocyte || id:ebi-a-GCST90002006	Ankylosing spondylitis, strict definition || id:finn-b-M13_ANKYLOSPON_STRICT	Inverse variance weighted	6	-0.00663505	0.00702797	0.345122	-0.0204099	0.00713977	0.993387	0.979797	1.00717	0.710333
finn-b-M13_ANKYLOSPON_STRICT	ebi-a-GCST90002041	CD45 on lymphocyte || id:ebi-a-GCST90002041	Ankylosing spondylitis, strict definition || id:finn-b-M13_ANKYLOSPON_STRICT	Inverse variance weighted	6	-0.0127796	0.0120173	0.287586	-0.0363335	0.0107743	0.987302	0.964319	1.01083	0.653388
finn-b-M13_ANKYLOSPON_STRICT	ebi-a-GCST90002060	CD8 on HLA DR+ CD8+ T cell || id:ebi-a-GCST90002060	Ankylosing spondylitis, strict definition || id:finn-b-M13_ANKYLOSPON_STRICT	Inverse variance weighted	6	0.0285912	0.00700355	4.46e-05	0.0148642	0.0423182	1.029	1.01498	1.04323	0.0140414
finn-b-M13_ANKYLOSPON_STRICT	ebi-a-GCST90002069	CD4 on CD39+ secreting CD4 regulatory T cell || id:ebi-a-GCST90002069	Ankylosing spondylitis, strict definition || id:finn-b-M13_ANKYLOSPON_STRICT	Inverse variance weighted	6	0.0113094	0.00996615	0.256466	-0.00822424	0.0308431	1.01137	0.991809	1.03132	0.619386
finn-b-M13_ANKYLOSPON_STRICT	ebi-a-GCST90002078	SSC-A on granulocyte || id:ebi-a-GCST90002078	Ankylosing spondylitis, strict definition || id:finn-b-M13_ANKYLOSPON_STRICT	Inverse variance weighted	6	-0.00183049	0.0075336	0.808023	-0.0165964	0.0129354	0.998171	0.983541	1.01302	0.92996
finn-b-M13_ANKYLOSPON_STRICT	ebi-a-GCST90002093	CD11b on CD66b++ myeloid cell || id:ebi-a-GCST90002093	Ankylosing spondylitis, strict definition || id:finn-b-M13_ANKYLOSPON_STRICT	Inverse variance weighted	6	-0.00493898	0.0129547	0.703018	-0.0303302	0.0204522	0.995073	0.970125	1.02066	0.889228
finn-b-M13_ANKYLOSPON_STRICT	ebi-a-GCST90002097	CD11b on CD33+ HLA DR+ CD14dim || id:ebi-a-GCST90002097	Ankylosing spondylitis, strict definition || id:finn-b-M13_ANKYLOSPON_STRICT	Inverse variance weighted	6	-0.00932903	0.00965917	0.334134	-0.028261	0.00960294	0.990714	0.972135	1.00965	0.702981
finn-b-M13_ANKYLOSPON_STRICT	ebi-a-GCST90001402	Switched memory B cell %B cell || id:ebi-a-GCST90001402	Ankylosing spondylitis, strict definition || id:finn-b-M13_ANKYLOSPON_STRICT	Inverse variance weighted	6	0.00336915	0.00914173	0.712466	-0.0145486	0.0212869	1.00337	0.985557	1.02152	0.889228
finn-b-M13_ANKYLOSPON_STRICT	ebi-a-GCST90001424	IgD+ B cell %Lymphocyte || id:ebi-a-GCST90001424	Ankylosing spondylitis, strict definition || id:finn-b-M13_ANKYLOSPON_STRICT	Inverse variance weighted	6	0.00501369	0.00750733	0.504236	-0.00970067	0.0197281	1.00503	0.990346	1.01992	0.817583
finn-b-M13_ANKYLOSPON_STRICT	ebi-a-GCST90001461	Dendritic Cell Absolute Count || id:ebi-a-GCST90001461	Ankylosing spondylitis, strict definition || id:finn-b-M13_ANKYLOSPON_STRICT	Inverse variance weighted	6	0.00470435	0.00783149	0.548042	-0.0106454	0.0200541	1.00472	0.989411	1.02026	0.838091
finn-b-M13_ANKYLOSPON_STRICT	ebi-a-GCST90001464	CD86+ myeloid Dendritic Cell Absolute Count || id:ebi-a-GCST90001464	Ankylosing spondylitis, strict definition || id:finn-b-M13_ANKYLOSPON_STRICT	Inverse variance weighted	6	0.0144812	0.00822898	0.0784441	-0.00164756	0.03061	1.01459	0.998354	1.03108	0.415292
finn-b-M13_ANKYLOSPON_STRICT	ebi-a-GCST90001474	Plasmacytoid Dendritic Cell %Dendritic Cell || id:ebi-a-GCST90001474	Ankylosing spondylitis, strict definition || id:finn-b-M13_ANKYLOSPON_STRICT	Inverse variance weighted	6	-0.0130896	0.00821885	0.111243	-0.0291985	0.00301936	0.986996	0.971224	1.00302	0.479927
finn-b-M13_ANKYLOSPON_STRICT	ebi-a-GCST90001477	HLA DR++ monocyte Absolute Count || id:ebi-a-GCST90001477	Ankylosing spondylitis, strict definition || id:finn-b-M13_ANKYLOSPON_STRICT	Inverse variance weighted	5	-0.0181986	0.0143514	0.204772	-0.0463274	0.00993013	0.981966	0.954729	1.00998	0.588188
finn-b-M13_ANKYLOSPON_STRICT	ebi-a-GCST90001487	Activated CD4 regulatory T cell %CD4 regulatory T cell || id:ebi-a-GCST90001487	Ankylosing spondylitis, strict definition || id:finn-b-M13_ANKYLOSPON_STRICT	Inverse variance weighted	6	0.00150716	0.00704411	0.830577	-0.0122993	0.0153136	1.00151	0.987776	1.01543	0.942818
finn-b-M13_ANKYLOSPON_STRICT	ebi-a-GCST90001507	CD25++ CD45RA+ CD4 not regulatory T cell Absolute Count || id:ebi-a-GCST90001507	Ankylosing spondylitis, strict definition || id:finn-b-M13_ANKYLOSPON_STRICT	Inverse variance weighted	6	0.0114443	0.00824894	0.165331	-0.00472363	0.0276122	1.01151	0.995288	1.028	0.549977
finn-b-M13_ANKYLOSPON_STRICT	ebi-a-GCST90001522	CD33- HLA DR- Absolute Count || id:ebi-a-GCST90001522	Ankylosing spondylitis, strict definition || id:finn-b-M13_ANKYLOSPON_STRICT	Inverse variance weighted	6	0.0036443	0.00971828	0.707665	-0.0154035	0.0226921	1.00365	0.984715	1.02295	0.889228
finn-b-M13_ANKYLOSPON_STRICT	ebi-a-GCST90001533	Basophil %CD33dim HLA DR- CD66b- || id:ebi-a-GCST90001533	Ankylosing spondylitis, strict definition || id:finn-b-M13_ANKYLOSPON_STRICT	Inverse variance weighted	6	0.00961268	0.0100898	0.340735	-0.0101633	0.0293887	1.00966	0.989888	1.02982	0.708459
finn-b-M13_ANKYLOSPON_STRICT	ebi-a-GCST90001549	Central Memory CD8+ T cell %CD8+ T cell || id:ebi-a-GCST90001549	Ankylosing spondylitis, strict definition || id:finn-b-M13_ANKYLOSPON_STRICT	Inverse variance weighted	6	0.0167089	0.007281	0.0217406	0.00243819	0.0309797	1.01685	1.00244	1.03146	0.249028
finn-b-M13_ANKYLOSPON_STRICT	ebi-a-GCST90001554	Effector Memory CD8+ T cell Absolute Count || id:ebi-a-GCST90001554	Ankylosing spondylitis, strict definition || id:finn-b-M13_ANKYLOSPON_STRICT	Inverse variance weighted	6	-0.0127949	0.0114819	0.265129	-0.0352995	0.0097097	0.987287	0.965316	1.00976	0.625584
finn-b-M13_ANKYLOSPON_STRICT	ebi-a-GCST90001561	CD45RA+ CD8+ T cell %CD8+ T cell || id:ebi-a-GCST90001561	Ankylosing spondylitis, strict definition || id:finn-b-M13_ANKYLOSPON_STRICT	Inverse variance weighted	6	0.00687016	0.0065033	0.290781	-0.00587631	0.0196166	1.00689	0.994141	1.01981	0.653388
finn-b-M13_ANKYLOSPON_STRICT	ebi-a-GCST90001569	Effector Memory CD4-CD8- T cell Absolute Count || id:ebi-a-GCST90001569	Ankylosing spondylitis, strict definition || id:finn-b-M13_ANKYLOSPON_STRICT	Inverse variance weighted	6	0.00839775	0.0077539	0.278793	-0.0067999	0.0235954	1.00843	0.993223	1.02388	0.643368
finn-b-M13_ANKYLOSPON_STRICT	ebi-a-GCST90001578	Transitional B cell %lymphocyte || id:ebi-a-GCST90001578	Ankylosing spondylitis, strict definition || id:finn-b-M13_ANKYLOSPON_STRICT	Inverse variance weighted	6	0.00220005	0.00789777	0.780578	-0.0132796	0.0176797	1.0022	0.986808	1.01784	0.915762
finn-b-M13_ANKYLOSPON_STRICT	ebi-a-GCST90001585	CD14+ CD16+ monocyte %monocyte || id:ebi-a-GCST90001585	Ankylosing spondylitis, strict definition || id:finn-b-M13_ANKYLOSPON_STRICT	Inverse variance weighted	6	0.00494822	0.0112299	0.659482	-0.0170624	0.0269589	1.00496	0.983082	1.02733	0.880241
finn-b-M13_ANKYLOSPON_STRICT	ebi-a-GCST90001587	CD16+ monocyte %monocyte || id:ebi-a-GCST90001587	Ankylosing spondylitis, strict definition || id:finn-b-M13_ANKYLOSPON_STRICT	Inverse variance weighted	6	-0.00365337	0.00901684	0.685351	-0.0213264	0.0140196	0.996353	0.978899	1.01412	0.884832
finn-b-M13_ANKYLOSPON_STRICT	ebi-a-GCST90001589	CD4+/CD8+ T cell || id:ebi-a-GCST90001589	Ankylosing spondylitis, strict definition || id:finn-b-M13_ANKYLOSPON_STRICT	Inverse variance weighted	6	0.0166306	0.0114957	0.147988	-0.00590106	0.0391622	1.01677	0.994116	1.03994	0.543651
finn-b-M13_ANKYLOSPON_STRICT	ebi-a-GCST90001602	Lymphocyte %leukocyte || id:ebi-a-GCST90001602	Ankylosing spondylitis, strict definition || id:finn-b-M13_ANKYLOSPON_STRICT	Inverse variance weighted	6	0.0039763	0.00880602	0.651598	-0.0132835	0.0212361	1.00398	0.986804	1.02146	0.875844
finn-b-M13_ANKYLOSPON_STRICT	ebi-a-GCST90001652	Granulocyte %leukocyte || id:ebi-a-GCST90001652	Ankylosing spondylitis, strict definition || id:finn-b-M13_ANKYLOSPON_STRICT	Inverse variance weighted	6	-0.0053997	0.00948564	0.569187	-0.0239916	0.0131922	0.994615	0.976294	1.01328	0.845452
finn-b-M13_ANKYLOSPON_STRICT	ebi-a-GCST90001667	CD28+ CD45RA- CD8dim T cell %T cell || id:ebi-a-GCST90001667	Ankylosing spondylitis, strict definition || id:finn-b-M13_ANKYLOSPON_STRICT	Inverse variance weighted	6	-0.0145719	0.00922682	0.114268	-0.0326565	0.0035127	0.985534	0.967871	1.00352	0.479927
finn-b-M13_ANKYLOSPON_STRICT	ebi-a-GCST90001736	CD19 on memory B cell || id:ebi-a-GCST90001736	Ankylosing spondylitis, strict definition || id:finn-b-M13_ANKYLOSPON_STRICT	Inverse variance weighted	6	-0.00623647	0.00918071	0.496947	-0.0242307	0.0117577	0.993783	0.976061	1.01183	0.817583
finn-b-M13_ANKYLOSPON_STRICT	ebi-a-GCST90001785	CD25 on IgD- CD24- B cell || id:ebi-a-GCST90001785	Ankylosing spondylitis, strict definition || id:finn-b-M13_ANKYLOSPON_STRICT	Inverse variance weighted	6	0.0045586	0.00678437	0.50163	-0.00873876	0.017856	1.00457	0.991299	1.01802	0.817583
finn-b-M13_ANKYLOSPON_STRICT	ebi-a-GCST90001788	CD25 on IgD- CD38+ B cell || id:ebi-a-GCST90001788	Ankylosing spondylitis, strict definition || id:finn-b-M13_ANKYLOSPON_STRICT	Inverse variance weighted	6	0.0101008	0.00642462	0.115904	-0.00249146	0.022693	1.01015	0.997512	1.02295	0.483572
finn-b-M13_ANKYLOSPON_STRICT	ebi-a-GCST90001860	CD3 on CD39+ CD4+ T cell || id:ebi-a-GCST90001860	Ankylosing spondylitis, strict definition || id:finn-b-M13_ANKYLOSPON_STRICT	Inverse variance weighted	6	-0.00397248	0.00765431	0.603771	-0.0189749	0.01103	0.996035	0.981204	1.01109	0.850952
finn-b-M13_ANKYLOSPON_STRICT	ebi-a-GCST90001876	HVEM on Central Memory CD4+ T cell || id:ebi-a-GCST90001876	Ankylosing spondylitis, strict definition || id:finn-b-M13_ANKYLOSPON_STRICT	Inverse variance weighted	6	-0.0258687	0.0103874	0.01276	-0.0462279	-0.00550945	0.974463	0.954824	0.994506	0.200969
finn-b-M13_ANKYLOSPON_STRICT	ebi-a-GCST90001882	HVEM on Central Memory CD8+ T cell || id:ebi-a-GCST90001882	Ankylosing spondylitis, strict definition || id:finn-b-M13_ANKYLOSPON_STRICT	Inverse variance weighted	6	-0.0202786	0.011284	0.0723185	-0.0423954	0.00183808	0.979926	0.958491	1.00184	0.40907
finn-b-M13_ANKYLOSPON_STRICT	ebi-a-GCST90001884	CD16-CD56 on Natural Killer || id:ebi-a-GCST90001884	Ankylosing spondylitis, strict definition || id:finn-b-M13_ANKYLOSPON_STRICT	Inverse variance weighted	6	-0.00108691	0.00821466	0.894736	-0.0171877	0.0150138	0.998914	0.982959	1.01513	0.95697
finn-b-M13_ANKYLOSPON_STRICT	ebi-a-GCST90001890	CD28 on CD45RA+ CD4+ T cell || id:ebi-a-GCST90001890	Ankylosing spondylitis, strict definition || id:finn-b-M13_ANKYLOSPON_STRICT	Inverse variance weighted	6	0.00991644	0.00763288	0.193884	-0.005044	0.0248769	1.00997	0.994969	1.02519	0.580957
finn-b-M13_ANKYLOSPON_STRICT	ebi-a-GCST90001892	CD28 on CD39+ CD4+ T cell || id:ebi-a-GCST90001892	Ankylosing spondylitis, strict definition || id:finn-b-M13_ANKYLOSPON_STRICT	Inverse variance weighted	6	-0.00198381	0.00745884	0.790264	-0.0166031	0.0126355	0.998018	0.983534	1.01272	0.92357
finn-b-M13_ANKYLOSPON_STRICT	ebi-a-GCST90001894	CD28 on CD28+ CD4+ T cell || id:ebi-a-GCST90001894	Ankylosing spondylitis, strict definition || id:finn-b-M13_ANKYLOSPON_STRICT	Inverse variance weighted	6	-0.0107161	0.00930644	0.249536	-0.0289568	0.00752448	0.989341	0.971458	1.00755	0.614093
finn-b-M13_ANKYLOSPON_STRICT	ebi-a-GCST90001903	CD86 on myeloid Dendritic Cell || id:ebi-a-GCST90001903	Ankylosing spondylitis, strict definition || id:finn-b-M13_ANKYLOSPON_STRICT	Inverse variance weighted	6	0.000474124	0.00746744	0.949375	-0.0141621	0.0151103	1.00047	0.985938	1.01523	0.972936
finn-b-M13_ANKYLOSPON_STRICT	ebi-a-GCST90001919	CD45 on Natural Killer T || id:ebi-a-GCST90001919	Ankylosing spondylitis, strict definition || id:finn-b-M13_ANKYLOSPON_STRICT	Inverse variance weighted	6	-0.0146717	0.007355	0.0460657	-0.0290875	-0.000255889	0.985435	0.971331	0.999744	0.31545
finn-b-M13_ANKYLOSPON_STRICT	ebi-a-GCST90001929	CD127 on CD28+ CD45RA+ CD8+ T cell || id:ebi-a-GCST90001929	Ankylosing spondylitis, strict definition || id:finn-b-M13_ANKYLOSPON_STRICT	Inverse variance weighted	6	-0.00198068	0.00690629	0.774271	-0.015517	0.0115556	0.998021	0.984603	1.01162	0.914129
finn-b-M13_ANKYLOSPON_STRICT	ebi-a-GCST90001932	CD127 on CD45RA+ CD4+ T cell || id:ebi-a-GCST90001932	Ankylosing spondylitis, strict definition || id:finn-b-M13_ANKYLOSPON_STRICT	Inverse variance weighted	6	0.0202793	0.00728888	0.00539869	0.00599313	0.0345655	1.02049	1.00601	1.03517	0.136047
finn-b-M13_ANKYLOSPON_STRICT	ebi-a-GCST90001938	CD25 on CD39+ resting CD4 regulatory T cell || id:ebi-a-GCST90001938	Ankylosing spondylitis, strict definition || id:finn-b-M13_ANKYLOSPON_STRICT	Inverse variance weighted	6	0.00603387	0.00644281	0.349001	-0.00659403	0.0186618	1.00605	0.993428	1.01884	0.710333
finn-b-M13_ANKYLOSPON_STRICT	ebi-a-GCST90001955	CD33 on Immature Myeloid-Derived Suppressor Cells || id:ebi-a-GCST90001955	Ankylosing spondylitis, strict definition || id:finn-b-M13_ANKYLOSPON_STRICT	Inverse variance weighted	6	0.0166321	0.00999832	0.0962146	-0.00296461	0.0362288	1.01677	0.99704	1.03689	0.457116
finn-b-M13_ANKYLOSPON_STRICT	ebi-a-GCST90002019	CD14 on Monocytic Myeloid-Derived Suppressor Cells || id:ebi-a-GCST90002019	Ankylosing spondylitis, strict definition || id:finn-b-M13_ANKYLOSPON_STRICT	Inverse variance weighted	6	0.00376271	0.00968307	0.697582	-0.0152161	0.0227415	1.00377	0.984899	1.023	0.889228
finn-b-M13_ANKYLOSPON_STRICT	ebi-a-GCST90002020	CD14 on CD33+ HLA DR+ CD14dim || id:ebi-a-GCST90002020	Ankylosing spondylitis, strict definition || id:finn-b-M13_ANKYLOSPON_STRICT	Inverse variance weighted	6	-0.00428449	0.00949486	0.651815	-0.0228944	0.0143254	0.995725	0.977366	1.01443	0.875844
finn-b-M13_ANKYLOSPON_STRICT	ebi-a-GCST90002021	CD14 on CD33dim HLA DR+ CD11b+ || id:ebi-a-GCST90002021	Ankylosing spondylitis, strict definition || id:finn-b-M13_ANKYLOSPON_STRICT	Inverse variance weighted	6	0.028175	0.00941705	0.00277239	0.00971754	0.0466324	1.02858	1.00976	1.04774	0.111401
finn-b-M13_ANKYLOSPON_STRICT	ebi-a-GCST90002036	CD80 on CD62L+ myeloid Dendritic Cell || id:ebi-a-GCST90002036	Ankylosing spondylitis, strict definition || id:finn-b-M13_ANKYLOSPON_STRICT	Inverse variance weighted	6	-0.00296699	0.00731481	0.685026	-0.017304	0.01137	0.997037	0.982845	1.01143	0.884832
finn-b-M13_ANKYLOSPON_STRICT	ebi-a-GCST90002062	CD4 on CD28+ CD4+ T cell || id:ebi-a-GCST90002062	Ankylosing spondylitis, strict definition || id:finn-b-M13_ANKYLOSPON_STRICT	Inverse variance weighted	6	0.0192761	0.0085132	0.0235583	0.0025902	0.0359619	1.01946	1.00259	1.03662	0.254306
finn-b-M13_ANKYLOSPON_STRICT	ebi-a-GCST90002087	CD11c on myeloid Dendritic Cell || id:ebi-a-GCST90002087	Ankylosing spondylitis, strict definition || id:finn-b-M13_ANKYLOSPON_STRICT	Inverse variance weighted	6	-0.00164688	0.0103886	0.874041	-0.0220085	0.0187148	0.998354	0.978232	1.01889	0.9547
finn-b-M13_ANKYLOSPON_STRICT	ebi-a-GCST90002088	CD11c on CD62L+ myeloid Dendritic Cell || id:ebi-a-GCST90002088	Ankylosing spondylitis, strict definition || id:finn-b-M13_ANKYLOSPON_STRICT	Inverse variance weighted	6	-0.000130435	0.0101107	0.989707	-0.0199475	0.0196866	0.99987	0.98025	1.01988	0.994442
finn-b-M13_ANKYLOSPON_STRICT	ebi-a-GCST90002089	CD11c on monocyte || id:ebi-a-GCST90002089	Ankylosing spondylitis, strict definition || id:finn-b-M13_ANKYLOSPON_STRICT	Inverse variance weighted	6	-0.00370443	0.00893689	0.6785	-0.0212207	0.0138119	0.996302	0.979003	1.01391	0.884832
finn-b-M13_ANKYLOSPON_STRICT	ebi-a-GCST90002114	HLA DR on HLA DR+ CD4+ T cell || id:ebi-a-GCST90002114	Ankylosing spondylitis, strict definition || id:finn-b-M13_ANKYLOSPON_STRICT	Inverse variance weighted	6	-0.0117096	0.00713853	0.100934	-0.0257011	0.0022819	0.988359	0.974626	1.00228	0.463853
finn-b-M13_ANKYLOSPON_STRICT	ebi-a-GCST90001447	IgD+ CD38+ B cell %B cell || id:ebi-a-GCST90001447	Ankylosing spondylitis, strict definition || id:finn-b-M13_ANKYLOSPON_STRICT	Inverse variance weighted	6	0.00814665	0.00848425	0.33695	-0.00848247	0.0247758	1.00818	0.991553	1.02509	0.703961
finn-b-M13_ANKYLOSPON_STRICT	ebi-a-GCST90001449	CD11c+ monocyte %monocyte || id:ebi-a-GCST90001449	Ankylosing spondylitis, strict definition || id:finn-b-M13_ANKYLOSPON_STRICT	Inverse variance weighted	6	0.00648715	0.00741631	0.38173	-0.00804882	0.0210231	1.00651	0.991983	1.02125	0.737698
finn-b-M13_ANKYLOSPON_STRICT	ebi-a-GCST90001480	Resting CD4 regulatory T cell Absolute Count || id:ebi-a-GCST90001480	Ankylosing spondylitis, strict definition || id:finn-b-M13_ANKYLOSPON_STRICT	Inverse variance weighted	6	0.0167248	0.00740527	0.0239147	0.00221045	0.0312391	1.01687	1.00221	1.03173	0.254306
finn-b-M13_ANKYLOSPON_STRICT	ebi-a-GCST90001483	CD39+ resting CD4 regulatory T cell Absolute Count || id:ebi-a-GCST90001483	Ankylosing spondylitis, strict definition || id:finn-b-M13_ANKYLOSPON_STRICT	Inverse variance weighted	6	-0.00140813	0.00798261	0.85998	-0.017054	0.0142378	0.998593	0.983091	1.01434	0.948539
finn-b-M13_ANKYLOSPON_STRICT	ebi-a-GCST90001495	CD39+ secreting CD4 regulatory T cell Absolute Count || id:ebi-a-GCST90001495	Ankylosing spondylitis, strict definition || id:finn-b-M13_ANKYLOSPON_STRICT	Inverse variance weighted	6	0.000335865	0.00844814	0.968288	-0.0162225	0.0168942	1.00034	0.983908	1.01704	0.977598
finn-b-M13_ANKYLOSPON_STRICT	ebi-a-GCST90001539	Central Memory CD4+ T cell %T cell || id:ebi-a-GCST90001539	Ankylosing spondylitis, strict definition || id:finn-b-M13_ANKYLOSPON_STRICT	Inverse variance weighted	6	0.00942783	0.00815067	0.247397	-0.00654748	0.0254031	1.00947	0.993474	1.02573	0.613578
finn-b-M13_ANKYLOSPON_STRICT	ebi-a-GCST90001542	Effector Memory CD4+ T cell Absolute Count || id:ebi-a-GCST90001542	Ankylosing spondylitis, strict definition || id:finn-b-M13_ANKYLOSPON_STRICT	Inverse variance weighted	6	-0.000397524	0.00801572	0.960447	-0.0161083	0.0153133	0.999603	0.984021	1.01543	0.974366
finn-b-M13_ANKYLOSPON_STRICT	ebi-a-GCST90001555	Effector Memory CD8+ T cell %CD8+ T cell || id:ebi-a-GCST90001555	Ankylosing spondylitis, strict definition || id:finn-b-M13_ANKYLOSPON_STRICT	Inverse variance weighted	6	-0.00893752	0.00648008	0.167824	-0.0216385	0.00376344	0.991102	0.978594	1.00377	0.549977
finn-b-M13_ANKYLOSPON_STRICT	ebi-a-GCST90001556	Effector Memory CD8+ T cell %T cell || id:ebi-a-GCST90001556	Ankylosing spondylitis, strict definition || id:finn-b-M13_ANKYLOSPON_STRICT	Inverse variance weighted	6	-0.0196781	0.00763665	0.00997208	-0.0346459	-0.00471025	0.980514	0.965947	0.995301	0.174511
finn-b-M13_ANKYLOSPON_STRICT	ebi-a-GCST90001571	Effector Memory CD4-CD8- T cell %T cell || id:ebi-a-GCST90001571	Ankylosing spondylitis, strict definition || id:finn-b-M13_ANKYLOSPON_STRICT	Inverse variance weighted	6	0.00429354	0.00722025	0.552076	-0.00985815	0.0184452	1.0043	0.99019	1.01862	0.838091
finn-b-M13_ANKYLOSPON_STRICT	ebi-a-GCST90001579	CD14- CD16+ monocyte Absolute Count || id:ebi-a-GCST90001579	Ankylosing spondylitis, strict definition || id:finn-b-M13_ANKYLOSPON_STRICT	Inverse variance weighted	6	-0.00453803	0.00880825	0.606412	-0.0218022	0.0127261	0.995472	0.978434	1.01281	0.85118
finn-b-M13_ANKYLOSPON_STRICT	ebi-a-GCST90001581	CD14- CD16- Absolute Count || id:ebi-a-GCST90001581	Ankylosing spondylitis, strict definition || id:finn-b-M13_ANKYLOSPON_STRICT	Inverse variance weighted	6	-0.0128534	0.009282	0.166125	-0.0310461	0.00533935	0.987229	0.969431	1.00535	0.549977
finn-b-M13_ANKYLOSPON_STRICT	ebi-a-GCST90001619	HLA DR+ T cell%T cell || id:ebi-a-GCST90001619	Ankylosing spondylitis, strict definition || id:finn-b-M13_ANKYLOSPON_STRICT	Inverse variance weighted	6	-4.06e-05	0.00689842	0.9953	-0.0135615	0.0134803	0.999959	0.98653	1.01357	0.9953
finn-b-M13_ANKYLOSPON_STRICT	ebi-a-GCST90001646	Natural Killer %CD3- lymphocyte || id:ebi-a-GCST90001646	Ankylosing spondylitis, strict definition || id:finn-b-M13_ANKYLOSPON_STRICT	Inverse variance weighted	6	-0.00807662	0.00997334	0.418043	-0.0276244	0.0114711	0.991956	0.972754	1.01154	0.767835
finn-b-M13_ANKYLOSPON_STRICT	ebi-a-GCST90001650	HLA DR+ Natural Killer %CD3- lymphocyte || id:ebi-a-GCST90001650	Ankylosing spondylitis, strict definition || id:finn-b-M13_ANKYLOSPON_STRICT	Inverse variance weighted	6	-0.0252388	0.00782401	0.00125611	-0.0405739	-0.0099038	0.975077	0.960238	0.990145	0.0727962
finn-b-M13_ANKYLOSPON_STRICT	ebi-a-GCST90001709	BAFF-R on IgD+ CD38dim B cell || id:ebi-a-GCST90001709	Ankylosing spondylitis, strict definition || id:finn-b-M13_ANKYLOSPON_STRICT	Inverse variance weighted	6	-0.00469319	0.00719629	0.514293	-0.0187979	0.00941155	0.995318	0.981378	1.00946	0.818194
finn-b-M13_ANKYLOSPON_STRICT	ebi-a-GCST90001716	BAFF-R on naive-mature B cell || id:ebi-a-GCST90001716	Ankylosing spondylitis, strict definition || id:finn-b-M13_ANKYLOSPON_STRICT	Inverse variance weighted	6	-0.00380322	0.00722437	0.598581	-0.017963	0.0103565	0.996204	0.982197	1.01041	0.850952
finn-b-M13_ANKYLOSPON_STRICT	ebi-a-GCST90001717	BAFF-R on unswitched memory B cell || id:ebi-a-GCST90001717	Ankylosing spondylitis, strict definition || id:finn-b-M13_ANKYLOSPON_STRICT	Inverse variance weighted	6	-0.00199113	0.00722063	0.782735	-0.0161436	0.0121613	0.998011	0.983986	1.01224	0.916586
finn-b-M13_ANKYLOSPON_STRICT	ebi-a-GCST90001730	CD19 on IgD+ CD38dim B cell || id:ebi-a-GCST90001730	Ankylosing spondylitis, strict definition || id:finn-b-M13_ANKYLOSPON_STRICT	Inverse variance weighted	6	-0.0179296	0.00813631	0.0275488	-0.0338768	-0.00198243	0.98223	0.966691	0.99802	0.254306
finn-b-M13_ANKYLOSPON_STRICT	ebi-a-GCST90001732	CD19 on IgD- CD27- B cell || id:ebi-a-GCST90001732	Ankylosing spondylitis, strict definition || id:finn-b-M13_ANKYLOSPON_STRICT	Inverse variance weighted	6	-0.00425234	0.00826802	0.607034	-0.0204577	0.011953	0.995757	0.97975	1.01202	0.85118
finn-b-M13_ANKYLOSPON_STRICT	ebi-a-GCST90001746	CD20 on IgD+ CD24+ B cell || id:ebi-a-GCST90001746	Ankylosing spondylitis, strict definition || id:finn-b-M13_ANKYLOSPON_STRICT	Inverse variance weighted	6	-0.0151026	0.00888848	0.0892967	-0.032524	0.00231883	0.985011	0.967999	1.00232	0.447173
finn-b-M13_ANKYLOSPON_STRICT	ebi-a-GCST90001768	CD24 on IgD+ CD38+ B cell || id:ebi-a-GCST90001768	Ankylosing spondylitis, strict definition || id:finn-b-M13_ANKYLOSPON_STRICT	Inverse variance weighted	6	-0.0150286	0.00682252	0.0276091	-0.0284008	-0.00165649	0.985084	0.971999	0.998345	0.254306
finn-b-M13_ANKYLOSPON_STRICT	ebi-a-GCST90001771	CD24 on memory B cell || id:ebi-a-GCST90001771	Ankylosing spondylitis, strict definition || id:finn-b-M13_ANKYLOSPON_STRICT	Inverse variance weighted	6	-0.0115848	0.00698298	0.0971143	-0.0252714	0.00210182	0.988482	0.975045	1.0021	0.457116
finn-b-M13_ANKYLOSPON_STRICT	ebi-a-GCST90001795	CD25 on transitional B cell || id:ebi-a-GCST90001795	Ankylosing spondylitis, strict definition || id:finn-b-M13_ANKYLOSPON_STRICT	Inverse variance weighted	6	-0.0134376	0.00669725	0.0448104	-0.0265642	-0.000310954	0.986652	0.973786	0.999689	0.313673
finn-b-M13_ANKYLOSPON_STRICT	ebi-a-GCST90001806	CD27 on unswitched memory B cell || id:ebi-a-GCST90001806	Ankylosing spondylitis, strict definition || id:finn-b-M13_ANKYLOSPON_STRICT	Inverse variance weighted	6	0.00566418	0.00964406	0.556987	-0.0132382	0.0245665	1.00568	0.986849	1.02487	0.840354
finn-b-M13_ANKYLOSPON_STRICT	ebi-a-GCST90001817	CD38 on Plasma Blast-Plasma Cell || id:ebi-a-GCST90001817	Ankylosing spondylitis, strict definition || id:finn-b-M13_ANKYLOSPON_STRICT	Inverse variance weighted	6	-0.00218433	0.00606578	0.718767	-0.0140733	0.0097046	0.997818	0.986025	1.00975	0.889228
finn-b-M13_ANKYLOSPON_STRICT	ebi-a-GCST90001821	IgD on IgD+ CD24- B cell || id:ebi-a-GCST90001821	Ankylosing spondylitis, strict definition || id:finn-b-M13_ANKYLOSPON_STRICT	Inverse variance weighted	6	-0.0128752	0.00708837	0.0693114	-0.0267684	0.001018	0.987207	0.973587	1.00102	0.404316
finn-b-M13_ANKYLOSPON_STRICT	ebi-a-GCST90001822	IgD on IgD+ CD38- B cell || id:ebi-a-GCST90001822	Ankylosing spondylitis, strict definition || id:finn-b-M13_ANKYLOSPON_STRICT	Inverse variance weighted	6	-0.0169748	0.00694646	0.0145392	-0.0305898	-0.0033597	0.983169	0.969873	0.996646	0.210827
finn-b-M13_ANKYLOSPON_STRICT	ebi-a-GCST90001833	CD62L on CD62L+ Dendritic Cell || id:ebi-a-GCST90001833	Ankylosing spondylitis, strict definition || id:finn-b-M13_ANKYLOSPON_STRICT	Inverse variance weighted	6	-0.0124248	0.00746044	0.0958282	-0.0270473	0.00219767	0.987652	0.973315	1.0022	0.457116
finn-b-M13_ANKYLOSPON_STRICT	ebi-a-GCST90001858	CD3 on CD45RA+ CD4+ T cell || id:ebi-a-GCST90001858	Ankylosing spondylitis, strict definition || id:finn-b-M13_ANKYLOSPON_STRICT	Inverse variance weighted	6	0.00187771	0.0077648	0.808917	-0.0133413	0.0170967	1.00188	0.986747	1.01724	0.92996
finn-b-M13_ANKYLOSPON_STRICT	ebi-a-GCST90001862	CD3 on CD28+ CD4-CD8- T cell || id:ebi-a-GCST90001862	Ankylosing spondylitis, strict definition || id:finn-b-M13_ANKYLOSPON_STRICT	Inverse variance weighted	6	-0.00815919	0.00734652	0.266732	-0.0225584	0.00623998	0.991874	0.977694	1.00626	0.627019
finn-b-M13_ANKYLOSPON_STRICT	ebi-a-GCST90001950	CD33 on Granulocytic Myeloid-Derived Suppressor Cells || id:ebi-a-GCST90001950	Ankylosing spondylitis, strict definition || id:finn-b-M13_ANKYLOSPON_STRICT	Inverse variance weighted	6	0.0280899	0.0106339	0.00825277	0.00724751	0.0489323	1.02849	1.00727	1.05015	0.164797
finn-b-M13_ANKYLOSPON_STRICT	ebi-a-GCST90001953	CD33 on CD33dim HLA DR- || id:ebi-a-GCST90001953	Ankylosing spondylitis, strict definition || id:finn-b-M13_ANKYLOSPON_STRICT	Inverse variance weighted	6	0.0110818	0.0108054	0.30509	-0.0100968	0.0322604	1.01114	0.989954	1.03279	0.665075
finn-b-M13_ANKYLOSPON_STRICT	ebi-a-GCST90001986	CD14 on CD14+ CD16- monocyte || id:ebi-a-GCST90001986	Ankylosing spondylitis, strict definition || id:finn-b-M13_ANKYLOSPON_STRICT	Inverse variance weighted	6	-0.00591758	0.0067306	0.37929	-0.0191095	0.00727439	0.9941	0.981072	1.0073	0.736699
finn-b-M13_ANKYLOSPON_STRICT	ebi-a-GCST90001989	CD40 on CD14- CD16+ monocyte || id:ebi-a-GCST90001989	Ankylosing spondylitis, strict definition || id:finn-b-M13_ANKYLOSPON_STRICT	Inverse variance weighted	6	-0.00546042	0.00857088	0.524066	-0.0222593	0.0113385	0.994554	0.977987	1.0114	0.822249
finn-b-M13_ANKYLOSPON_STRICT	ebi-a-GCST90002017	CCR2 on monocyte || id:ebi-a-GCST90002017	Ankylosing spondylitis, strict definition || id:finn-b-M13_ANKYLOSPON_STRICT	Inverse variance weighted	6	-0.00259183	0.00772822	0.737344	-0.0177391	0.0125555	0.997412	0.982417	1.01263	0.891606
finn-b-M13_ANKYLOSPON_STRICT	ebi-a-GCST90002037	CD80 on plasmacytoid Dendritic Cell || id:ebi-a-GCST90002037	Ankylosing spondylitis, strict definition || id:finn-b-M13_ANKYLOSPON_STRICT	Inverse variance weighted	6	0.000589183	0.00758802	0.938109	-0.0142833	0.0154617	1.00059	0.985818	1.01558	0.972936
finn-b-M13_ANKYLOSPON_STRICT	ebi-a-GCST90002038	CD80 on CD62L+ plasmacytoid Dendritic Cell || id:ebi-a-GCST90002038	Ankylosing spondylitis, strict definition || id:finn-b-M13_ANKYLOSPON_STRICT	Inverse variance weighted	6	-0.000255042	0.00758802	0.973187	-0.0151276	0.0146175	0.999745	0.984986	1.01472	0.979406
finn-b-M13_ANKYLOSPON_STRICT	ebi-a-GCST90002042	CD45 on CD33+ HLA DR+ CD14- || id:ebi-a-GCST90002042	Ankylosing spondylitis, strict definition || id:finn-b-M13_ANKYLOSPON_STRICT	Inverse variance weighted	6	-0.00491719	0.00958607	0.607985	-0.0237059	0.0138715	0.995095	0.976573	1.01397	0.85118
finn-b-M13_ANKYLOSPON_STRICT	ebi-a-GCST90002080	SSC-A on T cell || id:ebi-a-GCST90002080	Ankylosing spondylitis, strict definition || id:finn-b-M13_ANKYLOSPON_STRICT	Inverse variance weighted	6	-0.021522	0.00912949	0.0184029	-0.0394158	-0.00362816	0.978708	0.961351	0.996378	0.22733
finn-b-M13_ANKYLOSPON_STRICT	ebi-a-GCST90002100	CD45RA on naive CD8+ T cell || id:ebi-a-GCST90002100	Ankylosing spondylitis, strict definition || id:finn-b-M13_ANKYLOSPON_STRICT	Inverse variance weighted	6	0.00567707	0.00768842	0.460276	-0.00939222	0.0207464	1.00569	0.990652	1.02096	0.80345
finn-b-M13_ANKYLOSPON_STRICT	ebi-a-GCST90002112	HLA DR on CD33- HLA DR+ || id:ebi-a-GCST90002112	Ankylosing spondylitis, strict definition || id:finn-b-M13_ANKYLOSPON_STRICT	Inverse variance weighted	5	-0.0786942	0.0269324	0.00347881	-0.131482	-0.0259068	0.924323	0.876795	0.974426	0.11535
finn-b-M13_ANKYLOSPON_STRICT	ebi-a-GCST90001446	IgD- CD38- B cell Absolute Count || id:ebi-a-GCST90001446	Ankylosing spondylitis, strict definition || id:finn-b-M13_ANKYLOSPON_STRICT	Inverse variance weighted	6	-0.0089115	0.00764387	0.243681	-0.0238935	0.00607049	0.991128	0.97639	1.00609	0.612969
finn-b-M13_ANKYLOSPON_STRICT	ebi-a-GCST90001458	Myeloid Dendritic Cell Absolute Count || id:ebi-a-GCST90001458	Ankylosing spondylitis, strict definition || id:finn-b-M13_ANKYLOSPON_STRICT	Inverse variance weighted	6	0.00878454	0.00779151	0.259552	-0.00648683	0.0240559	1.00882	0.993534	1.02435	0.619386
finn-b-M13_ANKYLOSPON_STRICT	ebi-a-GCST90001466	CD86+ plasmacytoid Dendritic Cell Absolute Count || id:ebi-a-GCST90001466	Ankylosing spondylitis, strict definition || id:finn-b-M13_ANKYLOSPON_STRICT	Inverse variance weighted	6	0.00114659	0.00787689	0.884266	-0.0142921	0.0165853	1.00115	0.98581	1.01672	0.956192
finn-b-M13_ANKYLOSPON_STRICT	ebi-a-GCST90001491	CD39+ activated CD4 regulatory T cell %CD4 regulatory T cell || id:ebi-a-GCST90001491	Ankylosing spondylitis, strict definition || id:finn-b-M13_ANKYLOSPON_STRICT	Inverse variance weighted	6	-0.012438	0.00824856	0.131581	-0.0286051	0.00372921	0.987639	0.9718	1.00374	0.518101
finn-b-M13_ANKYLOSPON_STRICT	ebi-a-GCST90001535	CD45RA- CD4+ T cell %CD4+ T cell || id:ebi-a-GCST90001535	Ankylosing spondylitis, strict definition || id:finn-b-M13_ANKYLOSPON_STRICT	Inverse variance weighted	6	-0.00974392	0.00745706	0.191325	-0.0243598	0.00487193	0.990303	0.975935	1.00488	0.580957
finn-b-M13_ANKYLOSPON_STRICT	ebi-a-GCST90001595	CD4+CD8+ T cell %T cell || id:ebi-a-GCST90001595	Ankylosing spondylitis, strict definition || id:finn-b-M13_ANKYLOSPON_STRICT	Inverse variance weighted	6	-0.0155525	0.00869221	0.0735749	-0.0325893	0.00148421	0.984568	0.967936	1.00149	0.40907
finn-b-M13_ANKYLOSPON_STRICT	ebi-a-GCST90001596	CD8dim T cell Absolute Count || id:ebi-a-GCST90001596	Ankylosing spondylitis, strict definition || id:finn-b-M13_ANKYLOSPON_STRICT	Inverse variance weighted	6	-0.00603429	0.0103595	0.560236	-0.0263388	0.0142702	0.993984	0.974005	1.01437	0.840354
finn-b-M13_ANKYLOSPON_STRICT	ebi-a-GCST90001599	CD4-CD8- T cell %T cell || id:ebi-a-GCST90001599	Ankylosing spondylitis, strict definition || id:finn-b-M13_ANKYLOSPON_STRICT	Inverse variance weighted	6	0.0107144	0.00744019	0.149847	-0.00386835	0.0252972	1.01077	0.996139	1.02562	0.543651
finn-b-M13_ANKYLOSPON_STRICT	ebi-a-GCST90001623	Natural Killer T %lymphocyte || id:ebi-a-GCST90001623	Ankylosing spondylitis, strict definition || id:finn-b-M13_ANKYLOSPON_STRICT	Inverse variance weighted	6	-0.0166815	0.00787731	0.0342031	-0.0321211	-0.00124201	0.983457	0.968389	0.998759	0.279844
finn-b-M13_ANKYLOSPON_STRICT	ebi-a-GCST90001633	CD8dim Natural Killer T Absolute Count || id:ebi-a-GCST90001633	Ankylosing spondylitis, strict definition || id:finn-b-M13_ANKYLOSPON_STRICT	Inverse variance weighted	6	-0.00798386	0.00735321	0.277583	-0.0223961	0.00642842	0.992048	0.977853	1.00645	0.64293
finn-b-M13_ANKYLOSPON_STRICT	ebi-a-GCST90001635	CD8dim Natural Killer T %lymphocyte || id:ebi-a-GCST90001635	Ankylosing spondylitis, strict definition || id:finn-b-M13_ANKYLOSPON_STRICT	Inverse variance weighted	6	-0.0097845	0.00736889	0.18424	-0.0242275	0.00465853	0.990263	0.976064	1.00467	0.578728
finn-b-M13_ANKYLOSPON_STRICT	ebi-a-GCST90001644	B cell %lymphocyte || id:ebi-a-GCST90001644	Ankylosing spondylitis, strict definition || id:finn-b-M13_ANKYLOSPON_STRICT	Inverse variance weighted	6	0.00952988	0.0105863	0.368009	-0.0112193	0.030279	1.00958	0.988843	1.03074	0.72679
finn-b-M13_ANKYLOSPON_STRICT	ebi-a-GCST90001664	CD28+ CD45RA+ CD8dim T cell %T cell || id:ebi-a-GCST90001664	Ankylosing spondylitis, strict definition || id:finn-b-M13_ANKYLOSPON_STRICT	Inverse variance weighted	6	0.00264243	0.00717741	0.712755	-0.0114253	0.0167101	1.00265	0.98864	1.01685	0.889228
finn-b-M13_ANKYLOSPON_STRICT	ebi-a-GCST90001668	CD28+ CD45RA- CD8dim T cell %CD8dim T cell || id:ebi-a-GCST90001668	Ankylosing spondylitis, strict definition || id:finn-b-M13_ANKYLOSPON_STRICT	Inverse variance weighted	6	-0.00460591	0.00842902	0.584767	-0.0211268	0.011915	0.995405	0.979095	1.01199	0.847641
finn-b-M13_ANKYLOSPON_STRICT	ebi-a-GCST90001671	CD39+ CD8+ T cell %CD8+ T cell || id:ebi-a-GCST90001671	Ankylosing spondylitis, strict definition || id:finn-b-M13_ANKYLOSPON_STRICT	Inverse variance weighted	6	-0.00237748	0.0102702	0.816932	-0.0225071	0.0177522	0.997625	0.977744	1.01791	0.932368
finn-b-M13_ANKYLOSPON_STRICT	ebi-a-GCST90001763	CD20 on transitional B cell || id:ebi-a-GCST90001763	Ankylosing spondylitis, strict definition || id:finn-b-M13_ANKYLOSPON_STRICT	Inverse variance weighted	6	-0.015107	0.00684954	0.027416	-0.0285321	-0.00168186	0.985007	0.971871	0.99832	0.254306
finn-b-M13_ANKYLOSPON_STRICT	ebi-a-GCST90001784	CD25 on IgD+ CD38dim B cell || id:ebi-a-GCST90001784	Ankylosing spondylitis, strict definition || id:finn-b-M13_ANKYLOSPON_STRICT	Inverse variance weighted	6	-0.0116502	0.00704002	0.0979534	-0.0254487	0.00214821	0.988417	0.974872	1.00215	0.457116
finn-b-M13_ANKYLOSPON_STRICT	ebi-a-GCST90001818	CD38 on IgD+ B cell || id:ebi-a-GCST90001818	Ankylosing spondylitis, strict definition || id:finn-b-M13_ANKYLOSPON_STRICT	Inverse variance weighted	6	0.0116009	0.00686391	0.0910043	-0.00185241	0.0250541	1.01167	0.998149	1.02537	0.447912
finn-b-M13_ANKYLOSPON_STRICT	ebi-a-GCST90001826	IgD on unswitched memory B cell || id:ebi-a-GCST90001826	Ankylosing spondylitis, strict definition || id:finn-b-M13_ANKYLOSPON_STRICT	Inverse variance weighted	5	-0.0201098	0.0141152	0.154244	-0.0477756	0.00755587	0.980091	0.953348	1.00758	0.543651
finn-b-M13_ANKYLOSPON_STRICT	ebi-a-GCST90001831	CD62L on CD62L+ myeloid Dendritic Cell || id:ebi-a-GCST90001831	Ankylosing spondylitis, strict definition || id:finn-b-M13_ANKYLOSPON_STRICT	Inverse variance weighted	6	0.000799955	0.00809082	0.92124	-0.0150581	0.016658	1.0008	0.985055	1.0168	0.963958
finn-b-M13_ANKYLOSPON_STRICT	ebi-a-GCST90001834	CD62L on monocyte || id:ebi-a-GCST90001834	Ankylosing spondylitis, strict definition || id:finn-b-M13_ANKYLOSPON_STRICT	Inverse variance weighted	6	0.00884953	0.00837809	0.290844	-0.00757152	0.0252706	1.00889	0.992457	1.02559	0.653388
finn-b-M13_ANKYLOSPON_STRICT	ebi-a-GCST90001861	CD3 on CD28+ CD4+ T cell || id:ebi-a-GCST90001861	Ankylosing spondylitis, strict definition || id:finn-b-M13_ANKYLOSPON_STRICT	Inverse variance weighted	6	0.00652127	0.00840027	0.437562	-0.00994326	0.0229858	1.00654	0.990106	1.02325	0.791479
finn-b-M13_ANKYLOSPON_STRICT	ebi-a-GCST90001864	CD3 on CD28+ CD45RA+ CD8+ T cell || id:ebi-a-GCST90001864	Ankylosing spondylitis, strict definition || id:finn-b-M13_ANKYLOSPON_STRICT	Inverse variance weighted	6	-0.00860881	0.00925699	0.352381	-0.0267525	0.00953488	0.991428	0.973602	1.00958	0.71154
finn-b-M13_ANKYLOSPON_STRICT	ebi-a-GCST90001865	CD3 on CD28- CD8+ T cell || id:ebi-a-GCST90001865	Ankylosing spondylitis, strict definition || id:finn-b-M13_ANKYLOSPON_STRICT	Inverse variance weighted	6	-0.0247548	0.00835178	0.00303658	-0.0411243	-0.00838528	0.975549	0.95971	0.99165	0.111401
finn-b-M13_ANKYLOSPON_STRICT	ebi-a-GCST90001866	CD3 on CD39+ CD8+ T cell || id:ebi-a-GCST90001866	Ankylosing spondylitis, strict definition || id:finn-b-M13_ANKYLOSPON_STRICT	Inverse variance weighted	6	-0.00981118	0.00713047	0.168837	-0.0237869	0.00416454	0.990237	0.976494	1.00417	0.549977
finn-b-M13_ANKYLOSPON_STRICT	ebi-a-GCST90001867	CD3 on CD4+ T cell || id:ebi-a-GCST90001867	Ankylosing spondylitis, strict definition || id:finn-b-M13_ANKYLOSPON_STRICT	Inverse variance weighted	6	0.00658385	0.00913004	0.470836	-0.011311	0.0244787	1.00661	0.988753	1.02478	0.812675
finn-b-M13_ANKYLOSPON_STRICT	ebi-a-GCST90001871	HVEM on T cell || id:ebi-a-GCST90001871	Ankylosing spondylitis, strict definition || id:finn-b-M13_ANKYLOSPON_STRICT	Inverse variance weighted	6	0.00566008	0.0105585	0.59191	-0.0150345	0.0263547	1.00568	0.985078	1.02671	0.850952
finn-b-M13_ANKYLOSPON_STRICT	ebi-a-GCST90001874	HVEM on Terminally Differentiated CD8+ T cell || id:ebi-a-GCST90001874	Ankylosing spondylitis, strict definition || id:finn-b-M13_ANKYLOSPON_STRICT	Inverse variance weighted	6	0.0108913	0.0103681	0.293506	-0.00943019	0.0312128	1.01095	0.990614	1.03171	0.653388
finn-b-M13_ANKYLOSPON_STRICT	ebi-a-GCST90001880	HVEM on CD45RA- CD4+ T cell || id:ebi-a-GCST90001880	Ankylosing spondylitis, strict definition || id:finn-b-M13_ANKYLOSPON_STRICT	Inverse variance weighted	6	-0.0149286	0.0105105	0.155506	-0.0355291	0.00567199	0.985182	0.965095	1.00569	0.543651
finn-b-M13_ANKYLOSPON_STRICT	ebi-a-GCST90001891	CD28 on CD45RA- CD4 not regulatory T cell || id:ebi-a-GCST90001891	Ankylosing spondylitis, strict definition || id:finn-b-M13_ANKYLOSPON_STRICT	Inverse variance weighted	6	-0.00747083	0.00739281	0.31223	-0.0219607	0.00701908	0.992557	0.978279	1.00704	0.674744
finn-b-M13_ANKYLOSPON_STRICT	ebi-a-GCST90001896	CD28 on CD28+ CD45RA+ CD8+ T cell || id:ebi-a-GCST90001896	Ankylosing spondylitis, strict definition || id:finn-b-M13_ANKYLOSPON_STRICT	Inverse variance weighted	6	-0.00269567	0.0110723	0.807648	-0.0243974	0.019006	0.997308	0.975898	1.01919	0.92996
finn-b-M13_ANKYLOSPON_STRICT	ebi-a-GCST90001911	CD45 on Natural Killer || id:ebi-a-GCST90001911	Ankylosing spondylitis, strict definition || id:finn-b-M13_ANKYLOSPON_STRICT	Inverse variance weighted	6	-0.0120479	0.00745013	0.105849	-0.0266501	0.00255437	0.988024	0.973702	1.00256	0.46961
finn-b-M13_ANKYLOSPON_STRICT	ebi-a-GCST90001917	CD45 on CD8+ T cell || id:ebi-a-GCST90001917	Ankylosing spondylitis, strict definition || id:finn-b-M13_ANKYLOSPON_STRICT	Inverse variance weighted	6	-0.0174778	0.00662856	0.00837065	-0.0304698	-0.00448582	0.982674	0.96999	0.995524	0.164797
finn-b-M13_ANKYLOSPON_STRICT	ebi-a-GCST90001921	CD45 on HLA DR+ CD8+ T cell || id:ebi-a-GCST90001921	Ankylosing spondylitis, strict definition || id:finn-b-M13_ANKYLOSPON_STRICT	Inverse variance weighted	6	-0.00208435	0.00697724	0.765141	-0.0157597	0.011591	0.997918	0.984364	1.01166	0.910617
finn-b-M13_ANKYLOSPON_STRICT	ebi-a-GCST90001934	CD25 on CD45RA+ CD4 not regulatory T cell || id:ebi-a-GCST90001934	Ankylosing spondylitis, strict definition || id:finn-b-M13_ANKYLOSPON_STRICT	Inverse variance weighted	6	0.00268736	0.00665525	0.686364	-0.0103569	0.0157316	1.00269	0.989697	1.01586	0.884832
finn-b-M13_ANKYLOSPON_STRICT	ebi-a-GCST90001967	FSC-A on CD14+ monocyte || id:ebi-a-GCST90001967	Ankylosing spondylitis, strict definition || id:finn-b-M13_ANKYLOSPON_STRICT	Inverse variance weighted	6	-0.00629945	0.00728372	0.387111	-0.0205755	0.00797663	0.99372	0.979635	1.00801	0.739579
finn-b-M13_ANKYLOSPON_STRICT	ebi-a-GCST90001983	CD14 on CD14+ CD16+ monocyte || id:ebi-a-GCST90001983	Ankylosing spondylitis, strict definition || id:finn-b-M13_ANKYLOSPON_STRICT	Inverse variance weighted	6	-0.00260769	0.00707265	0.712351	-0.0164701	0.0112547	0.997396	0.983665	1.01132	0.889228
finn-b-M13_ANKYLOSPON_STRICT	ebi-a-GCST90002015	CCR2 on plasmacytoid Dendritic Cell || id:ebi-a-GCST90002015	Ankylosing spondylitis, strict definition || id:finn-b-M13_ANKYLOSPON_STRICT	Inverse variance weighted	6	0.0194827	0.00754668	0.00983366	0.0046912	0.0342742	1.01967	1.0047	1.03487	0.174511
finn-b-M13_ANKYLOSPON_STRICT	ebi-a-GCST90002025	CD4 on Effector Memory CD4+ T cell || id:ebi-a-GCST90002025	Ankylosing spondylitis, strict definition || id:finn-b-M13_ANKYLOSPON_STRICT	Inverse variance weighted	6	0.00761977	0.0101749	0.45393	-0.0123231	0.0275626	1.00765	0.987753	1.02795	0.80345
finn-b-M13_ANKYLOSPON_STRICT	ebi-a-GCST90002026	CD4 on Terminally Differentiated CD4+ T cell || id:ebi-a-GCST90002026	Ankylosing spondylitis, strict definition || id:finn-b-M13_ANKYLOSPON_STRICT	Inverse variance weighted	6	-0.000876016	0.00932425	0.925149	-0.0191515	0.0173995	0.999124	0.981031	1.01755	0.963958
finn-b-M13_ANKYLOSPON_STRICT	ebi-a-GCST90002029	CD39 on CD39+ CD8+ T cell || id:ebi-a-GCST90002029	Ankylosing spondylitis, strict definition || id:finn-b-M13_ANKYLOSPON_STRICT	Inverse variance weighted	6	-0.00589553	0.00702187	0.401135	-0.0196584	0.00786733	0.994122	0.980534	1.0079	0.749897
finn-b-M13_ANKYLOSPON_STRICT	ebi-a-GCST90002058	CD8 on CD8+ T cell || id:ebi-a-GCST90002058	Ankylosing spondylitis, strict definition || id:finn-b-M13_ANKYLOSPON_STRICT	Inverse variance weighted	5	0.0251854	0.0186916	0.177846	-0.0114502	0.0618209	1.02551	0.988615	1.06377	0.565874
finn-b-M13_ANKYLOSPON_STRICT	ebi-a-GCST90002061	CD4 on CD39+ CD4+ T cell || id:ebi-a-GCST90002061	Ankylosing spondylitis, strict definition || id:finn-b-M13_ANKYLOSPON_STRICT	Inverse variance weighted	6	0.01065	0.0100976	0.291559	-0.00914128	0.0304414	1.01071	0.9909	1.03091	0.653388
finn-b-M13_ANKYLOSPON_STRICT	ebi-a-GCST90002085	SSC-A on HLA DR+ CD4+ T cell || id:ebi-a-GCST90002085	Ankylosing spondylitis, strict definition || id:finn-b-M13_ANKYLOSPON_STRICT	Inverse variance weighted	6	-0.0074516	0.00743894	0.316488	-0.0220319	0.00712873	0.992576	0.978209	1.00715	0.678189
finn-b-M13_ANKYLOSPON_STRICT	ebi-a-GCST90002121	CD8 on CD39+ CD8+ T cell || id:ebi-a-GCST90002121	Ankylosing spondylitis, strict definition || id:finn-b-M13_ANKYLOSPON_STRICT	Inverse variance weighted	6	0.0190976	0.00938432	0.0418452	0.000704357	0.0374909	1.01928	1.0007	1.0382	0.311364
finn-b-M13_ANKYLOSPON_STRICT	ebi-a-GCST90001444	CD20- CD38- B cell %lymphocyte || id:ebi-a-GCST90001444	Ankylosing spondylitis, strict definition || id:finn-b-M13_ANKYLOSPON_STRICT	Inverse variance weighted	6	0.00210912	0.00685681	0.758391	-0.0113302	0.0155485	1.00211	0.988734	1.01567	0.906615
finn-b-M13_ANKYLOSPON_STRICT	ebi-a-GCST90001462	CD62L- Dendritic Cell Absolute Count || id:ebi-a-GCST90001462	Ankylosing spondylitis, strict definition || id:finn-b-M13_ANKYLOSPON_STRICT	Inverse variance weighted	6	0.0110498	0.00800462	0.167454	-0.00463924	0.0267389	1.01111	0.995372	1.0271	0.549977
finn-b-M13_ANKYLOSPON_STRICT	ebi-a-GCST90001482	Resting CD4 regulatory T cell %CD4+ T cell || id:ebi-a-GCST90001482	Ankylosing spondylitis, strict definition || id:finn-b-M13_ANKYLOSPON_STRICT	Inverse variance weighted	6	0.0125628	0.00727885	0.0843592	-0.00170373	0.0268294	1.01264	0.998298	1.02719	0.435625
finn-b-M13_ANKYLOSPON_STRICT	ebi-a-GCST90001485	CD39+ resting CD4 regulatory T cell %CD4 regulatory T cell || id:ebi-a-GCST90001485	Ankylosing spondylitis, strict definition || id:finn-b-M13_ANKYLOSPON_STRICT	Inverse variance weighted	6	-0.00394921	0.0078169	0.613408	-0.0192703	0.0113719	0.996059	0.980914	1.01144	0.856867
finn-b-M13_ANKYLOSPON_STRICT	ebi-a-GCST90001490	CD39+ activated CD4 regulatory T cell %activated CD4 regulatory T cell || id:ebi-a-GCST90001490	Ankylosing spondylitis, strict definition || id:finn-b-M13_ANKYLOSPON_STRICT	Inverse variance weighted	6	-0.0030018	0.00824767	0.715889	-0.0191672	0.0131636	0.997003	0.981015	1.01325	0.889228
finn-b-M13_ANKYLOSPON_STRICT	ebi-a-GCST90001503	Activated & secreting CD4 regulatory T cell %CD4+ T cell || id:ebi-a-GCST90001503	Ankylosing spondylitis, strict definition || id:finn-b-M13_ANKYLOSPON_STRICT	Inverse variance weighted	6	-0.00176245	0.00845241	0.834828	-0.0183292	0.0148043	0.998239	0.981838	1.01491	0.944287
finn-b-M13_ANKYLOSPON_STRICT	ebi-a-GCST90001512	CD25++ CD45RA- CD4 not regulatory T cell %T cell || id:ebi-a-GCST90001512	Ankylosing spondylitis, strict definition || id:finn-b-M13_ANKYLOSPON_STRICT	Inverse variance weighted	6	-0.0068172	0.0100325	0.496815	-0.026481	0.0128466	0.993206	0.973867	1.01293	0.817583
finn-b-M13_ANKYLOSPON_STRICT	ebi-a-GCST90001524	Granulocytic Myeloid-Derived Suppressor Cells Absolute Count || id:ebi-a-GCST90001524	Ankylosing spondylitis, strict definition || id:finn-b-M13_ANKYLOSPON_STRICT	Inverse variance weighted	6	-0.00483891	0.00855582	0.571686	-0.0216083	0.0119305	0.995173	0.978623	1.012	0.845452
finn-b-M13_ANKYLOSPON_STRICT	ebi-a-GCST90001543	Effector Memory CD4+ T cell %CD4+ T cell || id:ebi-a-GCST90001543	Ankylosing spondylitis, strict definition || id:finn-b-M13_ANKYLOSPON_STRICT	Inverse variance weighted	6	-0.0135005	0.0101768	0.184642	-0.033447	0.006446	0.98659	0.967106	1.00647	0.578728
finn-b-M13_ANKYLOSPON_STRICT	ebi-a-GCST90001584	CD14- CD16+ monocyte %monocyte || id:ebi-a-GCST90001584	Ankylosing spondylitis, strict definition || id:finn-b-M13_ANKYLOSPON_STRICT	Inverse variance weighted	6	-0.00519404	0.00872735	0.551747	-0.0222996	0.0119116	0.994819	0.977947	1.01198	0.838091
finn-b-M13_ANKYLOSPON_STRICT	ebi-a-GCST90001605	T cell %leukocyte || id:ebi-a-GCST90001605	Ankylosing spondylitis, strict definition || id:finn-b-M13_ANKYLOSPON_STRICT	Inverse variance weighted	6	0.00194576	0.0103597	0.851017	-0.0183592	0.0222507	1.00195	0.981808	1.0225	0.946277
finn-b-M13_ANKYLOSPON_STRICT	ebi-a-GCST90001606	CD4+ T cell %leukocyte || id:ebi-a-GCST90001606	Ankylosing spondylitis, strict definition || id:finn-b-M13_ANKYLOSPON_STRICT	Inverse variance weighted	6	0.00566438	0.00840095	0.500149	-0.0108015	0.0221303	1.00568	0.989257	1.02238	0.817583
finn-b-M13_ANKYLOSPON_STRICT	ebi-a-GCST90001613	CD4-CD8- T cell %leukocyte || id:ebi-a-GCST90001613	Ankylosing spondylitis, strict definition || id:finn-b-M13_ANKYLOSPON_STRICT	Inverse variance weighted	6	0.00952942	0.00743759	0.200106	-0.00504827	0.0241071	1.00957	0.994964	1.0244	0.588188
finn-b-M13_ANKYLOSPON_STRICT	ebi-a-GCST90001628	HLA DR+ CD8+ T cell %T cell || id:ebi-a-GCST90001628	Ankylosing spondylitis, strict definition || id:finn-b-M13_ANKYLOSPON_STRICT	Inverse variance weighted	6	-0.00432753	0.00705756	0.539759	-0.0181603	0.00950527	0.995682	0.982004	1.00955	0.835499
finn-b-M13_ANKYLOSPON_STRICT	ebi-a-GCST90001640	CD3- lymphocyte %lymphocyte || id:ebi-a-GCST90001640	Ankylosing spondylitis, strict definition || id:finn-b-M13_ANKYLOSPON_STRICT	Inverse variance weighted	6	0.00266966	0.00897324	0.766074	-0.0149179	0.0202572	1.00267	0.985193	1.02046	0.910617
finn-b-M13_ANKYLOSPON_STRICT	ebi-a-GCST90001643	B cell %CD3- lymphocyte || id:ebi-a-GCST90001643	Ankylosing spondylitis, strict definition || id:finn-b-M13_ANKYLOSPON_STRICT	Inverse variance weighted	6	0.004607	0.0105917	0.663588	-0.0161527	0.0253667	1.00462	0.983977	1.02569	0.88136
finn-b-M13_ANKYLOSPON_STRICT	ebi-a-GCST90001661	CD28- CD8dim T cell %T cell || id:ebi-a-GCST90001661	Ankylosing spondylitis, strict definition || id:finn-b-M13_ANKYLOSPON_STRICT	Inverse variance weighted	6	-0.00916715	0.00748453	0.220646	-0.0238368	0.00550253	0.990875	0.976445	1.00552	0.591518
finn-b-M13_ANKYLOSPON_STRICT	ebi-a-GCST90001734	CD19 on IgD- CD38+ B cell || id:ebi-a-GCST90001734	Ankylosing spondylitis, strict definition || id:finn-b-M13_ANKYLOSPON_STRICT	Inverse variance weighted	6	0.00461709	0.00656329	0.481761	-0.00824695	0.0174811	1.00463	0.991787	1.01763	0.817583
finn-b-M13_ANKYLOSPON_STRICT	ebi-a-GCST90001783	CD25 on IgD+ CD38+ B cell || id:ebi-a-GCST90001783	Ankylosing spondylitis, strict definition || id:finn-b-M13_ANKYLOSPON_STRICT	Inverse variance weighted	6	-0.00701537	0.00673159	0.297339	-0.0202093	0.00617854	0.993009	0.979994	1.0062	0.654359
finn-b-M13_ANKYLOSPON_STRICT	ebi-a-GCST90001789	CD25 on IgD- CD38dim B cell || id:ebi-a-GCST90001789	Ankylosing spondylitis, strict definition || id:finn-b-M13_ANKYLOSPON_STRICT	Inverse variance weighted	6	-0.00147765	0.00683366	0.828808	-0.0148716	0.0119163	0.998523	0.985238	1.01199	0.942507
finn-b-M13_ANKYLOSPON_STRICT	ebi-a-GCST90001793	CD25 on switched memory B cell || id:ebi-a-GCST90001793	Ankylosing spondylitis, strict definition || id:finn-b-M13_ANKYLOSPON_STRICT	Inverse variance weighted	6	-0.00315289	0.00695864	0.650484	-0.0167918	0.010486	0.996852	0.983348	1.01054	0.875844
finn-b-M13_ANKYLOSPON_STRICT	ebi-a-GCST90001794	CD25 on IgD+ B cell || id:ebi-a-GCST90001794	Ankylosing spondylitis, strict definition || id:finn-b-M13_ANKYLOSPON_STRICT	Inverse variance weighted	6	-0.0103995	0.00702208	0.138615	-0.0241627	0.0033638	0.989654	0.976127	1.00337	0.535752
finn-b-M13_ANKYLOSPON_STRICT	ebi-a-GCST90001839	CD3 on Effector Memory CD8+ T cell || id:ebi-a-GCST90001839	Ankylosing spondylitis, strict definition || id:finn-b-M13_ANKYLOSPON_STRICT	Inverse variance weighted	6	-0.00507974	0.00759264	0.503473	-0.0199613	0.00980183	0.994933	0.980237	1.00985	0.817583
finn-b-M13_ANKYLOSPON_STRICT	ebi-a-GCST90001840	CD3 on Terminally Differentiated CD8+ T cell || id:ebi-a-GCST90001840	Ankylosing spondylitis, strict definition || id:finn-b-M13_ANKYLOSPON_STRICT	Inverse variance weighted	5	-0.0249628	0.0171425	0.145339	-0.0585621	0.00863648	0.975346	0.94312	1.00867	0.543651
finn-b-M13_ANKYLOSPON_STRICT	ebi-a-GCST90001844	CD3 on Terminally Differentiated CD4+ T cell || id:ebi-a-GCST90001844	Ankylosing spondylitis, strict definition || id:finn-b-M13_ANKYLOSPON_STRICT	Inverse variance weighted	6	-0.00569161	0.00716302	0.426857	-0.0197311	0.00834791	0.994325	0.980462	1.00838	0.781743
finn-b-M13_ANKYLOSPON_STRICT	ebi-a-GCST90001850	CD3 on HLA DR+ CD8+ T cell || id:ebi-a-GCST90001850	Ankylosing spondylitis, strict definition || id:finn-b-M13_ANKYLOSPON_STRICT	Inverse variance weighted	6	-0.0263412	0.00708064	0.000199085	-0.0402193	-0.0124632	0.974003	0.960579	0.987614	0.0209039
finn-b-M13_ANKYLOSPON_STRICT	ebi-a-GCST90001873	HVEM on Effector Memory CD8+ T cell || id:ebi-a-GCST90001873	Ankylosing spondylitis, strict definition || id:finn-b-M13_ANKYLOSPON_STRICT	Inverse variance weighted	6	-0.0135496	0.0111508	0.224318	-0.0354052	0.00830595	0.986542	0.965214	1.00834	0.594015
finn-b-M13_ANKYLOSPON_STRICT	ebi-a-GCST90001915	CD45 on T cell || id:ebi-a-GCST90001915	Ankylosing spondylitis, strict definition || id:finn-b-M13_ANKYLOSPON_STRICT	Inverse variance weighted	6	-0.0182619	0.0070826	0.00992538	-0.0321438	-0.00438001	0.981904	0.968367	0.99563	0.174511
finn-b-M13_ANKYLOSPON_STRICT	ebi-a-GCST90001928	CD127 on CD28+ CD45RA- CD8+ T cell || id:ebi-a-GCST90001928	Ankylosing spondylitis, strict definition || id:finn-b-M13_ANKYLOSPON_STRICT	Inverse variance weighted	6	-0.0161522	0.00728845	0.0266819	-0.0304376	-0.00186686	0.983978	0.970021	0.998135	0.254306
finn-b-M13_ANKYLOSPON_STRICT	ebi-a-GCST90001930	CD127 on CD28- CD8+ T cell || id:ebi-a-GCST90001930	Ankylosing spondylitis, strict definition || id:finn-b-M13_ANKYLOSPON_STRICT	Inverse variance weighted	6	-0.000444239	0.00727599	0.951315	-0.0147052	0.0138167	0.999556	0.985402	1.01391	0.972936
finn-b-M13_ANKYLOSPON_STRICT	ebi-a-GCST90001936	CD25 on CD4 regulatory T cell || id:ebi-a-GCST90001936	Ankylosing spondylitis, strict definition || id:finn-b-M13_ANKYLOSPON_STRICT	Inverse variance weighted	6	0.0107733	0.00676348	0.111191	-0.00248313	0.0240297	1.01083	0.99752	1.02432	0.479927
finn-b-M13_ANKYLOSPON_STRICT	ebi-a-GCST90001974	FSC-A on CD8+ T cell || id:ebi-a-GCST90001974	Ankylosing spondylitis, strict definition || id:finn-b-M13_ANKYLOSPON_STRICT	Inverse variance weighted	6	-0.0211904	0.0071844	0.00318289	-0.0352718	-0.00710896	0.979033	0.965343	0.992916	0.111401
finn-b-M13_ANKYLOSPON_STRICT	ebi-a-GCST90001981	CD40 on CD14+ CD16+ monocyte || id:ebi-a-GCST90001981	Ankylosing spondylitis, strict definition || id:finn-b-M13_ANKYLOSPON_STRICT	Inverse variance weighted	6	-0.00323915	0.00681549	0.6346	-0.0165975	0.0101192	0.996766	0.983539	1.01017	0.865364
finn-b-M13_ANKYLOSPON_STRICT	ebi-a-GCST90001997	CX3CR1 on CD14+ CD16- monocyte || id:ebi-a-GCST90001997	Ankylosing spondylitis, strict definition || id:finn-b-M13_ANKYLOSPON_STRICT	Inverse variance weighted	6	0.0111921	0.0070583	0.112815	-0.00264215	0.0250264	1.01125	0.997361	1.02534	0.479927
finn-b-M13_ANKYLOSPON_STRICT	ebi-a-GCST90002043	CD45 on CD33+ HLA DR+ CD14dim || id:ebi-a-GCST90002043	Ankylosing spondylitis, strict definition || id:finn-b-M13_ANKYLOSPON_STRICT	Inverse variance weighted	6	-0.000731696	0.00952538	0.93877	-0.0194014	0.017938	0.999269	0.980786	1.0181	0.972936
finn-b-M13_ANKYLOSPON_STRICT	ebi-a-GCST90002055	CD8 on naive CD8+ T cell || id:ebi-a-GCST90002055	Ankylosing spondylitis, strict definition || id:finn-b-M13_ANKYLOSPON_STRICT	Inverse variance weighted	6	0.0202369	0.00741438	0.00634485	0.00570467	0.034769	1.02044	1.00572	1.03538	0.149847
finn-b-M13_ANKYLOSPON_STRICT	ebi-a-GCST90002075	SSC-A on B cell || id:ebi-a-GCST90002075	Ankylosing spondylitis, strict definition || id:finn-b-M13_ANKYLOSPON_STRICT	Inverse variance weighted	6	-0.0101573	0.00776647	0.190926	-0.0253796	0.00506493	0.989894	0.97494	1.00508	0.580957
finn-b-M13_ANKYLOSPON_STRICT	ebi-a-GCST90002109	HLA DR on CD33+ HLA DR+ CD14dim || id:ebi-a-GCST90002109	Ankylosing spondylitis, strict definition || id:finn-b-M13_ANKYLOSPON_STRICT	Inverse variance weighted	5	-0.0566552	0.028207	0.0445851	-0.111941	-0.0013694	0.94492	0.894097	0.998632	0.313673
finn-b-M13_ANKYLOSPON_STRICT	ebi-a-GCST90002116	HLA DR on B cell || id:ebi-a-GCST90002116	Ankylosing spondylitis, strict definition || id:finn-b-M13_ANKYLOSPON_STRICT	Inverse variance weighted	6	0.0135278	0.00948886	0.153968	-0.00507034	0.032126	1.01362	0.994942	1.03265	0.543651
finn-b-M13_ANKYLOSPON_STRICT	ebi-a-GCST90001396	IgD+ CD38- B cell Absolute Count || id:ebi-a-GCST90001396	Ankylosing spondylitis, strict definition || id:finn-b-M13_ANKYLOSPON_STRICT	Inverse variance weighted	6	-0.0117823	0.00767783	0.124884	-0.0268309	0.00326621	0.988287	0.973526	1.00327	0.501127
finn-b-M13_ANKYLOSPON_STRICT	ebi-a-GCST90001418	CD24+ CD27+ B cell Absolute Count || id:ebi-a-GCST90001418	Ankylosing spondylitis, strict definition || id:finn-b-M13_ANKYLOSPON_STRICT	Inverse variance weighted	6	-0.00991165	0.00820527	0.227062	-0.025994	0.00617068	0.990137	0.974341	1.00619	0.595251
finn-b-M13_ANKYLOSPON_STRICT	ebi-a-GCST90001423	CD20- CD38- B cell Absolute Count || id:ebi-a-GCST90001423	Ankylosing spondylitis, strict definition || id:finn-b-M13_ANKYLOSPON_STRICT	Inverse variance weighted	6	-0.00116946	0.00687443	0.864918	-0.0146433	0.0123044	0.998831	0.985463	1.01238	0.9493
finn-b-M13_ANKYLOSPON_STRICT	ebi-a-GCST90001426	IgD- CD38dim B cell %lymphocyte || id:ebi-a-GCST90001426	Ankylosing spondylitis, strict definition || id:finn-b-M13_ANKYLOSPON_STRICT	Inverse variance weighted	6	0.00676433	0.00770585	0.380043	-0.00833914	0.0218678	1.00679	0.991696	1.02211	0.736699
finn-b-M13_ANKYLOSPON_STRICT	ebi-a-GCST90001450	CD62L- monocyte Absolute Count || id:ebi-a-GCST90001450	Ankylosing spondylitis, strict definition || id:finn-b-M13_ANKYLOSPON_STRICT	Inverse variance weighted	6	0.0080204	0.00987805	0.416825	-0.0113406	0.0273814	1.00805	0.988723	1.02776	0.767835
finn-b-M13_ANKYLOSPON_STRICT	ebi-a-GCST90001497	CD39+ secreting CD4 regulatory T cell %CD4 regulatory T cell || id:ebi-a-GCST90001497	Ankylosing spondylitis, strict definition || id:finn-b-M13_ANKYLOSPON_STRICT	Inverse variance weighted	6	-0.0103594	0.00825517	0.209514	-0.0265396	0.0058207	0.989694	0.97381	1.00584	0.589866
finn-b-M13_ANKYLOSPON_STRICT	ebi-a-GCST90001510	CD25++ CD45RA- CD4 not regulatory T cell Absolute Count || id:ebi-a-GCST90001510	Ankylosing spondylitis, strict definition || id:finn-b-M13_ANKYLOSPON_STRICT	Inverse variance weighted	6	-0.00107535	0.00795502	0.892471	-0.0166672	0.0145165	0.998925	0.983471	1.01462	0.95697
finn-b-M13_ANKYLOSPON_STRICT	ebi-a-GCST90001516	Immature Myeloid-Derived Suppressor Cells %CD33dim HLA DR- CD66b- || id:ebi-a-GCST90001516	Ankylosing spondylitis, strict definition || id:finn-b-M13_ANKYLOSPON_STRICT	Inverse variance weighted	6	-0.014505	0.00894378	0.104847	-0.0320348	0.00302481	0.9856	0.968473	1.00303	0.468464
finn-b-M13_ANKYLOSPON_STRICT	ebi-a-GCST90001521	CD33+ HLA DR+ CD14dim %CD33+ HLA DR+ || id:ebi-a-GCST90001521	Ankylosing spondylitis, strict definition || id:finn-b-M13_ANKYLOSPON_STRICT	Inverse variance weighted	6	-0.0127487	0.00892641	0.153236	-0.0302444	0.00474711	0.987332	0.970208	1.00476	0.543651
finn-b-M13_ANKYLOSPON_STRICT	ebi-a-GCST90001552	Naive CD8+ T cell %CD8+ T cell || id:ebi-a-GCST90001552	Ankylosing spondylitis, strict definition || id:finn-b-M13_ANKYLOSPON_STRICT	Inverse variance weighted	6	0.0140098	0.00579597	0.0156421	0.00264969	0.0253699	1.01411	1.00265	1.02569	0.21899
finn-b-M13_ANKYLOSPON_STRICT	ebi-a-GCST90001559	Terminally Differentiated CD8+ T cell %T cell || id:ebi-a-GCST90001559	Ankylosing spondylitis, strict definition || id:finn-b-M13_ANKYLOSPON_STRICT	Inverse variance weighted	6	-0.0236672	0.00826988	0.00421174	-0.0398761	-0.00745821	0.976611	0.960908	0.99257	0.126352
finn-b-M13_ANKYLOSPON_STRICT	ebi-a-GCST90001576	Transitional B cell %B cell || id:ebi-a-GCST90001576	Ankylosing spondylitis, strict definition || id:finn-b-M13_ANKYLOSPON_STRICT	Inverse variance weighted	6	0.00139608	0.00722884	0.84686	-0.0127724	0.0155646	1.0014	0.987309	1.01569	0.944287
finn-b-M13_ANKYLOSPON_STRICT	ebi-a-GCST90001612	CD8dim T cell %leukocyte || id:ebi-a-GCST90001612	Ankylosing spondylitis, strict definition || id:finn-b-M13_ANKYLOSPON_STRICT	Inverse variance weighted	6	-0.00595883	0.00754759	0.429819	-0.0207521	0.00883445	0.994059	0.979462	1.00887	0.782619
finn-b-M13_ANKYLOSPON_STRICT	ebi-a-GCST90001627	HLA DR+ CD8+ T cell Absolute Count || id:ebi-a-GCST90001627	Ankylosing spondylitis, strict definition || id:finn-b-M13_ANKYLOSPON_STRICT	Inverse variance weighted	6	-0.00378766	0.0104799	0.717783	-0.0243282	0.0167528	0.99622	0.975965	1.01689	0.889228
finn-b-M13_ANKYLOSPON_STRICT	ebi-a-GCST90001637	CD4-CD8- Natural Killer T %T cell || id:ebi-a-GCST90001637	Ankylosing spondylitis, strict definition || id:finn-b-M13_ANKYLOSPON_STRICT	Inverse variance weighted	6	0.0026075	0.00749397	0.727881	-0.0120807	0.0172957	1.00261	0.987992	1.01745	0.890857
finn-b-M13_ANKYLOSPON_STRICT	ebi-a-GCST90001657	CD28+ CD4-CD8- T cell Absolute Count || id:ebi-a-GCST90001657	Ankylosing spondylitis, strict definition || id:finn-b-M13_ANKYLOSPON_STRICT	Inverse variance weighted	6	0.00653122	0.00692376	0.345524	-0.00703934	0.0201018	1.00655	0.992985	1.02031	0.710333
finn-b-M13_ANKYLOSPON_STRICT	ebi-a-GCST90001666	CD28+ CD45RA+ CD8dim T cell Absolute Count || id:ebi-a-GCST90001666	Ankylosing spondylitis, strict definition || id:finn-b-M13_ANKYLOSPON_STRICT	Inverse variance weighted	6	0.00620406	0.00661383	0.348222	-0.00675904	0.0191672	1.00622	0.993264	1.01935	0.710333
finn-b-M13_ANKYLOSPON_STRICT	ebi-a-GCST90001675	CD28- CD127- CD25++ CD8+ T cell Absolute Count || id:ebi-a-GCST90001675	Ankylosing spondylitis, strict definition || id:finn-b-M13_ANKYLOSPON_STRICT	Inverse variance weighted	6	-0.0192108	0.0096209	0.0458499	-0.0380677	-0.000353788	0.980973	0.962648	0.999646	0.31545
finn-b-M13_ANKYLOSPON_STRICT	ebi-a-GCST90001689	CD28+ CD45RA+ CD8+ T cell %CD8+ T cell || id:ebi-a-GCST90001689	Ankylosing spondylitis, strict definition || id:finn-b-M13_ANKYLOSPON_STRICT	Inverse variance weighted	6	0.0143522	0.00573837	0.0123813	0.00310495	0.0255994	1.01446	1.00311	1.02593	0.200005
finn-b-M13_ANKYLOSPON_STRICT	ebi-a-GCST90001699	CD45RA+ CD28- CD8+ T cell %CD8+ T cell || id:ebi-a-GCST90001699	Ankylosing spondylitis, strict definition || id:finn-b-M13_ANKYLOSPON_STRICT	Inverse variance weighted	6	-0.195601	0.120529	0.10462	-0.431837	0.0406355	0.82234	0.649315	1.04147	0.468464
finn-b-M13_ANKYLOSPON_STRICT	ebi-a-GCST90001700	CD45RA+ CD28- CD8+ T cell %T cell || id:ebi-a-GCST90001700	Ankylosing spondylitis, strict definition || id:finn-b-M13_ANKYLOSPON_STRICT	Inverse variance weighted	6	-0.0882311	0.0587715	0.133289	-0.203423	0.026961	0.915549	0.815933	1.02733	0.521566
finn-b-M13_ANKYLOSPON_STRICT	ebi-a-GCST90001711	BAFF-R on IgD- CD27- B cell || id:ebi-a-GCST90001711	Ankylosing spondylitis, strict definition || id:finn-b-M13_ANKYLOSPON_STRICT	Inverse variance weighted	6	-0.000728964	0.00716534	0.918967	-0.014773	0.0133151	0.999271	0.985336	1.0134	0.963958
finn-b-M13_ANKYLOSPON_STRICT	ebi-a-GCST90001713	BAFF-R on IgD- CD38+ B cell || id:ebi-a-GCST90001713	Ankylosing spondylitis, strict definition || id:finn-b-M13_ANKYLOSPON_STRICT	Inverse variance weighted	6	0.00269393	0.00655862	0.681258	-0.010161	0.0155488	1.0027	0.98989	1.01567	0.884832
finn-b-M13_ANKYLOSPON_STRICT	ebi-a-GCST90001777	CD25 on CD24+ CD27+ B cell || id:ebi-a-GCST90001777	Ankylosing spondylitis, strict definition || id:finn-b-M13_ANKYLOSPON_STRICT	Inverse variance weighted	6	-0.00339133	0.00691357	0.623758	-0.0169419	0.0101593	0.996614	0.983201	1.01021	0.86044
finn-b-M13_ANKYLOSPON_STRICT	ebi-a-GCST90001799	CD27 on T cell || id:ebi-a-GCST90001799	Ankylosing spondylitis, strict definition || id:finn-b-M13_ANKYLOSPON_STRICT	Inverse variance weighted	6	0.0263601	0.00818018	0.00127104	0.010327	0.0423933	1.02671	1.01038	1.0433	0.0727962
finn-b-M13_ANKYLOSPON_STRICT	ebi-a-GCST90001802	CD27 on IgD- CD38- B cell || id:ebi-a-GCST90001802	Ankylosing spondylitis, strict definition || id:finn-b-M13_ANKYLOSPON_STRICT	Inverse variance weighted	6	0.0168929	0.00702942	0.0162537	0.00311522	0.0306705	1.01704	1.00312	1.03115	0.219121
finn-b-M13_ANKYLOSPON_STRICT	ebi-a-GCST90001824	IgD on IgD+ CD38+ B cell || id:ebi-a-GCST90001824	Ankylosing spondylitis, strict definition || id:finn-b-M13_ANKYLOSPON_STRICT	Inverse variance weighted	6	-0.0123459	0.0076004	0.104295	-0.0272427	0.00255085	0.98773	0.973125	1.00255	0.468464
finn-b-M13_ANKYLOSPON_STRICT	ebi-a-GCST90001855	CD3 on secreting CD4 regulatory T cell || id:ebi-a-GCST90001855	Ankylosing spondylitis, strict definition || id:finn-b-M13_ANKYLOSPON_STRICT	Inverse variance weighted	6	-0.00108556	0.00763634	0.886956	-0.0160528	0.0138817	0.998915	0.984075	1.01398	0.956192
finn-b-M13_ANKYLOSPON_STRICT	ebi-a-GCST90001879	HVEM on Terminally Differentiated CD4+ T cell || id:ebi-a-GCST90001879	Ankylosing spondylitis, strict definition || id:finn-b-M13_ANKYLOSPON_STRICT	Inverse variance weighted	6	-0.00212844	0.010264	0.835721	-0.0222458	0.0179889	0.997874	0.978	1.01815	0.944287
finn-b-M13_ANKYLOSPON_STRICT	ebi-a-GCST90001885	CD16-CD56 on HLA DR+ Natural Killer || id:ebi-a-GCST90001885	Ankylosing spondylitis, strict definition || id:finn-b-M13_ANKYLOSPON_STRICT	Inverse variance weighted	6	0.00692725	0.00686211	0.312738	-0.00652249	0.020377	1.00695	0.993499	1.02059	0.674744
finn-b-M13_ANKYLOSPON_STRICT	ebi-a-GCST90001893	CD28 on CD28+ CD45RA- CD8+ T cell || id:ebi-a-GCST90001893	Ankylosing spondylitis, strict definition || id:finn-b-M13_ANKYLOSPON_STRICT	Inverse variance weighted	6	0.001339	0.00747424	0.857821	-0.0133105	0.0159885	1.00134	0.986778	1.01612	0.948539
finn-b-M13_ANKYLOSPON_STRICT	ebi-a-GCST90001898	CD28 on CD4+ T cell || id:ebi-a-GCST90001898	Ankylosing spondylitis, strict definition || id:finn-b-M13_ANKYLOSPON_STRICT	Inverse variance weighted	6	-0.00801805	0.0075014	0.285126	-0.0227208	0.00668468	0.992014	0.977535	1.00671	0.653198
finn-b-M13_ANKYLOSPON_STRICT	ebi-a-GCST90001901	CD28 on CD39+ resting CD4 regulatory T cell || id:ebi-a-GCST90001901	Ankylosing spondylitis, strict definition || id:finn-b-M13_ANKYLOSPON_STRICT	Inverse variance weighted	6	0.00395715	0.00686212	0.564165	-0.0094926	0.0174069	1.00396	0.990552	1.01756	0.842237
finn-b-M13_ANKYLOSPON_STRICT	ebi-a-GCST90001904	CD86 on CD62L+ myeloid Dendritic Cell || id:ebi-a-GCST90001904	Ankylosing spondylitis, strict definition || id:finn-b-M13_ANKYLOSPON_STRICT	Inverse variance weighted	6	-0.00299689	0.00727626	0.680433	-0.0172584	0.0112646	0.997008	0.98289	1.01133	0.884832
finn-b-M13_ANKYLOSPON_STRICT	ebi-a-GCST90001906	CD86 on granulocyte || id:ebi-a-GCST90001906	Ankylosing spondylitis, strict definition || id:finn-b-M13_ANKYLOSPON_STRICT	Inverse variance weighted	6	0.00310994	0.00764482	0.684152	-0.0118739	0.0180938	1.00311	0.988196	1.01826	0.884832
finn-b-M13_ANKYLOSPON_STRICT	ebi-a-GCST90001978	FSC-A on HLA DR+ CD8+ T cell || id:ebi-a-GCST90001978	Ankylosing spondylitis, strict definition || id:finn-b-M13_ANKYLOSPON_STRICT	Inverse variance weighted	6	-0.00675726	0.00980283	0.490624	-0.0259708	0.0124563	0.993266	0.974364	1.01253	0.817583
finn-b-M13_ANKYLOSPON_STRICT	ebi-a-GCST90001992	CCR2 on CD14+ CD16+ monocyte || id:ebi-a-GCST90001992	Ankylosing spondylitis, strict definition || id:finn-b-M13_ANKYLOSPON_STRICT	Inverse variance weighted	6	-0.0206542	0.0063731	0.00119178	-0.0331455	-0.00816293	0.979558	0.967398	0.99187	0.0727962
finn-b-M13_ANKYLOSPON_STRICT	ebi-a-GCST90002000	PDL-1 on CD14- CD16- || id:ebi-a-GCST90002000	Ankylosing spondylitis, strict definition || id:finn-b-M13_ANKYLOSPON_STRICT	Inverse variance weighted	6	-0.00789824	0.00618886	0.201884	-0.0200284	0.00423193	0.992133	0.980171	1.00424	0.588188
finn-b-M13_ANKYLOSPON_STRICT	ebi-a-GCST90002001	CD64 on CD14- CD16- || id:ebi-a-GCST90002001	Ankylosing spondylitis, strict definition || id:finn-b-M13_ANKYLOSPON_STRICT	Inverse variance weighted	6	-0.0112191	0.00633509	0.0765701	-0.0236359	0.00119769	0.988844	0.976641	1.0012	0.4123
finn-b-M13_ANKYLOSPON_STRICT	ebi-a-GCST90002004	CCR2 on CD14+ CD16- monocyte || id:ebi-a-GCST90002004	Ankylosing spondylitis, strict definition || id:finn-b-M13_ANKYLOSPON_STRICT	Inverse variance weighted	6	-0.011195	0.00674489	0.0969595	-0.024415	0.00202498	0.988867	0.975881	1.00203	0.457116
finn-b-M13_ANKYLOSPON_STRICT	ebi-a-GCST90002059	CD8 on Natural Killer T || id:ebi-a-GCST90002059	Ankylosing spondylitis, strict definition || id:finn-b-M13_ANKYLOSPON_STRICT	Inverse variance weighted	6	-0.0193738	0.00806881	0.0163472	-0.0351886	-0.00355892	0.980813	0.965423	0.996447	0.219121
finn-b-M13_ANKYLOSPON_STRICT	ebi-a-GCST90002076	SSC-A on Natural Killer || id:ebi-a-GCST90002076	Ankylosing spondylitis, strict definition || id:finn-b-M13_ANKYLOSPON_STRICT	Inverse variance weighted	6	-0.0121002	0.0101971	0.235375	-0.0320865	0.00788619	0.987973	0.968423	1.00792	0.602791
finn-b-M13_ANKYLOSPON_STRICT	ebi-a-GCST90002090	CD11c on granulocyte || id:ebi-a-GCST90002090	Ankylosing spondylitis, strict definition || id:finn-b-M13_ANKYLOSPON_STRICT	Inverse variance weighted	6	-0.00940052	0.00766038	0.219762	-0.0244149	0.00561383	0.990644	0.975881	1.00563	0.591518
finn-b-M13_ANKYLOSPON_STRICT	ebi-a-GCST90002102	CD45RA on resting CD4 regulatory T cell || id:ebi-a-GCST90002102	Ankylosing spondylitis, strict definition || id:finn-b-M13_ANKYLOSPON_STRICT	Inverse variance weighted	6	0.00603433	0.00710532	0.395731	-0.0078921	0.0199608	1.00605	0.992139	1.02016	0.74644
finn-b-M13_ANKYLOSPON_STRICT	ebi-a-GCST90001400	IgD+ B cell Absolute Count || id:ebi-a-GCST90001400	Ankylosing spondylitis, strict definition || id:finn-b-M13_ANKYLOSPON_STRICT	Inverse variance weighted	6	-0.00686373	0.00793726	0.387177	-0.0224208	0.0086933	0.99316	0.977829	1.00873	0.739579
finn-b-M13_ANKYLOSPON_STRICT	ebi-a-GCST90001430	IgD+ CD38dim B cell %lymphocyte || id:ebi-a-GCST90001430	Ankylosing spondylitis, strict definition || id:finn-b-M13_ANKYLOSPON_STRICT	Inverse variance weighted	6	0.00656596	0.00987344	0.506042	-0.012786	0.0259179	1.00659	0.987295	1.02626	0.817583
finn-b-M13_ANKYLOSPON_STRICT	ebi-a-GCST90001456	CD11c+ HLA DR++ monocyte Absolute Count || id:ebi-a-GCST90001456	Ankylosing spondylitis, strict definition || id:finn-b-M13_ANKYLOSPON_STRICT	Inverse variance weighted	6	0.00149208	0.00767969	0.845949	-0.0135601	0.0165443	1.00149	0.986531	1.01668	0.944287
finn-b-M13_ANKYLOSPON_STRICT	ebi-a-GCST90001471	CD62L- plasmacytoid Dendritic Cell %Dendritic Cell || id:ebi-a-GCST90001471	Ankylosing spondylitis, strict definition || id:finn-b-M13_ANKYLOSPON_STRICT	Inverse variance weighted	6	0.00580558	0.00750385	0.43912	-0.00890196	0.0205131	1.00582	0.991138	1.02072	0.791479
finn-b-M13_ANKYLOSPON_STRICT	ebi-a-GCST90001473	CD62L- CD86+ myeloid Dendritic Cell %Dendritic Cell || id:ebi-a-GCST90001473	Ankylosing spondylitis, strict definition || id:finn-b-M13_ANKYLOSPON_STRICT	Inverse variance weighted	6	0.0177796	0.00838349	0.0339398	0.00134795	0.0342112	1.01794	1.00135	1.0348	0.279844
finn-b-M13_ANKYLOSPON_STRICT	ebi-a-GCST90001511	CD25++ CD45RA- CD4 not regulatory T cell %CD4+ T cell || id:ebi-a-GCST90001511	Ankylosing spondylitis, strict definition || id:finn-b-M13_ANKYLOSPON_STRICT	Inverse variance weighted	6	-0.0128896	0.00768865	0.0936514	-0.0279593	0.00218017	0.987193	0.972428	1.00218	0.457116
finn-b-M13_ANKYLOSPON_STRICT	ebi-a-GCST90001514	Hematopoietic Stem Cell Absolute Count || id:ebi-a-GCST90001514	Ankylosing spondylitis, strict definition || id:finn-b-M13_ANKYLOSPON_STRICT	Inverse variance weighted	6	-0.00615067	0.00942664	0.514093	-0.0246269	0.0123255	0.993868	0.975674	1.0124	0.818194
finn-b-M13_ANKYLOSPON_STRICT	ebi-a-GCST90001541	Naive CD4+ T cell %CD4+ T cell || id:ebi-a-GCST90001541	Ankylosing spondylitis, strict definition || id:finn-b-M13_ANKYLOSPON_STRICT	Inverse variance weighted	6	0.0123819	0.00790759	0.11739	-0.003117	0.0278808	1.01246	0.996888	1.02827	0.486552
finn-b-M13_ANKYLOSPON_STRICT	ebi-a-GCST90001564	Central Memory CD4-CD8- T cell %CD4-CD8- T cell || id:ebi-a-GCST90001564	Ankylosing spondylitis, strict definition || id:finn-b-M13_ANKYLOSPON_STRICT	Inverse variance weighted	6	0.0126815	0.00658878	0.0542646	-0.000232465	0.0255956	1.01276	0.999768	1.02593	0.348844
finn-b-M13_ANKYLOSPON_STRICT	ebi-a-GCST90001568	Naive CD4-CD8- T cell %T cell || id:ebi-a-GCST90001568	Ankylosing spondylitis, strict definition || id:finn-b-M13_ANKYLOSPON_STRICT	Inverse variance weighted	6	0.0174442	0.00613727	0.00447842	0.00541514	0.0294732	1.0176	1.00543	1.02991	0.128246
finn-b-M13_ANKYLOSPON_STRICT	ebi-a-GCST90001624	HLA DR+ CD4+ T cell Absolute Count || id:ebi-a-GCST90001624	Ankylosing spondylitis, strict definition || id:finn-b-M13_ANKYLOSPON_STRICT	Inverse variance weighted	6	0.0084094	0.00732154	0.250728	-0.00594082	0.0227596	1.00844	0.994077	1.02302	0.614624
finn-b-M13_ANKYLOSPON_STRICT	ebi-a-GCST90001632	CD8+ Natural Killer T %lymphocyte || id:ebi-a-GCST90001632	Ankylosing spondylitis, strict definition || id:finn-b-M13_ANKYLOSPON_STRICT	Inverse variance weighted	6	-0.0274811	0.00736891	0.00019199	-0.0419242	-0.013038	0.972893	0.958942	0.987047	0.0209039
finn-b-M13_ANKYLOSPON_STRICT	ebi-a-GCST90001641	CD3- lymphocyte %leukocyte || id:ebi-a-GCST90001641	Ankylosing spondylitis, strict definition || id:finn-b-M13_ANKYLOSPON_STRICT	Inverse variance weighted	6	0.00520901	0.00774857	0.501422	-0.00997819	0.0203962	1.00522	0.990071	1.02061	0.817583
finn-b-M13_ANKYLOSPON_STRICT	ebi-a-GCST90001653	CD28- CD4-CD8- T cell %CD4-CD8- T cell || id:ebi-a-GCST90001653	Ankylosing spondylitis, strict definition || id:finn-b-M13_ANKYLOSPON_STRICT	Inverse variance weighted	6	0.00516092	0.00910511	0.570839	-0.0126851	0.0230069	1.00517	0.987395	1.02327	0.845452
finn-b-M13_ANKYLOSPON_STRICT	ebi-a-GCST90001677	CD28- CD25++ CD8+ T cell %CD8+ T cell || id:ebi-a-GCST90001677	Ankylosing spondylitis, strict definition || id:finn-b-M13_ANKYLOSPON_STRICT	Inverse variance weighted	6	-0.0136392	0.00661483	0.0392159	-0.0266043	-0.000674147	0.986453	0.973747	0.999326	0.297663
finn-b-M13_ANKYLOSPON_STRICT	ebi-a-GCST90001702	BAFF-R on CD24+ CD27+ B cell || id:ebi-a-GCST90001702	Ankylosing spondylitis, strict definition || id:finn-b-M13_ANKYLOSPON_STRICT	Inverse variance weighted	6	-0.0032259	0.0072197	0.655006	-0.0173765	0.0109247	0.996779	0.982774	1.01098	0.877986
finn-b-M13_ANKYLOSPON_STRICT	ebi-a-GCST90001718	BAFF-R on switched memory B cell || id:ebi-a-GCST90001718	Ankylosing spondylitis, strict definition || id:finn-b-M13_ANKYLOSPON_STRICT	Inverse variance weighted	6	-0.00512475	0.00725173	0.479757	-0.0193382	0.00908865	0.994888	0.980848	1.00913	0.817583
finn-b-M13_ANKYLOSPON_STRICT	ebi-a-GCST90001719	BAFF-R on IgD+ B cell || id:ebi-a-GCST90001719	Ankylosing spondylitis, strict definition || id:finn-b-M13_ANKYLOSPON_STRICT	Inverse variance weighted	6	-0.00358727	0.00718643	0.617658	-0.0176727	0.0104981	0.996419	0.982483	1.01055	0.858995
finn-b-M13_ANKYLOSPON_STRICT	ebi-a-GCST90001735	CD19 on IgD- CD38dim B cell || id:ebi-a-GCST90001735	Ankylosing spondylitis, strict definition || id:finn-b-M13_ANKYLOSPON_STRICT	Inverse variance weighted	6	-0.00170373	0.00880249	0.846528	-0.0189566	0.0155491	0.998298	0.981222	1.01567	0.944287
finn-b-M13_ANKYLOSPON_STRICT	ebi-a-GCST90001740	CD19 on switched memory B cell || id:ebi-a-GCST90001740	Ankylosing spondylitis, strict definition || id:finn-b-M13_ANKYLOSPON_STRICT	Inverse variance weighted	6	-0.00509964	0.00944738	0.589339	-0.0236165	0.0134172	0.994913	0.97666	1.01351	0.850952
finn-b-M13_ANKYLOSPON_STRICT	ebi-a-GCST90001767	CD24 on IgD+ CD38- unswitched memory B cell || id:ebi-a-GCST90001767	Ankylosing spondylitis, strict definition || id:finn-b-M13_ANKYLOSPON_STRICT	Inverse variance weighted	6	0.00482807	0.0134167	0.718955	-0.0214686	0.0311248	1.00484	0.97876	1.03161	0.889228
finn-b-M13_ANKYLOSPON_STRICT	ebi-a-GCST90001769	CD24 on IgD- CD38- B cell || id:ebi-a-GCST90001769	Ankylosing spondylitis, strict definition || id:finn-b-M13_ANKYLOSPON_STRICT	Inverse variance weighted	6	-0.00467069	0.00701259	0.505384	-0.0184154	0.009074	0.99534	0.981753	1.00912	0.817583
finn-b-M13_ANKYLOSPON_STRICT	ebi-a-GCST90001775	CD25 on B cell || id:ebi-a-GCST90001775	Ankylosing spondylitis, strict definition || id:finn-b-M13_ANKYLOSPON_STRICT	Inverse variance weighted	6	-0.0124152	0.00703418	0.0775665	-0.0262022	0.00137178	0.987662	0.974138	1.00137	0.414126
finn-b-M13_ANKYLOSPON_STRICT	ebi-a-GCST90001776	CD25 on CD20- CD38- B cell || id:ebi-a-GCST90001776	Ankylosing spondylitis, strict definition || id:finn-b-M13_ANKYLOSPON_STRICT	Inverse variance weighted	6	0.00681625	0.00684813	0.319569	-0.00660609	0.0202386	1.00684	0.993416	1.02044	0.682469
finn-b-M13_ANKYLOSPON_STRICT	ebi-a-GCST90001779	CD25 on IgD+ CD24- B cell || id:ebi-a-GCST90001779	Ankylosing spondylitis, strict definition || id:finn-b-M13_ANKYLOSPON_STRICT	Inverse variance weighted	6	-0.0147555	0.00694614	0.0336478	-0.0283699	-0.00114102	0.985353	0.972029	0.99886	0.279844
finn-b-M13_ANKYLOSPON_STRICT	ebi-a-GCST90001797	CD27 on CD20- CD38- B cell || id:ebi-a-GCST90001797	Ankylosing spondylitis, strict definition || id:finn-b-M13_ANKYLOSPON_STRICT	Inverse variance weighted	6	0.00339665	0.00610173	0.577753	-0.00856274	0.015356	1.0034	0.991474	1.01547	0.847641
finn-b-M13_ANKYLOSPON_STRICT	ebi-a-GCST90001827	IgD on IgD+ B cell || id:ebi-a-GCST90001827	Ankylosing spondylitis, strict definition || id:finn-b-M13_ANKYLOSPON_STRICT	Inverse variance weighted	6	-0.0100253	0.00712077	0.159163	-0.023982	0.00393142	0.990025	0.976303	1.00394	0.543651
finn-b-M13_ANKYLOSPON_STRICT	ebi-a-GCST90001832	CD62L on CD62L+ plasmacytoid Dendritic Cell || id:ebi-a-GCST90001832	Ankylosing spondylitis, strict definition || id:finn-b-M13_ANKYLOSPON_STRICT	Inverse variance weighted	6	-0.0107596	0.00782192	0.168954	-0.0260906	0.00457135	0.989298	0.974247	1.00458	0.549977
finn-b-M13_ANKYLOSPON_STRICT	ebi-a-GCST90001837	CD66b on Granulocytic Myeloid-Derived Suppressor Cells || id:ebi-a-GCST90001837	Ankylosing spondylitis, strict definition || id:finn-b-M13_ANKYLOSPON_STRICT	Inverse variance weighted	6	0.000797412	0.0105925	0.939991	-0.0199639	0.0215587	1.0008	0.980234	1.02179	0.972936
finn-b-M13_ANKYLOSPON_STRICT	ebi-a-GCST90001905	CD86 on monocyte || id:ebi-a-GCST90001905	Ankylosing spondylitis, strict definition || id:finn-b-M13_ANKYLOSPON_STRICT	Inverse variance weighted	6	-0.000490349	0.00730508	0.946483	-0.0148083	0.0138276	0.99951	0.985301	1.01392	0.972936
finn-b-M13_ANKYLOSPON_STRICT	ebi-a-GCST90001909	CD45 on CD14+ monocyte || id:ebi-a-GCST90001909	Ankylosing spondylitis, strict definition || id:finn-b-M13_ANKYLOSPON_STRICT	Inverse variance weighted	6	-0.00109149	0.00716549	0.87893	-0.0151358	0.0129529	0.998909	0.984978	1.01304	0.9547
finn-b-M13_ANKYLOSPON_STRICT	ebi-a-GCST90001947	CD33 on CD33+ HLA DR+ CD14dim || id:ebi-a-GCST90001947	Ankylosing spondylitis, strict definition || id:finn-b-M13_ANKYLOSPON_STRICT	Inverse variance weighted	6	0.00789095	0.0099754	0.42892	-0.0116608	0.0274427	1.00792	0.988407	1.02782	0.782619
finn-b-M13_ANKYLOSPON_STRICT	ebi-a-GCST90001964	FSC-A on plasmacytoid Dendritic Cell || id:ebi-a-GCST90001964	Ankylosing spondylitis, strict definition || id:finn-b-M13_ANKYLOSPON_STRICT	Inverse variance weighted	6	0.0103291	0.00751607	0.169358	-0.00440239	0.0250606	1.01038	0.995607	1.02538	0.549977
finn-b-M13_ANKYLOSPON_STRICT	ebi-a-GCST90001970	FSC-A on HLA DR+ Natural Killer || id:ebi-a-GCST90001970	Ankylosing spondylitis, strict definition || id:finn-b-M13_ANKYLOSPON_STRICT	Inverse variance weighted	6	-0.0100973	0.00719093	0.160267	-0.0241915	0.00399692	0.989953	0.976099	1.004	0.543651
finn-b-M13_ANKYLOSPON_STRICT	ebi-a-GCST90001994	CX3CR1 on CD14- CD16- || id:ebi-a-GCST90001994	Ankylosing spondylitis, strict definition || id:finn-b-M13_ANKYLOSPON_STRICT	Inverse variance weighted	6	-0.0112398	0.00729968	0.123618	-0.0255471	0.00306758	0.988823	0.974776	1.00307	0.501127
finn-b-M13_ANKYLOSPON_STRICT	ebi-a-GCST90001995	CX3CR1 on monocyte || id:ebi-a-GCST90001995	Ankylosing spondylitis, strict definition || id:finn-b-M13_ANKYLOSPON_STRICT	Inverse variance weighted	6	0.00982165	0.0069542	0.157852	-0.00380858	0.0234519	1.00987	0.996199	1.02373	0.543651
finn-b-M13_ANKYLOSPON_STRICT	ebi-a-GCST90001999	PDL-1 on CD14- CD16+ monocyte || id:ebi-a-GCST90001999	Ankylosing spondylitis, strict definition || id:finn-b-M13_ANKYLOSPON_STRICT	Inverse variance weighted	6	0.00271124	0.0071373	0.704042	-0.0112779	0.0167004	1.00271	0.988785	1.01684	0.889228
finn-b-M13_ANKYLOSPON_STRICT	ebi-a-GCST90002011	CD64 on CD14+ CD16+ monocyte || id:ebi-a-GCST90002011	Ankylosing spondylitis, strict definition || id:finn-b-M13_ANKYLOSPON_STRICT	Inverse variance weighted	6	-0.00565582	0.00686516	0.410028	-0.0191115	0.00779989	0.99436	0.98107	1.00783	0.761999
finn-b-M13_ANKYLOSPON_STRICT	ebi-a-GCST90002018	CCR2 on granulocyte || id:ebi-a-GCST90002018	Ankylosing spondylitis, strict definition || id:finn-b-M13_ANKYLOSPON_STRICT	Inverse variance weighted	6	0.00152789	0.00760463	0.840765	-0.0133772	0.016433	1.00153	0.986712	1.01657	0.944287
finn-b-M13_ANKYLOSPON_STRICT	ebi-a-GCST90002045	CD45 on CD33- HLA DR- || id:ebi-a-GCST90002045	Ankylosing spondylitis, strict definition || id:finn-b-M13_ANKYLOSPON_STRICT	Inverse variance weighted	6	0.00181627	0.0118815	0.878505	-0.0214715	0.025104	1.00182	0.978757	1.02542	0.9547
finn-b-M13_ANKYLOSPON_STRICT	ebi-a-GCST90002046	CD45 on CD33- HLA DR+ || id:ebi-a-GCST90002046	Ankylosing spondylitis, strict definition || id:finn-b-M13_ANKYLOSPON_STRICT	Inverse variance weighted	6	0.00350419	0.00937983	0.708711	-0.0148803	0.0218887	1.00351	0.98523	1.02213	0.889228
finn-b-M13_ANKYLOSPON_STRICT	ebi-a-GCST90002050	CD45 on CD33dim HLA DR- || id:ebi-a-GCST90002050	Ankylosing spondylitis, strict definition || id:finn-b-M13_ANKYLOSPON_STRICT	Inverse variance weighted	6	-0.00481101	0.00972593	0.620841	-0.0238738	0.0142518	0.995201	0.976409	1.01435	0.859626
finn-b-M13_ANKYLOSPON_STRICT	ebi-a-GCST90002065	CD4 on CD39+ resting CD4 regulatory T cell || id:ebi-a-GCST90002065	Ankylosing spondylitis, strict definition || id:finn-b-M13_ANKYLOSPON_STRICT	Inverse variance weighted	6	0.00553667	0.0101461	0.585276	-0.0143497	0.025423	1.00555	0.985753	1.02575	0.847641
finn-b-M13_ANKYLOSPON_STRICT	ebi-a-GCST90002068	CD4 on secreting CD4 regulatory T cell || id:ebi-a-GCST90002068	Ankylosing spondylitis, strict definition || id:finn-b-M13_ANKYLOSPON_STRICT	Inverse variance weighted	6	0.0100459	0.00832795	0.227707	-0.00627689	0.0263687	1.0101	0.993743	1.02672	0.595251
finn-b-M13_ANKYLOSPON_STRICT	ebi-a-GCST90002072	SSC-A on plasmacytoid Dendritic Cell || id:ebi-a-GCST90002072	Ankylosing spondylitis, strict definition || id:finn-b-M13_ANKYLOSPON_STRICT	Inverse variance weighted	6	-0.000896508	0.00892633	0.92	-0.0183921	0.0165991	0.999104	0.981776	1.01674	0.963958
finn-b-M13_ANKYLOSPON_STRICT	ebi-a-GCST90002077	SSC-A on HLA DR+ Natural Killer || id:ebi-a-GCST90002077	Ankylosing spondylitis, strict definition || id:finn-b-M13_ANKYLOSPON_STRICT	Inverse variance weighted	6	-0.00882641	0.00704387	0.210183	-0.0226324	0.00497958	0.991212	0.977622	1.00499	0.589866
finn-b-M13_ANKYLOSPON_STRICT	ebi-a-GCST90002101	CD45RA on Terminally Differentiated CD8+ T cell || id:ebi-a-GCST90002101	Ankylosing spondylitis, strict definition || id:finn-b-M13_ANKYLOSPON_STRICT	Inverse variance weighted	6	-0.0146341	0.00708713	0.0389335	-0.0285249	-0.00074336	0.985472	0.971878	0.999257	0.297663
finn-b-M13_ANKYLOSPON_STRICT	ebi-a-GCST90001410	IgD- CD38+ B cell %B cell || id:ebi-a-GCST90001410	Ankylosing spondylitis, strict definition || id:finn-b-M13_ANKYLOSPON_STRICT	Inverse variance weighted	6	0.0114332	0.00695757	0.100327	-0.00220367	0.02507	1.0115	0.997799	1.02539	0.463853
finn-b-M13_ANKYLOSPON_STRICT	ebi-a-GCST90001416	IgD+ CD24- B cell Absolute Count || id:ebi-a-GCST90001416	Ankylosing spondylitis, strict definition || id:finn-b-M13_ANKYLOSPON_STRICT	Inverse variance weighted	6	-0.00344448	0.00980019	0.725235	-0.0226529	0.0157639	0.996561	0.977602	1.01589	0.890857
finn-b-M13_ANKYLOSPON_STRICT	ebi-a-GCST90001435	Plasma Blast-Plasma Cell %lymphocyte || id:ebi-a-GCST90001435	Ankylosing spondylitis, strict definition || id:finn-b-M13_ANKYLOSPON_STRICT	Inverse variance weighted	6	0.00507545	0.00717238	0.47917	-0.00898241	0.0191333	1.00509	0.991058	1.01932	0.817583
finn-b-M13_ANKYLOSPON_STRICT	ebi-a-GCST90001438	IgD- CD38dim B cell Absolute Count || id:ebi-a-GCST90001438	Ankylosing spondylitis, strict definition || id:finn-b-M13_ANKYLOSPON_STRICT	Inverse variance weighted	6	-0.00301796	0.00793322	0.703634	-0.0185671	0.0125312	0.996987	0.981604	1.01261	0.889228
finn-b-M13_ANKYLOSPON_STRICT	ebi-a-GCST90001441	IgD+ CD24- B cell %lymphocyte || id:ebi-a-GCST90001441	Ankylosing spondylitis, strict definition || id:finn-b-M13_ANKYLOSPON_STRICT	Inverse variance weighted	6	0.00769987	0.0105744	0.466516	-0.013026	0.0284258	1.00773	0.987058	1.02883	0.809655
finn-b-M13_ANKYLOSPON_STRICT	ebi-a-GCST90001452	CD11c+ CD62L- monocyte Absolute Count || id:ebi-a-GCST90001452	Ankylosing spondylitis, strict definition || id:finn-b-M13_ANKYLOSPON_STRICT	Inverse variance weighted	6	0.00909505	0.0074156	0.22002	-0.00543953	0.0236296	1.00914	0.994575	1.02391	0.591518
finn-b-M13_ANKYLOSPON_STRICT	ebi-a-GCST90001486	Activated CD4 regulatory T cell Absolute Count || id:ebi-a-GCST90001486	Ankylosing spondylitis, strict definition || id:finn-b-M13_ANKYLOSPON_STRICT	Inverse variance weighted	6	0.0117143	0.00758666	0.122571	-0.00315552	0.0265842	1.01178	0.996849	1.02694	0.501127
finn-b-M13_ANKYLOSPON_STRICT	ebi-a-GCST90001493	Secreting CD4 regulatory T cell %CD4 regulatory T cell || id:ebi-a-GCST90001493	Ankylosing spondylitis, strict definition || id:finn-b-M13_ANKYLOSPON_STRICT	Inverse variance weighted	6	-0.0113725	0.00745432	0.127103	-0.0259829	0.00323797	0.988692	0.974352	1.00324	0.506805
finn-b-M13_ANKYLOSPON_STRICT	ebi-a-GCST90001499	Activated & resting CD4 regulatory T cell %CD4 regulatory T cell || id:ebi-a-GCST90001499	Ankylosing spondylitis, strict definition || id:finn-b-M13_ANKYLOSPON_STRICT	Inverse variance weighted	6	0.0105394	0.00749273	0.159542	-0.00414638	0.0252251	1.0106	0.995862	1.02555	0.543651
finn-b-M13_ANKYLOSPON_STRICT	ebi-a-GCST90001502	Activated & secreting CD4 regulatory T cell %CD4 regulatory T cell || id:ebi-a-GCST90001502	Ankylosing spondylitis, strict definition || id:finn-b-M13_ANKYLOSPON_STRICT	Inverse variance weighted	6	-0.0120964	0.00711308	0.0890221	-0.026038	0.00184528	0.987977	0.974298	1.00185	0.447173
finn-b-M13_ANKYLOSPON_STRICT	ebi-a-GCST90001537	Central Memory CD4+ T cell Absolute Count || id:ebi-a-GCST90001537	Ankylosing spondylitis, strict definition || id:finn-b-M13_ANKYLOSPON_STRICT	Inverse variance weighted	6	0.0128675	0.00984362	0.191146	-0.00642596	0.032161	1.01295	0.993595	1.03268	0.580957
finn-b-M13_ANKYLOSPON_STRICT	ebi-a-GCST90001575	Naive CD4+ T cell %T cell || id:ebi-a-GCST90001575	Ankylosing spondylitis, strict definition || id:finn-b-M13_ANKYLOSPON_STRICT	Inverse variance weighted	6	0.0145713	0.00752608	0.052855	-0.000179848	0.0293224	1.01468	0.99982	1.02976	0.343285
finn-b-M13_ANKYLOSPON_STRICT	ebi-a-GCST90001620	HLA DR+ T cell%lymphocyte || id:ebi-a-GCST90001620	Ankylosing spondylitis, strict definition || id:finn-b-M13_ANKYLOSPON_STRICT	Inverse variance weighted	6	-0.00139098	0.00708333	0.844317	-0.0152743	0.0124923	0.99861	0.984842	1.01257	0.944287
finn-b-M13_ANKYLOSPON_STRICT	ebi-a-GCST90001629	HLA DR+ CD8+ T cell %lymphocyte || id:ebi-a-GCST90001629	Ankylosing spondylitis, strict definition || id:finn-b-M13_ANKYLOSPON_STRICT	Inverse variance weighted	6	-0.00524579	0.00724193	0.468843	-0.01944	0.00894839	0.994768	0.980748	1.00899	0.811459
finn-b-M13_ANKYLOSPON_STRICT	ebi-a-GCST90001638	CD4-CD8- Natural Killer T %lymphocyte || id:ebi-a-GCST90001638	Ankylosing spondylitis, strict definition || id:finn-b-M13_ANKYLOSPON_STRICT	Inverse variance weighted	6	0.00212578	0.00753413	0.777826	-0.0126411	0.0168927	1.00213	0.987438	1.01704	0.914236
finn-b-M13_ANKYLOSPON_STRICT	ebi-a-GCST90001680	CD25++ CD8+ T cell %CD8+ T cell || id:ebi-a-GCST90001680	Ankylosing spondylitis, strict definition || id:finn-b-M13_ANKYLOSPON_STRICT	Inverse variance weighted	6	0.00162889	0.00750117	0.82809	-0.0130734	0.0163312	1.00163	0.987012	1.01647	0.942507
finn-b-M13_ANKYLOSPON_STRICT	ebi-a-GCST90001760	CD20 on unswitched memory B cell || id:ebi-a-GCST90001760	Ankylosing spondylitis, strict definition || id:finn-b-M13_ANKYLOSPON_STRICT	Inverse variance weighted	6	-0.0180783	0.00893671	0.0430812	-0.0355942	-0.000562312	0.982084	0.965032	0.999438	0.311364
finn-b-M13_ANKYLOSPON_STRICT	ebi-a-GCST90001774	CD24 on transitional B cell || id:ebi-a-GCST90001774	Ankylosing spondylitis, strict definition || id:finn-b-M13_ANKYLOSPON_STRICT	Inverse variance weighted	6	-0.015612	0.00674571	0.0206477	-0.0288336	-0.00239044	0.984509	0.971578	0.997612	0.243401
finn-b-M13_ANKYLOSPON_STRICT	ebi-a-GCST90001786	CD25 on IgD- CD27- B cell || id:ebi-a-GCST90001786	Ankylosing spondylitis, strict definition || id:finn-b-M13_ANKYLOSPON_STRICT	Inverse variance weighted	6	0.00181025	0.00685202	0.791631	-0.0116197	0.0152402	1.00181	0.988448	1.01536	0.92357
finn-b-M13_ANKYLOSPON_STRICT	ebi-a-GCST90001790	CD25 on memory B cell || id:ebi-a-GCST90001790	Ankylosing spondylitis, strict definition || id:finn-b-M13_ANKYLOSPON_STRICT	Inverse variance weighted	6	-0.00404079	0.00688261	0.557135	-0.0175307	0.00944913	0.995967	0.982622	1.00949	0.840354
finn-b-M13_ANKYLOSPON_STRICT	ebi-a-GCST90001808	CD27 on switched memory B cell || id:ebi-a-GCST90001808	Ankylosing spondylitis, strict definition || id:finn-b-M13_ANKYLOSPON_STRICT	Inverse variance weighted	6	0.0158616	0.00892111	0.0754067	-0.0016238	0.033347	1.01599	0.998378	1.03391	0.409536
finn-b-M13_ANKYLOSPON_STRICT	ebi-a-GCST90001810	CD38 on CD3- CD19- || id:ebi-a-GCST90001810	Ankylosing spondylitis, strict definition || id:finn-b-M13_ANKYLOSPON_STRICT	Inverse variance weighted	6	0.00877885	0.0114177	0.441963	-0.0135998	0.0311575	1.00882	0.986492	1.03165	0.793266
finn-b-M13_ANKYLOSPON_STRICT	ebi-a-GCST90001811	CD38 on IgD+ CD24- B cell || id:ebi-a-GCST90001811	Ankylosing spondylitis, strict definition || id:finn-b-M13_ANKYLOSPON_STRICT	Inverse variance weighted	6	0.00891512	0.00681622	0.190898	-0.00444467	0.0222749	1.00895	0.995565	1.02252	0.580957
finn-b-M13_ANKYLOSPON_STRICT	ebi-a-GCST90001812	CD38 on IgD+ CD38+ B cell || id:ebi-a-GCST90001812	Ankylosing spondylitis, strict definition || id:finn-b-M13_ANKYLOSPON_STRICT	Inverse variance weighted	6	0.00885194	0.00766827	0.248353	-0.00617787	0.0238818	1.00889	0.993841	1.02417	0.613578
finn-b-M13_ANKYLOSPON_STRICT	ebi-a-GCST90001815	CD38 on IgD- CD38dim B cell || id:ebi-a-GCST90001815	Ankylosing spondylitis, strict definition || id:finn-b-M13_ANKYLOSPON_STRICT	Inverse variance weighted	6	0.00981638	0.00665477	0.140189	-0.00322698	0.0228597	1.00986	0.996778	1.02312	0.53853
finn-b-M13_ANKYLOSPON_STRICT	ebi-a-GCST90001819	CD38 on transitional B cell || id:ebi-a-GCST90001819	Ankylosing spondylitis, strict definition || id:finn-b-M13_ANKYLOSPON_STRICT	Inverse variance weighted	6	0.00589096	0.0079801	0.46039	-0.00975005	0.021532	1.00591	0.990297	1.02177	0.80345
finn-b-M13_ANKYLOSPON_STRICT	ebi-a-GCST90001820	IgD on IgD+ CD24+ B cell || id:ebi-a-GCST90001820	Ankylosing spondylitis, strict definition || id:finn-b-M13_ANKYLOSPON_STRICT	Inverse variance weighted	6	-0.0268808	0.00699078	0.000120465	-0.0405827	-0.0131789	0.973477	0.96023	0.986908	0.0209039
finn-b-M13_ANKYLOSPON_STRICT	ebi-a-GCST90001830	BAFF-R on CD20- B cell || id:ebi-a-GCST90001830	Ankylosing spondylitis, strict definition || id:finn-b-M13_ANKYLOSPON_STRICT	Inverse variance weighted	6	0.00349049	0.00632699	0.581166	-0.00891041	0.0158914	1.0035	0.991129	1.01602	0.847641
finn-b-M13_ANKYLOSPON_STRICT	ebi-a-GCST90001845	CD3 on CD45RA- CD4+ T cell || id:ebi-a-GCST90001845	Ankylosing spondylitis, strict definition || id:finn-b-M13_ANKYLOSPON_STRICT	Inverse variance weighted	6	0.00199439	0.00762366	0.793625	-0.012948	0.0169368	1.002	0.987135	1.01708	0.923628
finn-b-M13_ANKYLOSPON_STRICT	ebi-a-GCST90001886	CD28 on CD39+ activated CD4 regulatory T cell || id:ebi-a-GCST90001886	Ankylosing spondylitis, strict definition || id:finn-b-M13_ANKYLOSPON_STRICT	Inverse variance weighted	6	0.000658951	0.00706659	0.925706	-0.0131916	0.0145095	1.00066	0.986895	1.01462	0.963958
finn-b-M13_ANKYLOSPON_STRICT	ebi-a-GCST90001910	CD45 on B cell || id:ebi-a-GCST90001910	Ankylosing spondylitis, strict definition || id:finn-b-M13_ANKYLOSPON_STRICT	Inverse variance weighted	6	-0.0234033	0.00840392	0.00535586	-0.039875	-0.00693166	0.976868	0.96091	0.993092	0.136047
finn-b-M13_ANKYLOSPON_STRICT	ebi-a-GCST90001937	CD25 on resting CD4 regulatory T cell || id:ebi-a-GCST90001937	Ankylosing spondylitis, strict definition || id:finn-b-M13_ANKYLOSPON_STRICT	Inverse variance weighted	6	0.0145413	0.00716661	0.0424542	0.000494784	0.0285879	1.01465	1.00049	1.029	0.311364
finn-b-M13_ANKYLOSPON_STRICT	ebi-a-GCST90001941	CD25 on secreting CD4 regulatory T cell || id:ebi-a-GCST90001941	Ankylosing spondylitis, strict definition || id:finn-b-M13_ANKYLOSPON_STRICT	Inverse variance weighted	6	0.00774111	0.00685646	0.258888	-0.00569756	0.0211798	1.00777	0.994319	1.02141	0.619386
finn-b-M13_ANKYLOSPON_STRICT	ebi-a-GCST90001948	CD33 on CD33dim HLA DR+ CD11b+ || id:ebi-a-GCST90001948	Ankylosing spondylitis, strict definition || id:finn-b-M13_ANKYLOSPON_STRICT	Inverse variance weighted	6	0.0011993	0.00992329	0.903805	-0.0182503	0.0206489	1.0012	0.981915	1.02086	0.95697
finn-b-M13_ANKYLOSPON_STRICT	ebi-a-GCST90001951	CD33 on CD66b++ myeloid cell || id:ebi-a-GCST90001951	Ankylosing spondylitis, strict definition || id:finn-b-M13_ANKYLOSPON_STRICT	Inverse variance weighted	6	0.00223811	0.0111278	0.840598	-0.0195723	0.0240485	1.00224	0.980618	1.02434	0.944287
finn-b-M13_ANKYLOSPON_STRICT	ebi-a-GCST90001960	CD25 on CD4+ T cell || id:ebi-a-GCST90001960	Ankylosing spondylitis, strict definition || id:finn-b-M13_ANKYLOSPON_STRICT	Inverse variance weighted	6	-0.00629313	0.00728796	0.387864	-0.0205775	0.00799127	0.993727	0.979633	1.00802	0.739579
finn-b-M13_ANKYLOSPON_STRICT	ebi-a-GCST90002014	CCR2 on CD62L+ myeloid Dendritic Cell || id:ebi-a-GCST90002014	Ankylosing spondylitis, strict definition || id:finn-b-M13_ANKYLOSPON_STRICT	Inverse variance weighted	6	0.000973003	0.00793891	0.902455	-0.0145873	0.0165333	1.00097	0.985519	1.01667	0.95697
finn-b-M13_ANKYLOSPON_STRICT	ebi-a-GCST90002032	CD39 on CD39+ CD4+ T cell || id:ebi-a-GCST90002032	Ankylosing spondylitis, strict definition || id:finn-b-M13_ANKYLOSPON_STRICT	Inverse variance weighted	6	-0.00114046	0.00787845	0.884902	-0.0165822	0.0143013	0.99886	0.983555	1.0144	0.956192
finn-b-M13_ANKYLOSPON_STRICT	ebi-a-GCST90002034	CD39 on monocyte || id:ebi-a-GCST90002034	Ankylosing spondylitis, strict definition || id:finn-b-M13_ANKYLOSPON_STRICT	Inverse variance weighted	6	0.000574204	0.00902254	0.949256	-0.01711	0.0182584	1.00057	0.983036	1.01843	0.972936
finn-b-M13_ANKYLOSPON_STRICT	ebi-a-GCST90002039	CD80 on monocyte || id:ebi-a-GCST90002039	Ankylosing spondylitis, strict definition || id:finn-b-M13_ANKYLOSPON_STRICT	Inverse variance weighted	6	-0.00617482	0.00761921	0.417694	-0.0211085	0.00875882	0.993844	0.979113	1.0088	0.767835
finn-b-M13_ANKYLOSPON_STRICT	ebi-a-GCST90002051	CD45 on basophil || id:ebi-a-GCST90002051	Ankylosing spondylitis, strict definition || id:finn-b-M13_ANKYLOSPON_STRICT	Inverse variance weighted	6	-0.0104709	0.00982023	0.286308	-0.0297185	0.00877678	0.989584	0.970719	1.00882	0.653388
finn-b-M13_ANKYLOSPON_STRICT	ebi-a-GCST90002053	CD45 on CD33+ HLA DR+ || id:ebi-a-GCST90002053	Ankylosing spondylitis, strict definition || id:finn-b-M13_ANKYLOSPON_STRICT	Inverse variance weighted	6	-0.000630696	0.00956889	0.947449	-0.0193857	0.0181243	0.99937	0.980801	1.01829	0.972936
finn-b-M13_ANKYLOSPON_STRICT	ebi-a-GCST90002066	CD4 on activated CD4 regulatory T cell || id:ebi-a-GCST90002066	Ankylosing spondylitis, strict definition || id:finn-b-M13_ANKYLOSPON_STRICT	Inverse variance weighted	6	0.0137582	0.0101981	0.177309	-0.00623019	0.0337465	1.01385	0.993789	1.03432	0.565874
finn-b-M13_ANKYLOSPON_STRICT	ebi-a-GCST90002074	SSC-A on CD14+ monocyte || id:ebi-a-GCST90002074	Ankylosing spondylitis, strict definition || id:finn-b-M13_ANKYLOSPON_STRICT	Inverse variance weighted	6	-0.000466211	0.00743375	0.949993	-0.0150364	0.0141039	0.999534	0.985076	1.0142	0.972936
finn-b-M13_ANKYLOSPON_STRICT	ebi-a-GCST90002082	SSC-A on CD8+ T cell || id:ebi-a-GCST90002082	Ankylosing spondylitis, strict definition || id:finn-b-M13_ANKYLOSPON_STRICT	Inverse variance weighted	6	-0.025304	0.00754857	0.000801832	-0.0400992	-0.0105088	0.975013	0.960694	0.989546	0.0721649
finn-b-M13_ANKYLOSPON_STRICT	ebi-a-GCST90002111	HLA DR on CD33dim HLA DR+ CD11b- || id:ebi-a-GCST90002111	Ankylosing spondylitis, strict definition || id:finn-b-M13_ANKYLOSPON_STRICT	Inverse variance weighted	4	-0.072351	0.0292237	0.0132951	-0.12963	-0.0150726	0.930204	0.878421	0.98504	0.204291
finn-b-M13_ANKYLOSPON_STRICT	ebi-a-GCST90001405	Plasma Blast-Plasma Cell Absolute Count || id:ebi-a-GCST90001405	Ankylosing spondylitis, strict definition || id:finn-b-M13_ANKYLOSPON_STRICT	Inverse variance weighted	6	-0.000875469	0.00692192	0.899354	-0.0144424	0.0126915	0.999125	0.985661	1.01277	0.95697
finn-b-M13_ANKYLOSPON_STRICT	ebi-a-GCST90001407	Memory B cell Absolute Count || id:ebi-a-GCST90001407	Ankylosing spondylitis, strict definition || id:finn-b-M13_ANKYLOSPON_STRICT	Inverse variance weighted	6	-0.0113844	0.00844633	0.177705	-0.0279392	0.00517036	0.98868	0.972447	1.00518	0.565874
finn-b-M13_ANKYLOSPON_STRICT	ebi-a-GCST90001413	IgD- CD24- B cell %B cell || id:ebi-a-GCST90001413	Ankylosing spondylitis, strict definition || id:finn-b-M13_ANKYLOSPON_STRICT	Inverse variance weighted	6	0.00401501	0.00755983	0.595351	-0.0108023	0.0188323	1.00402	0.989256	1.01901	0.850952
finn-b-M13_ANKYLOSPON_STRICT	ebi-a-GCST90001425	IgD- CD38+ B cell %lymphocyte || id:ebi-a-GCST90001425	Ankylosing spondylitis, strict definition || id:finn-b-M13_ANKYLOSPON_STRICT	Inverse variance weighted	6	0.0127327	0.00682263	0.0620069	-0.000639647	0.0261051	1.01281	0.999361	1.02645	0.370394
finn-b-M13_ANKYLOSPON_STRICT	ebi-a-GCST90001429	IgD+ CD38+ B cell %lymphocyte || id:ebi-a-GCST90001429	Ankylosing spondylitis, strict definition || id:finn-b-M13_ANKYLOSPON_STRICT	Inverse variance weighted	6	0.00523472	0.00997543	0.599749	-0.0143171	0.0247866	1.00525	0.985785	1.0251	0.850952
finn-b-M13_ANKYLOSPON_STRICT	ebi-a-GCST90001432	Unswitched memory B cell %lymphocyte || id:ebi-a-GCST90001432	Ankylosing spondylitis, strict definition || id:finn-b-M13_ANKYLOSPON_STRICT	Inverse variance weighted	6	-0.0027649	0.00799278	0.729399	-0.0184308	0.0129009	0.997239	0.981738	1.01298	0.890857
finn-b-M13_ANKYLOSPON_STRICT	ebi-a-GCST90001459	Myeloid Dendritic Cell %Dendritic Cell || id:ebi-a-GCST90001459	Ankylosing spondylitis, strict definition || id:finn-b-M13_ANKYLOSPON_STRICT	Inverse variance weighted	6	0.0132471	0.00809171	0.101606	-0.00261267	0.0291068	1.01334	0.997391	1.02953	0.463853
finn-b-M13_ANKYLOSPON_STRICT	ebi-a-GCST90001460	Plasmacytoid Dendritic Cell Absolute Count || id:ebi-a-GCST90001460	Ankylosing spondylitis, strict definition || id:finn-b-M13_ANKYLOSPON_STRICT	Inverse variance weighted	6	-0.00512274	0.00734197	0.485344	-0.019513	0.00926752	0.99489	0.980676	1.00931	0.817583
finn-b-M13_ANKYLOSPON_STRICT	ebi-a-GCST90001494	Secreting CD4 regulatory T cell %CD4+ T cell || id:ebi-a-GCST90001494	Ankylosing spondylitis, strict definition || id:finn-b-M13_ANKYLOSPON_STRICT	Inverse variance weighted	6	-0.0026239	0.00793124	0.740772	-0.0181691	0.0129213	0.99738	0.981995	1.01301	0.893112
finn-b-M13_ANKYLOSPON_STRICT	ebi-a-GCST90001509	CD25++ CD45RA+ CD4 not regulatory T cell %T cell || id:ebi-a-GCST90001509	Ankylosing spondylitis, strict definition || id:finn-b-M13_ANKYLOSPON_STRICT	Inverse variance weighted	6	0.00957549	0.00771533	0.214569	-0.00554655	0.0246975	1.00962	0.994469	1.02501	0.591518
finn-b-M13_ANKYLOSPON_STRICT	ebi-a-GCST90001550	Central Memory CD8+ T cell %T cell || id:ebi-a-GCST90001550	Ankylosing spondylitis, strict definition || id:finn-b-M13_ANKYLOSPON_STRICT	Inverse variance weighted	6	0.00360604	0.00728466	0.620587	-0.0106719	0.017884	1.00361	0.989385	1.01804	0.859626
finn-b-M13_ANKYLOSPON_STRICT	ebi-a-GCST90001558	Terminally Differentiated CD8+ T cell %CD8+ T cell || id:ebi-a-GCST90001558	Ankylosing spondylitis, strict definition || id:finn-b-M13_ANKYLOSPON_STRICT	Inverse variance weighted	6	-0.017964	0.00736504	0.0147244	-0.0323994	-0.0035285	0.982196	0.96812	0.996478	0.210827
finn-b-M13_ANKYLOSPON_STRICT	ebi-a-GCST90001565	Central Memory CD4-CD8- T cell %T cell || id:ebi-a-GCST90001565	Ankylosing spondylitis, strict definition || id:finn-b-M13_ANKYLOSPON_STRICT	Inverse variance weighted	6	0.0177074	0.00635726	0.00534644	0.00524718	0.0301677	1.01787	1.00526	1.03063	0.136047
finn-b-M13_ANKYLOSPON_STRICT	ebi-a-GCST90001621	Natural Killer T Absolute Count || id:ebi-a-GCST90001621	Ankylosing spondylitis, strict definition || id:finn-b-M13_ANKYLOSPON_STRICT	Inverse variance weighted	6	-0.0149894	0.0075924	0.0483513	-0.0298705	-0.000108327	0.985122	0.970571	0.999892	0.32396
finn-b-M13_ANKYLOSPON_STRICT	ebi-a-GCST90001645	Natural Killer Absolute Count || id:ebi-a-GCST90001645	Ankylosing spondylitis, strict definition || id:finn-b-M13_ANKYLOSPON_STRICT	Inverse variance weighted	6	0.00167514	0.00720856	0.816241	-0.0124536	0.0158039	1.00168	0.987624	1.01593	0.932368
finn-b-M13_ANKYLOSPON_STRICT	ebi-a-GCST90001660	CD39+ CD4+ T cell Absolute Count || id:ebi-a-GCST90001660	Ankylosing spondylitis, strict definition || id:finn-b-M13_ANKYLOSPON_STRICT	Inverse variance weighted	6	-0.00118775	0.00842545	0.887892	-0.0177016	0.0153261	0.998813	0.982454	1.01544	0.956192
finn-b-M13_ANKYLOSPON_STRICT	ebi-a-GCST90001701	BAFF-R on CD20- CD38- B cell || id:ebi-a-GCST90001701	Ankylosing spondylitis, strict definition || id:finn-b-M13_ANKYLOSPON_STRICT	Inverse variance weighted	6	-0.00243234	0.00852265	0.77534	-0.0191367	0.0142721	0.997571	0.981045	1.01437	0.914129
finn-b-M13_ANKYLOSPON_STRICT	ebi-a-GCST90001703	BAFF-R on IgD+ CD24+ B cell || id:ebi-a-GCST90001703	Ankylosing spondylitis, strict definition || id:finn-b-M13_ANKYLOSPON_STRICT	Inverse variance weighted	6	-0.00432991	0.00721019	0.548156	-0.0184619	0.00980206	0.995679	0.981708	1.00985	0.838091
finn-b-M13_ANKYLOSPON_STRICT	ebi-a-GCST90001715	BAFF-R on memory B cell || id:ebi-a-GCST90001715	Ankylosing spondylitis, strict definition || id:finn-b-M13_ANKYLOSPON_STRICT	Inverse variance weighted	6	-0.00344871	0.00721868	0.632829	-0.0175973	0.0106999	0.996557	0.982557	1.01076	0.864821
finn-b-M13_ANKYLOSPON_STRICT	ebi-a-GCST90001725	CD19 on IgD+ CD24- B cell || id:ebi-a-GCST90001725	Ankylosing spondylitis, strict definition || id:finn-b-M13_ANKYLOSPON_STRICT	Inverse variance weighted	6	-0.0173952	0.00841634	0.0387493	-0.0338912	-0.000899199	0.982755	0.966677	0.999101	0.297663
finn-b-M13_ANKYLOSPON_STRICT	ebi-a-GCST90001731	CD19 on IgD- CD24- B cell || id:ebi-a-GCST90001731	Ankylosing spondylitis, strict definition || id:finn-b-M13_ANKYLOSPON_STRICT	Inverse variance weighted	6	-0.00808611	0.00843	0.337454	-0.0246089	0.00843668	0.991946	0.975691	1.00847	0.703961
finn-b-M13_ANKYLOSPON_STRICT	ebi-a-GCST90001742	CD19 on transitional B cell || id:ebi-a-GCST90001742	Ankylosing spondylitis, strict definition || id:finn-b-M13_ANKYLOSPON_STRICT	Inverse variance weighted	6	-0.0174825	0.00684757	0.010677	-0.0309038	-0.00406128	0.982669	0.969569	0.995947	0.177013
finn-b-M13_ANKYLOSPON_STRICT	ebi-a-GCST90001780	CD25 on IgD+ CD38- B cell || id:ebi-a-GCST90001780	Ankylosing spondylitis, strict definition || id:finn-b-M13_ANKYLOSPON_STRICT	Inverse variance weighted	6	-0.00487179	0.00692182	0.481538	-0.0184386	0.00869497	0.99514	0.98173	1.00873	0.817583
finn-b-M13_ANKYLOSPON_STRICT	ebi-a-GCST90001782	CD25 on IgD+ CD38- unswitched memory B cell || id:ebi-a-GCST90001782	Ankylosing spondylitis, strict definition || id:finn-b-M13_ANKYLOSPON_STRICT	Inverse variance weighted	6	0.00277535	0.00889731	0.755093	-0.0146634	0.0202141	1.00278	0.985444	1.02042	0.904388
finn-b-M13_ANKYLOSPON_STRICT	ebi-a-GCST90001800	CD27 on IgD+ CD24+ B cell || id:ebi-a-GCST90001800	Ankylosing spondylitis, strict definition || id:finn-b-M13_ANKYLOSPON_STRICT	Inverse variance weighted	6	-0.00525901	0.00707456	0.457258	-0.0191252	0.00860714	0.994755	0.981057	1.00864	0.80345
finn-b-M13_ANKYLOSPON_STRICT	ebi-a-GCST90001805	CD27 on memory B cell || id:ebi-a-GCST90001805	Ankylosing spondylitis, strict definition || id:finn-b-M13_ANKYLOSPON_STRICT	Inverse variance weighted	6	0.00736574	0.00709411	0.299135	-0.00653871	0.0212702	1.00739	0.993483	1.0215	0.654359
finn-b-M13_ANKYLOSPON_STRICT	ebi-a-GCST90001828	IgD on transitional B cell || id:ebi-a-GCST90001828	Ankylosing spondylitis, strict definition || id:finn-b-M13_ANKYLOSPON_STRICT	Inverse variance weighted	6	-0.0151412	0.00687551	0.0276519	-0.0286172	-0.00166518	0.984973	0.971788	0.998336	0.254306
finn-b-M13_ANKYLOSPON_STRICT	ebi-a-GCST90001854	CD3 on CD39+ activated CD4 regulatory T cell || id:ebi-a-GCST90001854	Ankylosing spondylitis, strict definition || id:finn-b-M13_ANKYLOSPON_STRICT	Inverse variance weighted	6	-0.000398017	0.00751965	0.957787	-0.0151365	0.0143405	0.999602	0.984977	1.01444	0.973236
finn-b-M13_ANKYLOSPON_STRICT	ebi-a-GCST90001859	CD3 on CD8+ T cell || id:ebi-a-GCST90001859	Ankylosing spondylitis, strict definition || id:finn-b-M13_ANKYLOSPON_STRICT	Inverse variance weighted	6	-0.0172644	0.00828702	0.0372234	-0.033507	-0.00102184	0.982884	0.967048	0.998979	0.296845
finn-b-M13_ANKYLOSPON_STRICT	ebi-a-GCST90001870	CD34 on Hematopoietic Stem Cell || id:ebi-a-GCST90001870	Ankylosing spondylitis, strict definition || id:finn-b-M13_ANKYLOSPON_STRICT	Inverse variance weighted	6	0.0178152	0.00949302	0.0605646	-0.000791142	0.0364215	1.01797	0.999209	1.03709	0.367823
finn-b-M13_ANKYLOSPON_STRICT	ebi-a-GCST90001913	CD45 on granulocyte || id:ebi-a-GCST90001913	Ankylosing spondylitis, strict definition || id:finn-b-M13_ANKYLOSPON_STRICT	Inverse variance weighted	6	-0.00879454	0.00717322	0.22019	-0.0228541	0.00526498	0.991244	0.977405	1.00528	0.591518
finn-b-M13_ANKYLOSPON_STRICT	ebi-a-GCST90001949	CD33 on CD33dim HLA DR+ CD11b- || id:ebi-a-GCST90001949	Ankylosing spondylitis, strict definition || id:finn-b-M13_ANKYLOSPON_STRICT	Inverse variance weighted	6	0.000544769	0.00987126	0.955989	-0.0188029	0.0198924	1.00054	0.981373	1.02009	0.973236
finn-b-M13_ANKYLOSPON_STRICT	ebi-a-GCST90001993	PDL-1 on CD14+ CD16- monocyte || id:ebi-a-GCST90001993	Ankylosing spondylitis, strict definition || id:finn-b-M13_ANKYLOSPON_STRICT	Inverse variance weighted	6	-0.00271211	0.00664137	0.683005	-0.0157292	0.010305	0.997292	0.984394	1.01036	0.884832
finn-b-M13_ANKYLOSPON_STRICT	ebi-a-GCST90001996	CX3CR1 on CD14+ CD16+ monocyte || id:ebi-a-GCST90001996	Ankylosing spondylitis, strict definition || id:finn-b-M13_ANKYLOSPON_STRICT	Inverse variance weighted	6	0.00546978	0.00716602	0.445288	-0.00857562	0.0195152	1.00548	0.991461	1.01971	0.796964
finn-b-M13_ANKYLOSPON_STRICT	ebi-a-GCST90002031	CD39 on CD39+ secreting CD4 regulatory T cell || id:ebi-a-GCST90002031	Ankylosing spondylitis, strict definition || id:finn-b-M13_ANKYLOSPON_STRICT	Inverse variance weighted	6	-0.00316385	0.00784678	0.686798	-0.0185435	0.0122158	0.996841	0.981627	1.01229	0.884832
finn-b-M13_ANKYLOSPON_STRICT	ebi-a-GCST90002035	CD80 on myeloid Dendritic Cell || id:ebi-a-GCST90002035	Ankylosing spondylitis, strict definition || id:finn-b-M13_ANKYLOSPON_STRICT	Inverse variance weighted	6	-0.00228351	0.00726839	0.753392	-0.0165296	0.0119625	0.997719	0.983606	1.01203	0.90407
finn-b-M13_ANKYLOSPON_STRICT	ebi-a-GCST90002040	CD80 on granulocyte || id:ebi-a-GCST90002040	Ankylosing spondylitis, strict definition || id:finn-b-M13_ANKYLOSPON_STRICT	Inverse variance weighted	6	-0.00561999	0.00768458	0.464576	-0.0206818	0.00944179	0.994396	0.979531	1.00949	0.808516
finn-b-M13_ANKYLOSPON_STRICT	ebi-a-GCST90002067	CD4 on CD39+ activated CD4 regulatory T cell || id:ebi-a-GCST90002067	Ankylosing spondylitis, strict definition || id:finn-b-M13_ANKYLOSPON_STRICT	Inverse variance weighted	6	0.0219523	0.00894679	0.0141415	0.00441657	0.039488	1.0222	1.00443	1.04028	0.210827
finn-b-M13_ANKYLOSPON_STRICT	ebi-a-GCST90002094	CD11b on Monocytic Myeloid-Derived Suppressor Cells || id:ebi-a-GCST90002094	Ankylosing spondylitis, strict definition || id:finn-b-M13_ANKYLOSPON_STRICT	Inverse variance weighted	6	-0.0150799	0.00943456	0.109962	-0.0335716	0.00341186	0.985033	0.966986	1.00342	0.479927
finn-b-M13_ANKYLOSPON_STRICT	ebi-a-GCST90002095	CD11b on CD33dim HLA DR- || id:ebi-a-GCST90002095	Ankylosing spondylitis, strict definition || id:finn-b-M13_ANKYLOSPON_STRICT	Inverse variance weighted	6	-0.00602418	0.0108207	0.577713	-0.0272327	0.0151843	0.993994	0.973135	1.0153	0.847641
finn-b-M13_ANKYLOSPON_STRICT	ebi-a-GCST90002099	CD4RA on Terminally Differentiated CD4+ T cell || id:ebi-a-GCST90002099	Ankylosing spondylitis, strict definition || id:finn-b-M13_ANKYLOSPON_STRICT	Inverse variance weighted	6	0.00201555	0.00701347	0.77382	-0.0117309	0.015762	1.00202	0.988338	1.01589	0.914129
finn-b-M13_ANKYLOSPON_STRICT	ebi-a-GCST90001420	IgD- CD38+ B cell Absolute Count || id:ebi-a-GCST90001420	Ankylosing spondylitis, strict definition || id:finn-b-M13_ANKYLOSPON_STRICT	Inverse variance weighted	6	0.00465209	0.00707186	0.510647	-0.00920875	0.0185129	1.00466	0.990834	1.01869	0.818194
finn-b-M13_ANKYLOSPON_STRICT	ebi-a-GCST90001454	CD62L- HLA DR++ monocyte Absolute Count || id:ebi-a-GCST90001454	Ankylosing spondylitis, strict definition || id:finn-b-M13_ANKYLOSPON_STRICT	Inverse variance weighted	6	-0.00288322	0.00744759	0.698657	-0.0174805	0.0117141	0.997121	0.982671	1.01178	0.889228
finn-b-M13_ANKYLOSPON_STRICT	ebi-a-GCST90001472	CD62L- CD86+ myeloid Dendritic Cell Absolute Count || id:ebi-a-GCST90001472	Ankylosing spondylitis, strict definition || id:finn-b-M13_ANKYLOSPON_STRICT	Inverse variance weighted	6	0.0186025	0.00833308	0.0255909	0.00226963	0.0349353	1.01878	1.00227	1.03555	0.254306
finn-b-M13_ANKYLOSPON_STRICT	ebi-a-GCST90001475	HLA DR++ monocyte %monocyte || id:ebi-a-GCST90001475	Ankylosing spondylitis, strict definition || id:finn-b-M13_ANKYLOSPON_STRICT	Inverse variance weighted	5	-0.034695	0.0146988	0.0182556	-0.0635047	-0.0058853	0.9659	0.93847	0.994132	0.22733
finn-b-M13_ANKYLOSPON_STRICT	ebi-a-GCST90001501	Activated & secreting CD4 regulatory T cell Absolute Count || id:ebi-a-GCST90001501	Ankylosing spondylitis, strict definition || id:finn-b-M13_ANKYLOSPON_STRICT	Inverse variance weighted	6	0.0114826	0.00807207	0.15488	-0.00433871	0.0273038	1.01155	0.995671	1.02768	0.543651
finn-b-M13_ANKYLOSPON_STRICT	ebi-a-GCST90001508	CD25++ CD45RA+ CD4 not regulatory T cell %CD4+ T cell || id:ebi-a-GCST90001508	Ankylosing spondylitis, strict definition || id:finn-b-M13_ANKYLOSPON_STRICT	Inverse variance weighted	6	0.00871643	0.00772003	0.25887	-0.00641484	0.0238477	1.00875	0.993606	1.02413	0.619386
finn-b-M13_ANKYLOSPON_STRICT	ebi-a-GCST90001518	CD33+ HLA DR+ CD14- Absolute Count || id:ebi-a-GCST90001518	Ankylosing spondylitis, strict definition || id:finn-b-M13_ANKYLOSPON_STRICT	Inverse variance weighted	6	-0.011067	0.00941678	0.239898	-0.0295239	0.00738989	0.988994	0.970908	1.00742	0.611885
finn-b-M13_ANKYLOSPON_STRICT	ebi-a-GCST90001520	CD33+ HLA DR+ CD14dim Absolute Count || id:ebi-a-GCST90001520	Ankylosing spondylitis, strict definition || id:finn-b-M13_ANKYLOSPON_STRICT	Inverse variance weighted	6	-0.019734	0.00908178	0.029786	-0.0375343	-0.00193374	0.980459	0.963161	0.998068	0.268074
finn-b-M13_ANKYLOSPON_STRICT	ebi-a-GCST90001540	Naive CD4+ T cell Absolute Count || id:ebi-a-GCST90001540	Ankylosing spondylitis, strict definition || id:finn-b-M13_ANKYLOSPON_STRICT	Inverse variance weighted	6	0.0172316	0.00956266	0.0715509	-0.00151124	0.0359744	1.01738	0.99849	1.03663	0.40907
finn-b-M13_ANKYLOSPON_STRICT	ebi-a-GCST90001588	T/B cell || id:ebi-a-GCST90001588	Ankylosing spondylitis, strict definition || id:finn-b-M13_ANKYLOSPON_STRICT	Inverse variance weighted	6	-0.00888856	0.010658	0.404294	-0.0297783	0.0120012	0.991151	0.970661	1.01207	0.753565
finn-b-M13_ANKYLOSPON_STRICT	ebi-a-GCST90001630	CD8+ Natural Killer T Absolute Count || id:ebi-a-GCST90001630	Ankylosing spondylitis, strict definition || id:finn-b-M13_ANKYLOSPON_STRICT	Inverse variance weighted	6	-0.0245418	0.00742895	0.000954737	-0.0391025	-0.00998106	0.975757	0.961652	0.990069	0.0727962
finn-b-M13_ANKYLOSPON_STRICT	ebi-a-GCST90001648	HLA DR+ Natural Killer Absolute Count || id:ebi-a-GCST90001648	Ankylosing spondylitis, strict definition || id:finn-b-M13_ANKYLOSPON_STRICT	Inverse variance weighted	6	-0.0197488	0.00772029	0.0105262	-0.0348806	-0.00461709	0.980445	0.965721	0.995394	0.177013
finn-b-M13_ANKYLOSPON_STRICT	ebi-a-GCST90001670	CD39+ CD8+ T cell %T cell || id:ebi-a-GCST90001670	Ankylosing spondylitis, strict definition || id:finn-b-M13_ANKYLOSPON_STRICT	Inverse variance weighted	6	-0.00709977	0.0082956	0.392082	-0.0233591	0.00915961	0.992925	0.976912	1.0092	0.741777
finn-b-M13_ANKYLOSPON_STRICT	ebi-a-GCST90001673	CD28- CD127- CD25++ CD8+ T cell %T cell || id:ebi-a-GCST90001673	Ankylosing spondylitis, strict definition || id:finn-b-M13_ANKYLOSPON_STRICT	Inverse variance weighted	6	-0.0221446	0.00699959	0.00155776	-0.0358638	-0.00842543	0.978099	0.964772	0.99161	0.0817821
finn-b-M13_ANKYLOSPON_STRICT	ebi-a-GCST90001688	CD28+ CD45RA+ CD8+ T cell %T cell || id:ebi-a-GCST90001688	Ankylosing spondylitis, strict definition || id:finn-b-M13_ANKYLOSPON_STRICT	Inverse variance weighted	6	0.00695222	0.00740643	0.347898	-0.00756437	0.0214688	1.00698	0.992464	1.0217	0.710333
finn-b-M13_ANKYLOSPON_STRICT	ebi-a-GCST90001710	BAFF-R on IgD- CD24- B cell || id:ebi-a-GCST90001710	Ankylosing spondylitis, strict definition || id:finn-b-M13_ANKYLOSPON_STRICT	Inverse variance weighted	6	0.00140733	0.00721718	0.845396	-0.0127383	0.015553	1.00141	0.987342	1.01567	0.944287
finn-b-M13_ANKYLOSPON_STRICT	ebi-a-GCST90001720	BAFF-R on transitional B cell || id:ebi-a-GCST90001720	Ankylosing spondylitis, strict definition || id:finn-b-M13_ANKYLOSPON_STRICT	Inverse variance weighted	6	-0.00241037	0.00713707	0.73557	-0.016399	0.0115783	0.997593	0.983735	1.01165	0.891172
finn-b-M13_ANKYLOSPON_STRICT	ebi-a-GCST90001751	CD20 on IgD+ CD38+ B cell || id:ebi-a-GCST90001751	Ankylosing spondylitis, strict definition || id:finn-b-M13_ANKYLOSPON_STRICT	Inverse variance weighted	6	-0.0133564	0.00683709	0.0507577	-0.0267571	4.43e-05	0.986732	0.973598	1.00004	0.333097
finn-b-M13_ANKYLOSPON_STRICT	ebi-a-GCST90001754	CD20 on IgD- CD27- B cell || id:ebi-a-GCST90001754	Ankylosing spondylitis, strict definition || id:finn-b-M13_ANKYLOSPON_STRICT	Inverse variance weighted	2	0.0401078	0.0182231	0.0277407	0.00439056	0.0758251	1.04092	1.0044	1.07877	0.254306
finn-b-M13_ANKYLOSPON_STRICT	ebi-a-GCST90001772	CD24 on unswitched memory B cell || id:ebi-a-GCST90001772	Ankylosing spondylitis, strict definition || id:finn-b-M13_ANKYLOSPON_STRICT	Inverse variance weighted	6	-0.00690604	0.00738942	0.350002	-0.0213893	0.00757722	0.993118	0.978838	1.00761	0.710333
finn-b-M13_ANKYLOSPON_STRICT	ebi-a-GCST90001773	CD24 on switched memory B cell || id:ebi-a-GCST90001773	Ankylosing spondylitis, strict definition || id:finn-b-M13_ANKYLOSPON_STRICT	Inverse variance weighted	6	-0.00903224	0.00867449	0.297764	-0.0260342	0.00796976	0.991008	0.974302	1.008	0.654359
finn-b-M13_ANKYLOSPON_STRICT	ebi-a-GCST90001781	CD25 on IgD+ CD38- naive B cell || id:ebi-a-GCST90001781	Ankylosing spondylitis, strict definition || id:finn-b-M13_ANKYLOSPON_STRICT	Inverse variance weighted	6	-0.0110598	0.00916714	0.227638	-0.0290274	0.00690774	0.989001	0.97139	1.00693	0.595251
finn-b-M13_ANKYLOSPON_STRICT	ebi-a-GCST90001798	CD27 on CD24+ CD27+ B cell || id:ebi-a-GCST90001798	Ankylosing spondylitis, strict definition || id:finn-b-M13_ANKYLOSPON_STRICT	Inverse variance weighted	6	0.00935171	0.00748634	0.211603	-0.00532151	0.0240249	1.0094	0.994693	1.02432	0.589866
finn-b-M13_ANKYLOSPON_STRICT	ebi-a-GCST90001804	CD27 on IgD- CD38dim B cell || id:ebi-a-GCST90001804	Ankylosing spondylitis, strict definition || id:finn-b-M13_ANKYLOSPON_STRICT	Inverse variance weighted	6	0.00828443	0.00708859	0.242525	-0.00560922	0.0221781	1.00832	0.994406	1.02243	0.612969
finn-b-M13_ANKYLOSPON_STRICT	ebi-a-GCST90001825	IgD on IgD+ CD38dim B cell || id:ebi-a-GCST90001825	Ankylosing spondylitis, strict definition || id:finn-b-M13_ANKYLOSPON_STRICT	Inverse variance weighted	6	-0.00813215	0.00711733	0.253211	-0.0220821	0.00581782	0.991901	0.97816	1.00583	0.618306
finn-b-M13_ANKYLOSPON_STRICT	ebi-a-GCST90001849	CD3 on HLA DR+ CD4+ T cell || id:ebi-a-GCST90001849	Ankylosing spondylitis, strict definition || id:finn-b-M13_ANKYLOSPON_STRICT	Inverse variance weighted	6	0.000354011	0.0086412	0.967322	-0.0165827	0.0172908	1.00035	0.983554	1.01744	0.977598
finn-b-M13_ANKYLOSPON_STRICT	ebi-a-GCST90001863	CD3 on CD28+ CD45RA- CD8+ T cell || id:ebi-a-GCST90001863	Ankylosing spondylitis, strict definition || id:finn-b-M13_ANKYLOSPON_STRICT	Inverse variance weighted	6	-0.00886132	0.00741539	0.23209	-0.0233955	0.00567284	0.991178	0.976876	1.00569	0.601716
finn-b-M13_ANKYLOSPON_STRICT	ebi-a-GCST90001883	CD16-CD56 on Natural Killer T || id:ebi-a-GCST90001883	Ankylosing spondylitis, strict definition || id:finn-b-M13_ANKYLOSPON_STRICT	Inverse variance weighted	6	-0.0195919	0.00725425	0.00691841	-0.0338102	-0.00537356	0.980599	0.966755	0.994641	0.149847
finn-b-M13_ANKYLOSPON_STRICT	ebi-a-GCST90001899	CD28 on CD4 regulatory T cell || id:ebi-a-GCST90001899	Ankylosing spondylitis, strict definition || id:finn-b-M13_ANKYLOSPON_STRICT	Inverse variance weighted	6	-0.00867509	0.00704841	0.218403	-0.02249	0.0051398	0.991362	0.977761	1.00515	0.591518
finn-b-M13_ANKYLOSPON_STRICT	ebi-a-GCST90001907	CCR7 on naive CD4+ T cell || id:ebi-a-GCST90001907	Ankylosing spondylitis, strict definition || id:finn-b-M13_ANKYLOSPON_STRICT	Inverse variance weighted	6	0.00545641	0.00764659	0.47549	-0.0095309	0.0204437	1.00547	0.990514	1.02065	0.817583
finn-b-M13_ANKYLOSPON_STRICT	ebi-a-GCST90001918	CD45 on HLA DR+ T cell || id:ebi-a-GCST90001918	Ankylosing spondylitis, strict definition || id:finn-b-M13_ANKYLOSPON_STRICT	Inverse variance weighted	6	-0.00872624	0.00711373	0.219945	-0.0226691	0.00521667	0.991312	0.977586	1.00523	0.591518
finn-b-M13_ANKYLOSPON_STRICT	ebi-a-GCST90001920	CD45 on HLA DR+ CD4+ T cell || id:ebi-a-GCST90001920	Ankylosing spondylitis, strict definition || id:finn-b-M13_ANKYLOSPON_STRICT	Inverse variance weighted	6	-0.007849	0.00754379	0.298127	-0.0226348	0.00693683	0.992182	0.977619	1.00696	0.654359
finn-b-M13_ANKYLOSPON_STRICT	ebi-a-GCST90001925	CD127 on CD28+ CD4-CD8- T cell || id:ebi-a-GCST90001925	Ankylosing spondylitis, strict definition || id:finn-b-M13_ANKYLOSPON_STRICT	Inverse variance weighted	6	-0.012268	0.00689438	0.0751702	-0.025781	0.00124496	0.987807	0.974548	1.00125	0.409536
finn-b-M13_ANKYLOSPON_STRICT	ebi-a-GCST90001933	CD25 on CD45RA- CD4 not regulatory T cell || id:ebi-a-GCST90001933	Ankylosing spondylitis, strict definition || id:finn-b-M13_ANKYLOSPON_STRICT	Inverse variance weighted	6	-0.00331511	0.00703501	0.637477	-0.0171037	0.0104735	0.99669	0.983042	1.01053	0.865539
finn-b-M13_ANKYLOSPON_STRICT	ebi-a-GCST90001956	CD33 on CD33+ HLA DR+ || id:ebi-a-GCST90001956	Ankylosing spondylitis, strict definition || id:finn-b-M13_ANKYLOSPON_STRICT	Inverse variance weighted	6	0.00672702	0.00998458	0.500476	-0.0128428	0.0262968	1.00675	0.987239	1.02665	0.817583
finn-b-M13_ANKYLOSPON_STRICT	ebi-a-GCST90001979	CD16 on CD14- CD16+ monocyte || id:ebi-a-GCST90001979	Ankylosing spondylitis, strict definition || id:finn-b-M13_ANKYLOSPON_STRICT	Inverse variance weighted	6	-0.00290059	0.00732886	0.69227	-0.0172651	0.011464	0.997104	0.982883	1.01153	0.888249
finn-b-M13_ANKYLOSPON_STRICT	ebi-a-GCST90001984	HLA DR on CD14- CD16+ monocyte || id:ebi-a-GCST90001984	Ankylosing spondylitis, strict definition || id:finn-b-M13_ANKYLOSPON_STRICT	Inverse variance weighted	3	-0.0424474	0.0183719	0.0208629	-0.0784562	-0.00643852	0.958441	0.924543	0.993582	0.243401
finn-b-M13_ANKYLOSPON_STRICT	ebi-a-GCST90002073	SSC-A on monocyte || id:ebi-a-GCST90002073	Ankylosing spondylitis, strict definition || id:finn-b-M13_ANKYLOSPON_STRICT	Inverse variance weighted	6	-0.00194693	0.00817326	0.81172	-0.0179665	0.0140727	0.998055	0.982194	1.01417	0.931482
finn-b-M13_ANKYLOSPON_STRICT	ebi-a-GCST90002084	SSC-A on Natural Killer T || id:ebi-a-GCST90002084	Ankylosing spondylitis, strict definition || id:finn-b-M13_ANKYLOSPON_STRICT	Inverse variance weighted	6	-0.0174546	0.00977042	0.0740222	-0.0366046	0.0016954	0.982697	0.964057	1.0017	0.40907
finn-b-M13_ANKYLOSPON_STRICT	ebi-a-GCST90002091	CD11b on CD14+ monocyte || id:ebi-a-GCST90002091	Ankylosing spondylitis, strict definition || id:finn-b-M13_ANKYLOSPON_STRICT	Inverse variance weighted	6	-0.0138928	0.00962754	0.149013	-0.0327628	0.0049772	0.986203	0.967768	1.00499	0.543651
finn-b-M13_ANKYLOSPON_STRICT	ebi-a-GCST90002098	CD45RA on naive CD4+ T cell || id:ebi-a-GCST90002098	Ankylosing spondylitis, strict definition || id:finn-b-M13_ANKYLOSPON_STRICT	Inverse variance weighted	6	-0.00588695	0.00912435	0.518803	-0.0237707	0.0119968	0.99413	0.97651	1.01207	0.821221
finn-b-M13_ANKYLOSPON_STRICT	ebi-a-GCST90001391	IgD+ B cell %B cell || id:ebi-a-GCST90001391	Ankylosing spondylitis, strict definition || id:finn-b-M13_ANKYLOSPON_STRICT	Inverse variance weighted	6	0.00165223	0.00803345	0.837049	-0.0140933	0.0173978	1.00165	0.986006	1.01755	0.944287
finn-b-M13_ANKYLOSPON_STRICT	ebi-a-GCST90001395	IgD+ CD38- B cell %B cell || id:ebi-a-GCST90001395	Ankylosing spondylitis, strict definition || id:finn-b-M13_ANKYLOSPON_STRICT	Inverse variance weighted	6	-0.0109313	0.00875075	0.211596	-0.0280828	0.00622012	0.989128	0.972308	1.00624	0.589866
finn-b-M13_ANKYLOSPON_STRICT	ebi-a-GCST90001428	IgD- CD38dim B cell %B cell || id:ebi-a-GCST90001428	Ankylosing spondylitis, strict definition || id:finn-b-M13_ANKYLOSPON_STRICT	Inverse variance weighted	6	0.00341936	0.0101154	0.735336	-0.0164068	0.0232455	1.00343	0.983727	1.02352	0.891172
finn-b-M13_ANKYLOSPON_STRICT	ebi-a-GCST90001442	CD24+ CD27+ B cell %lymphocyte || id:ebi-a-GCST90001442	Ankylosing spondylitis, strict definition || id:finn-b-M13_ANKYLOSPON_STRICT	Inverse variance weighted	6	-0.00392384	0.00756028	0.603756	-0.018742	0.0108943	0.996084	0.981433	1.01095	0.850952
finn-b-M13_ANKYLOSPON_STRICT	ebi-a-GCST90001465	CD86+ myeloid Dendritic Cell %Dendritic Cell || id:ebi-a-GCST90001465	Ankylosing spondylitis, strict definition || id:finn-b-M13_ANKYLOSPON_STRICT	Inverse variance weighted	6	0.0126607	0.00823416	0.124152	-0.0034783	0.0287996	1.01274	0.996528	1.02922	0.501127
finn-b-M13_ANKYLOSPON_STRICT	ebi-a-GCST90001469	CD62L- myeloid Dendritic Cell %Dendritic Cell || id:ebi-a-GCST90001469	Ankylosing spondylitis, strict definition || id:finn-b-M13_ANKYLOSPON_STRICT	Inverse variance weighted	6	0.0140594	0.0080192	0.0795644	-0.00165821	0.029777	1.01416	0.998343	1.03022	0.417713
finn-b-M13_ANKYLOSPON_STRICT	ebi-a-GCST90001470	CD62L- plasmacytoid Dendritic Cell Absolute Count || id:ebi-a-GCST90001470	Ankylosing spondylitis, strict definition || id:finn-b-M13_ANKYLOSPON_STRICT	Inverse variance weighted	6	0.00631535	0.00699314	0.366485	-0.00739121	0.0200219	1.00634	0.992636	1.02022	0.726055
finn-b-M13_ANKYLOSPON_STRICT	ebi-a-GCST90001478	CD4 regulatory T cell %CD4+ T cell || id:ebi-a-GCST90001478	Ankylosing spondylitis, strict definition || id:finn-b-M13_ANKYLOSPON_STRICT	Inverse variance weighted	6	0.00317706	0.00779213	0.683475	-0.0120955	0.0184496	1.00318	0.987977	1.01862	0.884832
finn-b-M13_ANKYLOSPON_STRICT	ebi-a-GCST90001500	Activated & resting CD4 regulatory T cell %CD4+ T cell || id:ebi-a-GCST90001500	Ankylosing spondylitis, strict definition || id:finn-b-M13_ANKYLOSPON_STRICT	Inverse variance weighted	6	0.0108784	0.00746212	0.144893	-0.0037474	0.0255041	1.01094	0.99626	1.02583	0.543651
finn-b-M13_ANKYLOSPON_STRICT	ebi-a-GCST90001504	CD25++ CD4+ T cell Absolute Count || id:ebi-a-GCST90001504	Ankylosing spondylitis, strict definition || id:finn-b-M13_ANKYLOSPON_STRICT	Inverse variance weighted	6	0.00700509	0.00790721	0.375665	-0.00849304	0.0225032	1.00703	0.991543	1.02276	0.736699
finn-b-M13_ANKYLOSPON_STRICT	ebi-a-GCST90001505	CD25++ CD4+ T cell %CD4+ T cell || id:ebi-a-GCST90001505	Ankylosing spondylitis, strict definition || id:finn-b-M13_ANKYLOSPON_STRICT	Inverse variance weighted	6	-0.00645559	0.00766203	0.399484	-0.0214732	0.008562	0.993565	0.978756	1.0086	0.749299
finn-b-M13_ANKYLOSPON_STRICT	ebi-a-GCST90001506	CD25++ CD4+ T cell %T cell || id:ebi-a-GCST90001506	Ankylosing spondylitis, strict definition || id:finn-b-M13_ANKYLOSPON_STRICT	Inverse variance weighted	6	0.0012289	0.00944628	0.896493	-0.0172858	0.0197436	1.00123	0.982863	1.01994	0.95697
finn-b-M13_ANKYLOSPON_STRICT	ebi-a-GCST90001515	Immature Myeloid-Derived Suppressor Cells Absolute Count || id:ebi-a-GCST90001515	Ankylosing spondylitis, strict definition || id:finn-b-M13_ANKYLOSPON_STRICT	Inverse variance weighted	6	-0.0255596	0.00949335	0.00709469	-0.0441665	-0.00695261	0.974764	0.956795	0.993072	0.149847
finn-b-M13_ANKYLOSPON_STRICT	ebi-a-GCST90001566	Naive CD4-CD8- T cell Absolute Count || id:ebi-a-GCST90001566	Ankylosing spondylitis, strict definition || id:finn-b-M13_ANKYLOSPON_STRICT	Inverse variance weighted	6	0.0162079	0.00802787	0.0434921	0.000473267	0.0319425	1.01634	1.00047	1.03246	0.311364
finn-b-M13_ANKYLOSPON_STRICT	ebi-a-GCST90001567	Naive CD4-CD8- T cell %CD4-CD8- T cell || id:ebi-a-GCST90001567	Ankylosing spondylitis, strict definition || id:finn-b-M13_ANKYLOSPON_STRICT	Inverse variance weighted	6	0.0111578	0.00653783	0.0878879	-0.00165639	0.0239719	1.01122	0.998345	1.02426	0.447173
finn-b-M13_ANKYLOSPON_STRICT	ebi-a-GCST90001570	Effector Memory CD4-CD8- T cell %CD4-CD8- T cell || id:ebi-a-GCST90001570	Ankylosing spondylitis, strict definition || id:finn-b-M13_ANKYLOSPON_STRICT	Inverse variance weighted	6	-0.00936044	0.00744602	0.208715	-0.0239546	0.00523375	0.990683	0.97633	1.00525	0.589866
finn-b-M13_ANKYLOSPON_STRICT	ebi-a-GCST90001580	CD14+ CD16+ monocyte Absolute Count || id:ebi-a-GCST90001580	Ankylosing spondylitis, strict definition || id:finn-b-M13_ANKYLOSPON_STRICT	Inverse variance weighted	6	0.00612221	0.00942023	0.515757	-0.0123414	0.0245859	1.00614	0.987734	1.02489	0.818455
finn-b-M13_ANKYLOSPON_STRICT	ebi-a-GCST90001594	CD4+CD8+ T cell Absolute Count || id:ebi-a-GCST90001594	Ankylosing spondylitis, strict definition || id:finn-b-M13_ANKYLOSPON_STRICT	Inverse variance weighted	6	-0.0138022	0.00956003	0.148811	-0.0325399	0.00493542	0.986293	0.967984	1.00495	0.543651
finn-b-M13_ANKYLOSPON_STRICT	ebi-a-GCST90001639	CD3- lymphocyte Absolute Count || id:ebi-a-GCST90001639	Ankylosing spondylitis, strict definition || id:finn-b-M13_ANKYLOSPON_STRICT	Inverse variance weighted	6	0.0066282	0.00765854	0.386783	-0.00838253	0.0216389	1.00665	0.991653	1.02187	0.739579
finn-b-M13_ANKYLOSPON_STRICT	ebi-a-GCST90001656	CD28+ CD4-CD8- T cell %CD4-CD8- T cell || id:ebi-a-GCST90001656	Ankylosing spondylitis, strict definition || id:finn-b-M13_ANKYLOSPON_STRICT	Inverse variance weighted	6	-0.00516092	0.00910511	0.570839	-0.0230069	0.0126851	0.994852	0.977256	1.01277	0.845452
finn-b-M13_ANKYLOSPON_STRICT	ebi-a-GCST90001674	CD28- CD127- CD25++ CD8+ T cell %CD8+ T cell || id:ebi-a-GCST90001674	Ankylosing spondylitis, strict definition || id:finn-b-M13_ANKYLOSPON_STRICT	Inverse variance weighted	6	-0.0161	0.00706215	0.0226219	-0.0299418	-0.0022582	0.984029	0.970502	0.997744	0.254306
finn-b-M13_ANKYLOSPON_STRICT	ebi-a-GCST90001678	CD28- CD25++ CD8+ T cell Absolute Count || id:ebi-a-GCST90001678	Ankylosing spondylitis, strict definition || id:finn-b-M13_ANKYLOSPON_STRICT	Inverse variance weighted	6	-0.0152402	0.0085235	0.073773	-0.0319462	0.00146588	0.984875	0.968559	1.00147	0.40907
finn-b-M13_ANKYLOSPON_STRICT	ebi-a-GCST90001679	CD25++ CD8+ T cell %T cell || id:ebi-a-GCST90001679	Ankylosing spondylitis, strict definition || id:finn-b-M13_ANKYLOSPON_STRICT	Inverse variance weighted	6	-0.0102764	0.00798767	0.198258	-0.0259322	0.00537945	0.989776	0.974401	1.00539	0.586396
finn-b-M13_ANKYLOSPON_STRICT	ebi-a-GCST90001694	CD28- CD4-CD8- T cell %T cell || id:ebi-a-GCST90001694	Ankylosing spondylitis, strict definition || id:finn-b-M13_ANKYLOSPON_STRICT	Inverse variance weighted	6	0.00847844	0.00907271	0.350046	-0.00930407	0.0262609	1.00851	0.990739	1.02661	0.710333
finn-b-M13_ANKYLOSPON_STRICT	ebi-a-GCST90001704	BAFF-R on IgD+ CD24- B cell || id:ebi-a-GCST90001704	Ankylosing spondylitis, strict definition || id:finn-b-M13_ANKYLOSPON_STRICT	Inverse variance weighted	6	-0.00314384	0.00719159	0.661999	-0.0172394	0.0109517	0.996861	0.982908	1.01101	0.88136
finn-b-M13_ANKYLOSPON_STRICT	ebi-a-GCST90001741	CD19 on IgD+ B cell || id:ebi-a-GCST90001741	Ankylosing spondylitis, strict definition || id:finn-b-M13_ANKYLOSPON_STRICT	Inverse variance weighted	6	-0.0178209	0.00848796	0.0357687	-0.0344573	-0.00118447	0.982337	0.96613	0.998816	0.288901
finn-b-M13_ANKYLOSPON_STRICT	ebi-a-GCST90001791	CD25 on naive-mature B cell || id:ebi-a-GCST90001791	Ankylosing spondylitis, strict definition || id:finn-b-M13_ANKYLOSPON_STRICT	Inverse variance weighted	6	-0.0151261	0.00700138	0.0307386	-0.0288488	-0.00140336	0.984988	0.971563	0.998598	0.271459
finn-b-M13_ANKYLOSPON_STRICT	ebi-a-GCST90001813	CD38 on IgD+ CD38dim B cell || id:ebi-a-GCST90001813	Ankylosing spondylitis, strict definition || id:finn-b-M13_ANKYLOSPON_STRICT	Inverse variance weighted	6	0.0070409	0.00690424	0.307826	-0.00649141	0.0205732	1.00707	0.99353	1.02079	0.668726
finn-b-M13_ANKYLOSPON_STRICT	ebi-a-GCST90001841	CD3 on Central Memory CD4+ T cell || id:ebi-a-GCST90001841	Ankylosing spondylitis, strict definition || id:finn-b-M13_ANKYLOSPON_STRICT	Inverse variance weighted	6	-0.00138174	0.00775046	0.858504	-0.0165726	0.0138092	0.998619	0.983564	1.0139	0.948539
finn-b-M13_ANKYLOSPON_STRICT	ebi-a-GCST90001869	CD3 on resting CD4 regulatory T cell || id:ebi-a-GCST90001869	Ankylosing spondylitis, strict definition || id:finn-b-M13_ANKYLOSPON_STRICT	Inverse variance weighted	6	0.0048213	0.00824262	0.558599	-0.0113342	0.0209768	1.00483	0.98873	1.0212	0.840354
finn-b-M13_ANKYLOSPON_STRICT	ebi-a-GCST90001877	HVEM on naive CD4+ T cell || id:ebi-a-GCST90001877	Ankylosing spondylitis, strict definition || id:finn-b-M13_ANKYLOSPON_STRICT	Inverse variance weighted	6	-0.0145198	0.0102089	0.154947	-0.0345291	0.00548956	0.985585	0.96606	1.0055	0.543651
finn-b-M13_ANKYLOSPON_STRICT	ebi-a-GCST90001878	HVEM on Effector Memory CD4+ T cell || id:ebi-a-GCST90001878	Ankylosing spondylitis, strict definition || id:finn-b-M13_ANKYLOSPON_STRICT	Inverse variance weighted	6	-0.0120732	0.010389	0.245188	-0.0324356	0.00828918	0.987999	0.968085	1.00832	0.612969
finn-b-M13_ANKYLOSPON_STRICT	ebi-a-GCST90001943	CD25 on activated & secreting CD4 regulatory T cell || id:ebi-a-GCST90001943	Ankylosing spondylitis, strict definition || id:finn-b-M13_ANKYLOSPON_STRICT	Inverse variance weighted	6	0.0114972	0.00678448	0.0901444	-0.00180036	0.0247948	1.01156	0.998201	1.0251	0.447173
finn-b-M13_ANKYLOSPON_STRICT	ebi-a-GCST90001944	CD123 on plasmacytoid Dendritic Cell || id:ebi-a-GCST90001944	Ankylosing spondylitis, strict definition || id:finn-b-M13_ANKYLOSPON_STRICT	Inverse variance weighted	6	0.00676917	0.00768974	0.378704	-0.00830272	0.0218411	1.00679	0.991732	1.02208	0.736699
finn-b-M13_ANKYLOSPON_STRICT	ebi-a-GCST90001982	CCR2 on CD14- CD16+ monocyte || id:ebi-a-GCST90001982	Ankylosing spondylitis, strict definition || id:finn-b-M13_ANKYLOSPON_STRICT	Inverse variance weighted	6	0.00355972	0.00650164	0.584028	-0.00918349	0.0163029	1.00357	0.990859	1.01644	0.847641
finn-b-M13_ANKYLOSPON_STRICT	ebi-a-GCST90002013	CCR2 on myeloid Dendritic Cell || id:ebi-a-GCST90002013	Ankylosing spondylitis, strict definition || id:finn-b-M13_ANKYLOSPON_STRICT	Inverse variance weighted	6	0.00042289	0.0075146	0.955122	-0.0143057	0.0151515	1.00042	0.985796	1.01527	0.973236
finn-b-M13_ANKYLOSPON_STRICT	ebi-a-GCST90002030	CD39 on CD39+ activated CD4 regulatory T cell || id:ebi-a-GCST90002030	Ankylosing spondylitis, strict definition || id:finn-b-M13_ANKYLOSPON_STRICT	Inverse variance weighted	6	-0.00498461	0.00795628	0.530987	-0.0205789	0.0106097	0.995028	0.979631	1.01067	0.82598
finn-b-M13_ANKYLOSPON_STRICT	ebi-a-GCST90002047	CD45 on Granulocytic Myeloid-Derived Suppressor Cells || id:ebi-a-GCST90002047	Ankylosing spondylitis, strict definition || id:finn-b-M13_ANKYLOSPON_STRICT	Inverse variance weighted	6	0.00123122	0.0112002	0.912466	-0.0207212	0.0231836	1.00123	0.979492	1.02345	0.962904
finn-b-M13_ANKYLOSPON_STRICT	ebi-a-GCST90002096	CD11b on basophil || id:ebi-a-GCST90002096	Ankylosing spondylitis, strict definition || id:finn-b-M13_ANKYLOSPON_STRICT	Inverse variance weighted	6	-0.0182904	0.0119072	0.124518	-0.0416284	0.00504765	0.981876	0.959226	1.00506	0.501127
finn-b-M13_ANKYLOSPON_STRICT	ebi-a-GCST90001403	Switched memory B cell Absolute Count || id:ebi-a-GCST90001403	Ankylosing spondylitis, strict definition || id:finn-b-M13_ANKYLOSPON_STRICT	Inverse variance weighted	6	-0.00438534	0.0075051	0.559009	-0.0190953	0.0103247	0.995624	0.981086	1.01038	0.840354
finn-b-M13_ANKYLOSPON_STRICT	ebi-a-GCST90001427	IgD- CD38- B cell %lymphocyte || id:ebi-a-GCST90001427	Ankylosing spondylitis, strict definition || id:finn-b-M13_ANKYLOSPON_STRICT	Inverse variance weighted	6	-0.0025294	0.00742727	0.733438	-0.0170869	0.0120281	0.997474	0.983058	1.0121	0.891172
finn-b-M13_ANKYLOSPON_STRICT	ebi-a-GCST90001431	IgD+ CD38- B cell %lymphocyte || id:ebi-a-GCST90001431	Ankylosing spondylitis, strict definition || id:finn-b-M13_ANKYLOSPON_STRICT	Inverse variance weighted	6	-0.00488432	0.00767783	0.524673	-0.0199329	0.0101642	0.995128	0.980264	1.01022	0.822249
finn-b-M13_ANKYLOSPON_STRICT	ebi-a-GCST90001433	IgD- CD27- B cell %lymphocyte || id:ebi-a-GCST90001433	Ankylosing spondylitis, strict definition || id:finn-b-M13_ANKYLOSPON_STRICT	Inverse variance weighted	6	-0.0028522	0.00791745	0.718666	-0.0183704	0.012666	0.997152	0.981797	1.01275	0.889228
finn-b-M13_ANKYLOSPON_STRICT	ebi-a-GCST90001436	Memory B cell %lymphocyte || id:ebi-a-GCST90001436	Ankylosing spondylitis, strict definition || id:finn-b-M13_ANKYLOSPON_STRICT	Inverse variance weighted	6	-0.00533416	0.00810262	0.510329	-0.0212153	0.010547	0.99468	0.979008	1.0106	0.818194
finn-b-M13_ANKYLOSPON_STRICT	ebi-a-GCST90001455	CD62L- HLA DR++ monocyte %monocyte || id:ebi-a-GCST90001455	Ankylosing spondylitis, strict definition || id:finn-b-M13_ANKYLOSPON_STRICT	Inverse variance weighted	6	-0.00613474	0.00784911	0.434459	-0.021519	0.00924952	0.993884	0.978711	1.00929	0.788788
finn-b-M13_ANKYLOSPON_STRICT	ebi-a-GCST90001468	CD62L- myeloid Dendritic Cell Absolute Count || id:ebi-a-GCST90001468	Ankylosing spondylitis, strict definition || id:finn-b-M13_ANKYLOSPON_STRICT	Inverse variance weighted	6	0.0155841	0.00823476	0.0584276	-0.000556047	0.0317242	1.01571	0.999444	1.03223	0.365321
finn-b-M13_ANKYLOSPON_STRICT	ebi-a-GCST90001481	Resting CD4 regulatory T cell %CD4 regulatory T cell || id:ebi-a-GCST90001481	Ankylosing spondylitis, strict definition || id:finn-b-M13_ANKYLOSPON_STRICT	Inverse variance weighted	6	0.0115218	0.00728491	0.11374	-0.00275659	0.0258002	1.01159	0.997247	1.02614	0.479927
finn-b-M13_ANKYLOSPON_STRICT	ebi-a-GCST90001532	Basophil Absolute Count || id:ebi-a-GCST90001532	Ankylosing spondylitis, strict definition || id:finn-b-M13_ANKYLOSPON_STRICT	Inverse variance weighted	6	-0.0123924	0.00957318	0.195497	-0.0311558	0.00637106	0.987684	0.969325	1.00639	0.580957
finn-b-M13_ANKYLOSPON_STRICT	ebi-a-GCST90001545	Terminally Differentiated CD4+ T cell Absolute Count || id:ebi-a-GCST90001545	Ankylosing spondylitis, strict definition || id:finn-b-M13_ANKYLOSPON_STRICT	Inverse variance weighted	6	-0.00672025	0.0105599	0.524522	-0.0274177	0.0139772	0.993302	0.972955	1.01408	0.822249
finn-b-M13_ANKYLOSPON_STRICT	ebi-a-GCST90001548	Central Memory CD8+ T cell Absolute Count || id:ebi-a-GCST90001548	Ankylosing spondylitis, strict definition || id:finn-b-M13_ANKYLOSPON_STRICT	Inverse variance weighted	6	0.00614526	0.0101368	0.544361	-0.0137229	0.0260134	1.00616	0.986371	1.02635	0.838091
finn-b-M13_ANKYLOSPON_STRICT	ebi-a-GCST90001582	CD14+ CD16- monocyte Absolute Count || id:ebi-a-GCST90001582	Ankylosing spondylitis, strict definition || id:finn-b-M13_ANKYLOSPON_STRICT	Inverse variance weighted	6	0.00302778	0.00743746	0.683936	-0.0115496	0.0176052	1.00303	0.988517	1.01776	0.884832
finn-b-M13_ANKYLOSPON_STRICT	ebi-a-GCST90001583	Monocyte Absolute Count || id:ebi-a-GCST90001583	Ankylosing spondylitis, strict definition || id:finn-b-M13_ANKYLOSPON_STRICT	Inverse variance weighted	6	0.00309575	0.00744105	0.677383	-0.0114887	0.0176802	1.0031	0.988577	1.01784	0.884832
finn-b-M13_ANKYLOSPON_STRICT	ebi-a-GCST90001586	CD14+ CD16- monocyte %monocyte || id:ebi-a-GCST90001586	Ankylosing spondylitis, strict definition || id:finn-b-M13_ANKYLOSPON_STRICT	Inverse variance weighted	6	0.00336571	0.00931191	0.71777	-0.0148856	0.021617	1.00337	0.985225	1.02185	0.889228
finn-b-M13_ANKYLOSPON_STRICT	ebi-a-GCST90001597	CD8dim T cell %T cell || id:ebi-a-GCST90001597	Ankylosing spondylitis, strict definition || id:finn-b-M13_ANKYLOSPON_STRICT	Inverse variance weighted	6	-0.00793495	0.00723316	0.272631	-0.0221119	0.00624204	0.992096	0.978131	1.00626	0.633791
finn-b-M13_ANKYLOSPON_STRICT	ebi-a-GCST90001604	T cell %lymphocyte || id:ebi-a-GCST90001604	Ankylosing spondylitis, strict definition || id:finn-b-M13_ANKYLOSPON_STRICT	Inverse variance weighted	6	-0.00266966	0.00897324	0.766074	-0.0202572	0.0149179	0.997334	0.979947	1.01503	0.910617
finn-b-M13_ANKYLOSPON_STRICT	ebi-a-GCST90001608	CD4+CD8+ T cell %leukocyte || id:ebi-a-GCST90001608	Ankylosing spondylitis, strict definition || id:finn-b-M13_ANKYLOSPON_STRICT	Inverse variance weighted	6	-0.0163958	0.00794005	0.038928	-0.0319583	-0.000833288	0.983738	0.968547	0.999167	0.297663
finn-b-M13_ANKYLOSPON_STRICT	ebi-a-GCST90001616	TCRgd T cell %T cell || id:ebi-a-GCST90001616	Ankylosing spondylitis, strict definition || id:finn-b-M13_ANKYLOSPON_STRICT	Inverse variance weighted	6	0.00922397	0.010289	0.369991	-0.0109424	0.0293904	1.00927	0.989117	1.02983	0.72842
finn-b-M13_ANKYLOSPON_STRICT	ebi-a-GCST90001649	HLA DR+ Natural Killer %Natural Killer || id:ebi-a-GCST90001649	Ankylosing spondylitis, strict definition || id:finn-b-M13_ANKYLOSPON_STRICT	Inverse variance weighted	6	-0.0235622	0.00798138	0.00315568	-0.0392058	-0.00791874	0.976713	0.961553	0.992113	0.111401
finn-b-M13_ANKYLOSPON_STRICT	ebi-a-GCST90001691	CD28+ CD45RA- CD8+ T cell %T cell || id:ebi-a-GCST90001691	Ankylosing spondylitis, strict definition || id:finn-b-M13_ANKYLOSPON_STRICT	Inverse variance weighted	6	-0.0170731	0.00791608	0.0310239	-0.0325886	-0.00155762	0.983072	0.967937	0.998444	0.271459
finn-b-M13_ANKYLOSPON_STRICT	ebi-a-GCST90001705	BAFF-R on IgD+ CD38- B cell || id:ebi-a-GCST90001705	Ankylosing spondylitis, strict definition || id:finn-b-M13_ANKYLOSPON_STRICT	Inverse variance weighted	6	-0.00326005	0.0072291	0.652017	-0.0174291	0.010909	0.996745	0.982722	1.01097	0.875844
finn-b-M13_ANKYLOSPON_STRICT	ebi-a-GCST90001706	BAFF-R on IgD+ CD38- naive B cell || id:ebi-a-GCST90001706	Ankylosing spondylitis, strict definition || id:finn-b-M13_ANKYLOSPON_STRICT	Inverse variance weighted	6	-0.00571378	0.00919353	0.534271	-0.0237331	0.0123055	0.994303	0.976546	1.01238	0.829041
finn-b-M13_ANKYLOSPON_STRICT	ebi-a-GCST90001712	BAFF-R on IgD- CD38- B cell || id:ebi-a-GCST90001712	Ankylosing spondylitis, strict definition || id:finn-b-M13_ANKYLOSPON_STRICT	Inverse variance weighted	6	-0.00432459	0.00726947	0.551912	-0.0185727	0.00992357	0.995685	0.981599	1.00997	0.838091
finn-b-M13_ANKYLOSPON_STRICT	ebi-a-GCST90001726	CD19 on IgD+ CD38- B cell || id:ebi-a-GCST90001726	Ankylosing spondylitis, strict definition || id:finn-b-M13_ANKYLOSPON_STRICT	Inverse variance weighted	6	-0.0111387	0.00977574	0.254528	-0.0302991	0.00802177	0.988923	0.970155	1.00805	0.619122
finn-b-M13_ANKYLOSPON_STRICT	ebi-a-GCST90001766	CD24 on IgD+ CD38- B cell || id:ebi-a-GCST90001766	Ankylosing spondylitis, strict definition || id:finn-b-M13_ANKYLOSPON_STRICT	Inverse variance weighted	6	-0.00812989	0.0074011	0.271999	-0.022636	0.00637626	0.991903	0.977618	1.0064	0.633791
finn-b-M13_ANKYLOSPON_STRICT	ebi-a-GCST90001829	BAFF-R on B cell || id:ebi-a-GCST90001829	Ankylosing spondylitis, strict definition || id:finn-b-M13_ANKYLOSPON_STRICT	Inverse variance weighted	6	-0.00311787	0.0072213	0.665916	-0.0172716	0.0110359	0.996887	0.982877	1.0111	0.88136
finn-b-M13_ANKYLOSPON_STRICT	ebi-a-GCST90001836	CD66b on CD66b++ myeloid cell || id:ebi-a-GCST90001836	Ankylosing spondylitis, strict definition || id:finn-b-M13_ANKYLOSPON_STRICT	Inverse variance weighted	6	-0.00143662	0.00935697	0.877976	-0.0197763	0.016903	0.998564	0.980418	1.01705	0.9547
finn-b-M13_ANKYLOSPON_STRICT	ebi-a-GCST90001846	CD3 on Central Memory CD8+ T cell || id:ebi-a-GCST90001846	Ankylosing spondylitis, strict definition || id:finn-b-M13_ANKYLOSPON_STRICT	Inverse variance weighted	6	-0.00347431	0.0073446	0.636183	-0.0178697	0.0109211	0.996532	0.982289	1.01098	0.865539
finn-b-M13_ANKYLOSPON_STRICT	ebi-a-GCST90001848	CD3 on Natural Killer T || id:ebi-a-GCST90001848	Ankylosing spondylitis, strict definition || id:finn-b-M13_ANKYLOSPON_STRICT	Inverse variance weighted	6	0.00805021	0.00695537	0.247105	-0.00558231	0.0216827	1.00808	0.994433	1.02192	0.613578
finn-b-M13_ANKYLOSPON_STRICT	ebi-a-GCST90001889	CD28 on activated & secreting CD4 regulatory T cell || id:ebi-a-GCST90001889	Ankylosing spondylitis, strict definition || id:finn-b-M13_ANKYLOSPON_STRICT	Inverse variance weighted	6	-0.00405251	0.0072222	0.574717	-0.018208	0.010103	0.995956	0.981957	1.01015	0.847641
finn-b-M13_ANKYLOSPON_STRICT	ebi-a-GCST90001902	CD28 on activated CD4 regulatory T cell || id:ebi-a-GCST90001902	Ankylosing spondylitis, strict definition || id:finn-b-M13_ANKYLOSPON_STRICT	Inverse variance weighted	6	-0.0037349	0.00709812	0.598762	-0.0176472	0.0101774	0.996272	0.982508	1.01023	0.850952
finn-b-M13_ANKYLOSPON_STRICT	ebi-a-GCST90001924	CD127 on CD28+ CD4+ T cell || id:ebi-a-GCST90001924	Ankylosing spondylitis, strict definition || id:finn-b-M13_ANKYLOSPON_STRICT	Inverse variance weighted	6	0.0014157	0.00803703	0.860178	-0.0143369	0.0171683	1.00142	0.985765	1.01732	0.948539
finn-b-M13_ANKYLOSPON_STRICT	ebi-a-GCST90001935	CD25 on CD39+ CD4 regulatory T cell || id:ebi-a-GCST90001935	Ankylosing spondylitis, strict definition || id:finn-b-M13_ANKYLOSPON_STRICT	Inverse variance weighted	6	0.00776402	0.0070235	0.268971	-0.00600203	0.0215301	1.00779	0.994016	1.02176	0.629932
finn-b-M13_ANKYLOSPON_STRICT	ebi-a-GCST90001958	CD4 on monocyte || id:ebi-a-GCST90001958	Ankylosing spondylitis, strict definition || id:finn-b-M13_ANKYLOSPON_STRICT	Inverse variance weighted	6	0.0101776	0.00745951	0.172447	-0.00444301	0.0247983	1.01023	0.995567	1.02511	0.557137
finn-b-M13_ANKYLOSPON_STRICT	ebi-a-GCST90001972	FSC-A on T cell || id:ebi-a-GCST90001972	Ankylosing spondylitis, strict definition || id:finn-b-M13_ANKYLOSPON_STRICT	Inverse variance weighted	6	-0.017691	0.00928405	0.0567111	-0.0358878	0.000505692	0.982465	0.964749	1.00051	0.360889
finn-b-M13_ANKYLOSPON_STRICT	ebi-a-GCST90001977	FSC-A on HLA DR+ CD4+ T cell || id:ebi-a-GCST90001977	Ankylosing spondylitis, strict definition || id:finn-b-M13_ANKYLOSPON_STRICT	Inverse variance weighted	6	-0.00278222	0.0079024	0.724784	-0.0182709	0.0127065	0.997222	0.981895	1.01279	0.890857
finn-b-M13_ANKYLOSPON_STRICT	ebi-a-GCST90001985	CD40 on monocytes || id:ebi-a-GCST90001985	Ankylosing spondylitis, strict definition || id:finn-b-M13_ANKYLOSPON_STRICT	Inverse variance weighted	6	-0.00301937	0.00864282	0.726826	-0.0199593	0.0139206	0.996985	0.980239	1.01402	0.890857
finn-b-M13_ANKYLOSPON_STRICT	ebi-a-GCST90002005	CD16 on CD14+ CD16+ monocyte || id:ebi-a-GCST90002005	Ankylosing spondylitis, strict definition || id:finn-b-M13_ANKYLOSPON_STRICT	Inverse variance weighted	6	0.00422334	0.00695055	0.543434	-0.00939972	0.0178464	1.00423	0.990644	1.01801	0.838091
finn-b-M13_ANKYLOSPON_STRICT	ebi-a-GCST90002016	CCR2 on CD62L+ plasmacytoid Dendritic Cell || id:ebi-a-GCST90002016	Ankylosing spondylitis, strict definition || id:finn-b-M13_ANKYLOSPON_STRICT	Inverse variance weighted	6	0.0193934	0.00751844	0.00989587	0.00465727	0.0341295	1.01958	1.00467	1.03472	0.174511
finn-b-M13_ANKYLOSPON_STRICT	ebi-a-GCST90002044	CD45 on CD33dim HLA DR+ CD11b- || id:ebi-a-GCST90002044	Ankylosing spondylitis, strict definition || id:finn-b-M13_ANKYLOSPON_STRICT	Inverse variance weighted	6	-0.00993519	0.00939923	0.290502	-0.0283577	0.0084873	0.990114	0.972041	1.00852	0.653388
finn-b-M13_ANKYLOSPON_STRICT	ebi-a-GCST90002071	SSC-A on myeloid Dendritic Cell || id:ebi-a-GCST90002071	Ankylosing spondylitis, strict definition || id:finn-b-M13_ANKYLOSPON_STRICT	Inverse variance weighted	6	-0.0138051	0.00766081	0.0715392	-0.0288203	0.00121011	0.98629	0.971591	1.00121	0.40907
finn-b-M13_ANKYLOSPON_STRICT	ebi-a-GCST90002113	HLA DR on HLA DR+ T cell || id:ebi-a-GCST90002113	Ankylosing spondylitis, strict definition || id:finn-b-M13_ANKYLOSPON_STRICT	Inverse variance weighted	6	0.00838392	0.00659983	0.203969	-0.00455174	0.0213196	1.00842	0.995459	1.02155	0.588188
finn-b-M13_ANKYLOSPON_STRICT	ebi-a-GCST90002120	CD8 on CD28- CD8+ T cell || id:ebi-a-GCST90002120	Ankylosing spondylitis, strict definition || id:finn-b-M13_ANKYLOSPON_STRICT	Inverse variance weighted	5	-0.00261987	0.0169346	0.877054	-0.0358117	0.0305719	0.997384	0.964822	1.03104	0.9547
finn-b-M13_ANKYLOSPON_STRICT	ebi-a-GCST90001412	IgD+ CD24+ B cell Absolute Count || id:ebi-a-GCST90001412	Ankylosing spondylitis, strict definition || id:finn-b-M13_ANKYLOSPON_STRICT	Inverse variance weighted	6	-0.00851852	0.00810023	0.292965	-0.024395	0.00735794	0.991518	0.9759	1.00739	0.653388
finn-b-M13_ANKYLOSPON_STRICT	ebi-a-GCST90001419	CD20- B cell %B cell || id:ebi-a-GCST90001419	Ankylosing spondylitis, strict definition || id:finn-b-M13_ANKYLOSPON_STRICT	Inverse variance weighted	6	0.00230129	0.00708795	0.745426	-0.0115911	0.0161937	1.0023	0.988476	1.01633	0.896218
finn-b-M13_ANKYLOSPON_STRICT	ebi-a-GCST90001421	CD20- B cell Absolute Count || id:ebi-a-GCST90001421	Ankylosing spondylitis, strict definition || id:finn-b-M13_ANKYLOSPON_STRICT	Inverse variance weighted	6	-0.00381348	0.00694769	0.583085	-0.017431	0.009804	0.996194	0.98272	1.00985	0.847641
finn-b-M13_ANKYLOSPON_STRICT	ebi-a-GCST90001448	CD11c+ monocyte Absolute Count || id:ebi-a-GCST90001448	Ankylosing spondylitis, strict definition || id:finn-b-M13_ANKYLOSPON_STRICT	Inverse variance weighted	6	0.00735257	0.00762253	0.334753	-0.00758758	0.0222927	1.00738	0.992441	1.02254	0.702981
finn-b-M13_ANKYLOSPON_STRICT	ebi-a-GCST90001451	CD62L- monocyte %monocyte || id:ebi-a-GCST90001451	Ankylosing spondylitis, strict definition || id:finn-b-M13_ANKYLOSPON_STRICT	Inverse variance weighted	6	0.00671767	0.00869396	0.439711	-0.0103225	0.0237578	1.00674	0.989731	1.02404	0.791479
finn-b-M13_ANKYLOSPON_STRICT	ebi-a-GCST90001463	CD62L- Dendritic Cell %Dendritic Cell || id:ebi-a-GCST90001463	Ankylosing spondylitis, strict definition || id:finn-b-M13_ANKYLOSPON_STRICT	Inverse variance weighted	6	0.0113464	0.00820607	0.166763	-0.00473753	0.0274303	1.01141	0.995274	1.02781	0.549977
finn-b-M13_ANKYLOSPON_STRICT	ebi-a-GCST90001476	HLA DR++ monocyte %leukocyte || id:ebi-a-GCST90001476	Ankylosing spondylitis, strict definition || id:finn-b-M13_ANKYLOSPON_STRICT	Inverse variance weighted	5	-0.0176921	0.0148664	0.234018	-0.0468303	0.0114461	0.982463	0.954249	1.01151	0.60176
finn-b-M13_ANKYLOSPON_STRICT	ebi-a-GCST90001479	CD4 regulatory T cell %T cell || id:ebi-a-GCST90001479	Ankylosing spondylitis, strict definition || id:finn-b-M13_ANKYLOSPON_STRICT	Inverse variance weighted	6	0.00943192	0.0107165	0.378788	-0.0115724	0.0304362	1.00948	0.988494	1.0309	0.736699
finn-b-M13_ANKYLOSPON_STRICT	ebi-a-GCST90001484	CD39+ resting CD4 regulatory T cell %resting CD4 regulatory T cell || id:ebi-a-GCST90001484	Ankylosing spondylitis, strict definition || id:finn-b-M13_ANKYLOSPON_STRICT	Inverse variance weighted	6	-0.0115006	0.00782675	0.141725	-0.026841	0.00383982	0.988565	0.973516	1.00385	0.541132
finn-b-M13_ANKYLOSPON_STRICT	ebi-a-GCST90001513	CD4 regulatory T cell Absolute Count || id:ebi-a-GCST90001513	Ankylosing spondylitis, strict definition || id:finn-b-M13_ANKYLOSPON_STRICT	Inverse variance weighted	6	0.0144101	0.0076361	0.0591472	-0.000556689	0.0293768	1.01451	0.999443	1.02981	0.365321
finn-b-M13_ANKYLOSPON_STRICT	ebi-a-GCST90001519	CD33+ HLA DR+ CD14- %CD33+ HLA DR+ || id:ebi-a-GCST90001519	Ankylosing spondylitis, strict definition || id:finn-b-M13_ANKYLOSPON_STRICT	Inverse variance weighted	6	0.00582927	0.00908796	0.521245	-0.0119831	0.0236417	1.00585	0.988088	1.02392	0.822249
finn-b-M13_ANKYLOSPON_STRICT	ebi-a-GCST90001529	CD66b++ myeloid cell Absolute Count || id:ebi-a-GCST90001529	Ankylosing spondylitis, strict definition || id:finn-b-M13_ANKYLOSPON_STRICT	Inverse variance weighted	6	-0.00680754	0.00911813	0.455308	-0.0246791	0.011064	0.993216	0.975623	1.01113	0.80345
finn-b-M13_ANKYLOSPON_STRICT	ebi-a-GCST90001634	CD8dim Natural Killer T %T cell || id:ebi-a-GCST90001634	Ankylosing spondylitis, strict definition || id:finn-b-M13_ANKYLOSPON_STRICT	Inverse variance weighted	6	-0.00958241	0.00740101	0.195409	-0.0240884	0.00492357	0.990463	0.976199	1.00494	0.580957
finn-b-M13_ANKYLOSPON_STRICT	ebi-a-GCST90001647	Natural Killer %lymphocyte || id:ebi-a-GCST90001647	Ankylosing spondylitis, strict definition || id:finn-b-M13_ANKYLOSPON_STRICT	Inverse variance weighted	6	-0.00239127	0.00930145	0.797113	-0.0206221	0.0158396	0.997612	0.979589	1.01597	0.923628
finn-b-M13_ANKYLOSPON_STRICT	ebi-a-GCST90001655	CD28+ CD4-CD8- T cell %T cell || id:ebi-a-GCST90001655	Ankylosing spondylitis, strict definition || id:finn-b-M13_ANKYLOSPON_STRICT	Inverse variance weighted	6	0.00365085	0.0069786	0.60087	-0.0100272	0.0173289	1.00366	0.990023	1.01748	0.850952
finn-b-M13_ANKYLOSPON_STRICT	ebi-a-GCST90001658	CD39+ CD4+ T cell %T cell || id:ebi-a-GCST90001658	Ankylosing spondylitis, strict definition || id:finn-b-M13_ANKYLOSPON_STRICT	Inverse variance weighted	6	-0.00818098	0.0108495	0.450824	-0.029446	0.013084	0.991852	0.970983	1.01317	0.802314
finn-b-M13_ANKYLOSPON_STRICT	ebi-a-GCST90001665	CD28+ CD45RA+ CD8dim T cell %CD8dim T cell || id:ebi-a-GCST90001665	Ankylosing spondylitis, strict definition || id:finn-b-M13_ANKYLOSPON_STRICT	Inverse variance weighted	6	0.0128889	0.00737138	0.0803773	-0.00155904	0.0273368	1.01297	0.998442	1.02771	0.418493
finn-b-M13_ANKYLOSPON_STRICT	ebi-a-GCST90001672	CD39+ CD8+ T cell Absolute Count || id:ebi-a-GCST90001672	Ankylosing spondylitis, strict definition || id:finn-b-M13_ANKYLOSPON_STRICT	Inverse variance weighted	6	-0.00414771	0.00850745	0.625877	-0.0208223	0.0125269	0.995861	0.979393	1.01261	0.86044
finn-b-M13_ANKYLOSPON_STRICT	ebi-a-GCST90001696	CD45RA- CD28- CD8+ T cell %CD8+ T cell || id:ebi-a-GCST90001696	Ankylosing spondylitis, strict definition || id:finn-b-M13_ANKYLOSPON_STRICT	Inverse variance weighted	6	-0.118861	0.118209	0.314647	-0.35055	0.112828	0.887931	0.7043	1.11944	0.676544
finn-b-M13_ANKYLOSPON_STRICT	ebi-a-GCST90001707	BAFF-R on IgD+ CD38- unswitched memory B cell || id:ebi-a-GCST90001707	Ankylosing spondylitis, strict definition || id:finn-b-M13_ANKYLOSPON_STRICT	Inverse variance weighted	6	-0.0054502	0.00941094	0.562498	-0.0238956	0.0129952	0.994565	0.976388	1.01308	0.841743
finn-b-M13_ANKYLOSPON_STRICT	ebi-a-GCST90001722	CD19 on CD20- CD38- B cell || id:ebi-a-GCST90001722	Ankylosing spondylitis, strict definition || id:finn-b-M13_ANKYLOSPON_STRICT	Inverse variance weighted	6	-0.00816306	0.00627746	0.193472	-0.0204669	0.00414076	0.99187	0.979741	1.00415	0.580957
finn-b-M13_ANKYLOSPON_STRICT	ebi-a-GCST90001723	CD19 on CD24+ CD27+ B cell || id:ebi-a-GCST90001723	Ankylosing spondylitis, strict definition || id:finn-b-M13_ANKYLOSPON_STRICT	Inverse variance weighted	6	-0.00412823	0.00861506	0.631805	-0.0210138	0.0127573	0.99588	0.979205	1.01284	0.864821
finn-b-M13_ANKYLOSPON_STRICT	ebi-a-GCST90001752	CD20 on IgD+ CD38dim B cell || id:ebi-a-GCST90001752	Ankylosing spondylitis, strict definition || id:finn-b-M13_ANKYLOSPON_STRICT	Inverse variance weighted	6	-0.0112128	0.00932855	0.229369	-0.0294967	0.00707118	0.98885	0.970934	1.0071	0.597118
finn-b-M13_ANKYLOSPON_STRICT	ebi-a-GCST90001756	CD20 on IgD- CD38+ B cell || id:ebi-a-GCST90001756	Ankylosing spondylitis, strict definition || id:finn-b-M13_ANKYLOSPON_STRICT	Inverse variance weighted	6	0.0128609	0.00650524	0.0480409	0.000110634	0.0256112	1.01294	1.00011	1.02594	0.32396
finn-b-M13_ANKYLOSPON_STRICT	ebi-a-GCST90001787	CD25 on IgD- CD38- B cell || id:ebi-a-GCST90001787	Ankylosing spondylitis, strict definition || id:finn-b-M13_ANKYLOSPON_STRICT	Inverse variance weighted	6	-0.00318751	0.00690531	0.644367	-0.0167219	0.0103469	0.996818	0.983417	1.0104	0.873013
finn-b-M13_ANKYLOSPON_STRICT	ebi-a-GCST90001807	CD27 on Plasma Blast-Plasma Cell || id:ebi-a-GCST90001807	Ankylosing spondylitis, strict definition || id:finn-b-M13_ANKYLOSPON_STRICT	Inverse variance weighted	6	0.00181059	0.00627308	0.772866	-0.0104846	0.0141058	1.00181	0.98957	1.01421	0.914129
finn-b-M13_ANKYLOSPON_STRICT	ebi-a-GCST90001809	CD38 on CD20- B cell || id:ebi-a-GCST90001809	Ankylosing spondylitis, strict definition || id:finn-b-M13_ANKYLOSPON_STRICT	Inverse variance weighted	6	-0.00487352	0.00642348	0.44803	-0.0174635	0.0077165	0.995138	0.982688	1.00775	0.7996
finn-b-M13_ANKYLOSPON_STRICT	ebi-a-GCST90001816	CD38 on naive-mature B cell || id:ebi-a-GCST90001816	Ankylosing spondylitis, strict definition || id:finn-b-M13_ANKYLOSPON_STRICT	Inverse variance weighted	6	0.0065579	0.00671517	0.328777	-0.00660383	0.0197196	1.00658	0.993418	1.01992	0.697406
finn-b-M13_ANKYLOSPON_STRICT	ebi-a-GCST90001843	CD3 on Effector Memory CD4+ T cell || id:ebi-a-GCST90001843	Ankylosing spondylitis, strict definition || id:finn-b-M13_ANKYLOSPON_STRICT	Inverse variance weighted	6	-0.00194306	0.00754052	0.796652	-0.0167225	0.0128364	0.998059	0.983417	1.01292	0.923628
finn-b-M13_ANKYLOSPON_STRICT	ebi-a-GCST90001853	CD3 on activated CD4 regulatory T cell || id:ebi-a-GCST90001853	Ankylosing spondylitis, strict definition || id:finn-b-M13_ANKYLOSPON_STRICT	Inverse variance weighted	6	0.00121522	0.00763003	0.873458	-0.0137396	0.0161701	1.00122	0.986354	1.0163	0.9547
finn-b-M13_ANKYLOSPON_STRICT	ebi-a-GCST90001856	CD3 on CD39+ secreting CD4 regulatory T cell || id:ebi-a-GCST90001856	Ankylosing spondylitis, strict definition || id:finn-b-M13_ANKYLOSPON_STRICT	Inverse variance weighted	6	-0.00243664	0.0073845	0.741425	-0.0169103	0.012037	0.997566	0.983232	1.01211	0.893112
finn-b-M13_ANKYLOSPON_STRICT	ebi-a-GCST90001887	CD28 on secreting CD4 regulatory T cell || id:ebi-a-GCST90001887	Ankylosing spondylitis, strict definition || id:finn-b-M13_ANKYLOSPON_STRICT	Inverse variance weighted	6	-0.00491289	0.00738906	0.506123	-0.0193954	0.00956966	0.995099	0.980791	1.00962	0.817583
finn-b-M13_ANKYLOSPON_STRICT	ebi-a-GCST90001916	CD45 on CD4+ T cell || id:ebi-a-GCST90001916	Ankylosing spondylitis, strict definition || id:finn-b-M13_ANKYLOSPON_STRICT	Inverse variance weighted	6	-0.0100998	0.00963726	0.294642	-0.0289888	0.00878925	0.989951	0.971427	1.00883	0.653607
finn-b-M13_ANKYLOSPON_STRICT	ebi-a-GCST90001926	CD127 on granulocyte || id:ebi-a-GCST90001926	Ankylosing spondylitis, strict definition || id:finn-b-M13_ANKYLOSPON_STRICT	Inverse variance weighted	6	-0.00332364	0.00766994	0.664773	-0.0183567	0.0117095	0.996682	0.981811	1.01178	0.88136
finn-b-M13_ANKYLOSPON_STRICT	ebi-a-GCST90001940	CD25 on CD39+ activated CD4 regulatory T cell || id:ebi-a-GCST90001940	Ankylosing spondylitis, strict definition || id:finn-b-M13_ANKYLOSPON_STRICT	Inverse variance weighted	6	0.00844539	0.00726673	0.245154	-0.0057974	0.0226882	1.00848	0.994219	1.02295	0.612969
finn-b-M13_ANKYLOSPON_STRICT	ebi-a-GCST90001963	FSC-A on myeloid Dendritic Cell || id:ebi-a-GCST90001963	Ankylosing spondylitis, strict definition || id:finn-b-M13_ANKYLOSPON_STRICT	Inverse variance weighted	6	8.59e-05	0.00791187	0.991334	-0.0154213	0.0155932	1.00009	0.984697	1.01572	0.994491
finn-b-M13_ANKYLOSPON_STRICT	ebi-a-GCST90001965	FSC-A on monocyte || id:ebi-a-GCST90001965	Ankylosing spondylitis, strict definition || id:finn-b-M13_ANKYLOSPON_STRICT	Inverse variance weighted	6	-0.0120431	0.00750023	0.108339	-0.0267436	0.00265731	0.988029	0.973611	1.00266	0.477299
finn-b-M13_ANKYLOSPON_STRICT	ebi-a-GCST90002008	CCR2 on monocyte || id:ebi-a-GCST90002008	Ankylosing spondylitis, strict definition || id:finn-b-M13_ANKYLOSPON_STRICT	Inverse variance weighted	6	-0.0112	0.00676787	0.0979486	-0.024465	0.002065	0.988862	0.975832	1.00207	0.457116
finn-b-M13_ANKYLOSPON_STRICT	ebi-a-GCST90002023	CD4 on Central Memory CD4+ T cell || id:ebi-a-GCST90002023	Ankylosing spondylitis, strict definition || id:finn-b-M13_ANKYLOSPON_STRICT	Inverse variance weighted	6	0.00708084	0.0111786	0.526456	-0.0148293	0.028991	1.00711	0.98528	1.02942	0.822995
finn-b-M13_ANKYLOSPON_STRICT	ebi-a-GCST90002027	CD4 on CD45RA+ CD4+ T cell || id:ebi-a-GCST90002027	Ankylosing spondylitis, strict definition || id:finn-b-M13_ANKYLOSPON_STRICT	Inverse variance weighted	6	0.00747383	0.0106663	0.483495	-0.0134322	0.0283798	1.0075	0.986658	1.02879	0.817583
finn-b-M13_ANKYLOSPON_STRICT	ebi-a-GCST90002048	CD45 on CD66b++ myelod cell || id:ebi-a-GCST90002048	Ankylosing spondylitis, strict definition || id:finn-b-M13_ANKYLOSPON_STRICT	Inverse variance weighted	6	-0.0039979	0.00902084	0.657632	-0.0216788	0.0136829	0.99601	0.978555	1.01378	0.879635
finn-b-M13_ANKYLOSPON_STRICT	ebi-a-GCST90002057	CD8 on Terminally Differentiated CD8+ T cell || id:ebi-a-GCST90002057	Ankylosing spondylitis, strict definition || id:finn-b-M13_ANKYLOSPON_STRICT	Inverse variance weighted	6	0.030837	0.0101757	0.00244185	0.0108926	0.0507814	1.03132	1.01095	1.05209	0.109883
finn-b-M13_ANKYLOSPON_STRICT	ebi-a-GCST90002063	CD4 on CD4 regulatory T cell || id:ebi-a-GCST90002063	Ankylosing spondylitis, strict definition || id:finn-b-M13_ANKYLOSPON_STRICT	Inverse variance weighted	6	0.0113786	0.0080609	0.158075	-0.00442079	0.0271779	1.01144	0.995589	1.02755	0.543651
finn-b-M13_ANKYLOSPON_STRICT	ebi-a-GCST90002064	CD4 on resting CD4 regulatory T cell || id:ebi-a-GCST90002064	Ankylosing spondylitis, strict definition || id:finn-b-M13_ANKYLOSPON_STRICT	Inverse variance weighted	6	0.0141501	0.00718318	0.048851	7.1e-05	0.0282291	1.01425	1.00007	1.02863	0.32396
finn-b-M13_ANKYLOSPON_STRICT	ebi-a-GCST90002070	CD4 on activated & secreting CD4 regulatory T cell || id:ebi-a-GCST90002070	Ankylosing spondylitis, strict definition || id:finn-b-M13_ANKYLOSPON_STRICT	Inverse variance weighted	6	0.0121781	0.00991867	0.219525	-0.00726253	0.0316187	1.01225	0.992764	1.03212	0.591518
finn-b-M13_ANKYLOSPON_STRICT	ebi-a-GCST90001399	IgD- CD27- B cell %B cell || id:ebi-a-GCST90001399	Ankylosing spondylitis, strict definition || id:finn-b-M13_ANKYLOSPON_STRICT	Inverse variance weighted	6	-0.0056187	0.00939209	0.549681	-0.0240272	0.0127898	0.994397	0.976259	1.01287	0.838091
finn-b-M13_ANKYLOSPON_STRICT	ebi-a-GCST90001401	IgD- CD27- B cell Absolute Count || id:ebi-a-GCST90001401	Ankylosing spondylitis, strict definition || id:finn-b-M13_ANKYLOSPON_STRICT	Inverse variance weighted	6	-0.0110377	0.00779157	0.156593	-0.0263092	0.00423377	0.989023	0.974034	1.00424	0.543651
finn-b-M13_ANKYLOSPON_STRICT	ebi-a-GCST90001434	Switched memory B cell %lymphocyte || id:ebi-a-GCST90001434	Ankylosing spondylitis, strict definition || id:finn-b-M13_ANKYLOSPON_STRICT	Inverse variance weighted	6	0.00581014	0.0078398	0.458628	-0.00955587	0.0211762	1.00583	0.99049	1.0214	0.80345
finn-b-M13_ANKYLOSPON_STRICT	ebi-a-GCST90001439	IgD+ CD24+ B cell %lymphocyte || id:ebi-a-GCST90001439	Ankylosing spondylitis, strict definition || id:finn-b-M13_ANKYLOSPON_STRICT	Inverse variance weighted	6	-0.000427684	0.00785695	0.956589	-0.0158273	0.0149719	0.999572	0.984297	1.01508	0.973236
finn-b-M13_ANKYLOSPON_STRICT	ebi-a-GCST90001443	CD20- B cell %lymphocyte || id:ebi-a-GCST90001443	Ankylosing spondylitis, strict definition || id:finn-b-M13_ANKYLOSPON_STRICT	Inverse variance weighted	6	0.00340626	0.00682171	0.617549	-0.00996429	0.0167768	1.00341	0.990085	1.01692	0.858995
finn-b-M13_ANKYLOSPON_STRICT	ebi-a-GCST90001453	CD11c+ CD62L- monocyte %monocyte || id:ebi-a-GCST90001453	Ankylosing spondylitis, strict definition || id:finn-b-M13_ANKYLOSPON_STRICT	Inverse variance weighted	6	0.009234	0.00774987	0.233456	-0.00595574	0.0244238	1.00928	0.994062	1.02472	0.60176
finn-b-M13_ANKYLOSPON_STRICT	ebi-a-GCST90001457	CD11c+ HLA DR++ monocyte %monocyte || id:ebi-a-GCST90001457	Ankylosing spondylitis, strict definition || id:finn-b-M13_ANKYLOSPON_STRICT	Inverse variance weighted	6	-0.00151153	0.00808242	0.851649	-0.0173531	0.01433	0.99849	0.982797	1.01443	0.946277
finn-b-M13_ANKYLOSPON_STRICT	ebi-a-GCST90001467	CD86+ plasmacytoid Dendritic Cell %Dendritic Cell || id:ebi-a-GCST90001467	Ankylosing spondylitis, strict definition || id:finn-b-M13_ANKYLOSPON_STRICT	Inverse variance weighted	6	0.00088474	0.00709763	0.900798	-0.0130266	0.0147961	1.00089	0.987058	1.01491	0.95697
finn-b-M13_ANKYLOSPON_STRICT	ebi-a-GCST90001496	CD39+ secreting CD4 regulatory T cell %secreting CD4 regulatory T cell || id:ebi-a-GCST90001496	Ankylosing spondylitis, strict definition || id:finn-b-M13_ANKYLOSPON_STRICT	Inverse variance weighted	6	-0.00704259	0.00836125	0.399626	-0.0234306	0.00934545	0.992982	0.976842	1.00939	0.749299
finn-b-M13_ANKYLOSPON_STRICT	ebi-a-GCST90001517	CD33+ HLA DR+ Absolute Count || id:ebi-a-GCST90001517	Ankylosing spondylitis, strict definition || id:finn-b-M13_ANKYLOSPON_STRICT	Inverse variance weighted	6	-0.0145226	0.00917362	0.113402	-0.0325029	0.00345769	0.985582	0.96802	1.00346	0.479927
finn-b-M13_ANKYLOSPON_STRICT	ebi-a-GCST90001523	CD33- HLA DR+ Absolute Count || id:ebi-a-GCST90001523	Ankylosing spondylitis, strict definition || id:finn-b-M13_ANKYLOSPON_STRICT	Inverse variance weighted	6	-0.00321811	0.009363	0.731068	-0.0215696	0.0151334	0.996787	0.978661	1.01525	0.890857
finn-b-M13_ANKYLOSPON_STRICT	ebi-a-GCST90001590	CD4+ T cell Absolute Count || id:ebi-a-GCST90001590	Ankylosing spondylitis, strict definition || id:finn-b-M13_ANKYLOSPON_STRICT	Inverse variance weighted	6	0.00861232	0.00771097	0.26404	-0.00650117	0.0237258	1.00865	0.99352	1.02401	0.625358
finn-b-M13_ANKYLOSPON_STRICT	ebi-a-GCST90001598	CD4-CD8- T cell Absolute Count || id:ebi-a-GCST90001598	Ankylosing spondylitis, strict definition || id:finn-b-M13_ANKYLOSPON_STRICT	Inverse variance weighted	6	0.0114739	0.0102582	0.26335	-0.00863221	0.03158	1.01154	0.991405	1.03208	0.625358
finn-b-M13_ANKYLOSPON_STRICT	ebi-a-GCST90001631	CD8+ Natural Killer T %T cell || id:ebi-a-GCST90001631	Ankylosing spondylitis, strict definition || id:finn-b-M13_ANKYLOSPON_STRICT	Inverse variance weighted	6	-0.0275898	0.00732331	0.00016496	-0.0419435	-0.0132361	0.972787	0.958924	0.986851	0.0209039
finn-b-M13_ANKYLOSPON_STRICT	ebi-a-GCST90001659	CD39+ CD4+ T cell %CD4+ T cell || id:ebi-a-GCST90001659	Ankylosing spondylitis, strict definition || id:finn-b-M13_ANKYLOSPON_STRICT	Inverse variance weighted	6	-0.0105614	0.00804188	0.189083	-0.0263235	0.0052007	0.989494	0.97402	1.00521	0.580957
finn-b-M13_ANKYLOSPON_STRICT	ebi-a-GCST90001662	CD28- CD8dim T cell %CD8dim T cell || id:ebi-a-GCST90001662	Ankylosing spondylitis, strict definition || id:finn-b-M13_ANKYLOSPON_STRICT	Inverse variance weighted	6	0.000597792	0.008782	0.94573	-0.0166149	0.0178105	1.0006	0.983522	1.01797	0.972936
finn-b-M13_ANKYLOSPON_STRICT	ebi-a-GCST90001681	CD25++ CD8+ T cell Absolute Count || id:ebi-a-GCST90001681	Ankylosing spondylitis, strict definition || id:finn-b-M13_ANKYLOSPON_STRICT	Inverse variance weighted	6	-0.00516522	0.00775626	0.505448	-0.0203675	0.010037	0.994848	0.979839	1.01009	0.817583
finn-b-M13_ANKYLOSPON_STRICT	ebi-a-GCST90001683	CD127- CD8+ T cell %CD8+ T cell || id:ebi-a-GCST90001683	Ankylosing spondylitis, strict definition || id:finn-b-M13_ANKYLOSPON_STRICT	Inverse variance weighted	6	-0.00544746	0.00826731	0.50995	-0.0216514	0.0107565	0.994567	0.978581	1.01081	0.818194
finn-b-M13_ANKYLOSPON_STRICT	ebi-a-GCST90001724	CD19 on IgD+ CD24+ B cell || id:ebi-a-GCST90001724	Ankylosing spondylitis, strict definition || id:finn-b-M13_ANKYLOSPON_STRICT	Inverse variance weighted	6	-0.011233	0.00916613	0.22039	-0.0291986	0.0067326	0.98883	0.971224	1.00676	0.591518
finn-b-M13_ANKYLOSPON_STRICT	ebi-a-GCST90001737	CD19 on naive-mature B cell || id:ebi-a-GCST90001737	Ankylosing spondylitis, strict definition || id:finn-b-M13_ANKYLOSPON_STRICT	Inverse variance weighted	6	-0.0161791	0.0079807	0.0426339	-0.0318213	-0.000536933	0.983951	0.96868	0.999463	0.311364
finn-b-M13_ANKYLOSPON_STRICT	ebi-a-GCST90001738	CD19 on unswitched memory B cell || id:ebi-a-GCST90001738	Ankylosing spondylitis, strict definition || id:finn-b-M13_ANKYLOSPON_STRICT	Inverse variance weighted	6	-0.00444544	0.00911169	0.625632	-0.0223044	0.0134135	0.995564	0.977943	1.0135	0.86044
finn-b-M13_ANKYLOSPON_STRICT	ebi-a-GCST90001739	CD19 on Plasma Blast-Plasma Cell || id:ebi-a-GCST90001739	Ankylosing spondylitis, strict definition || id:finn-b-M13_ANKYLOSPON_STRICT	Inverse variance weighted	6	-0.0149231	0.00641926	0.0200863	-0.0275048	-0.0023413	0.985188	0.97287	0.997661	0.243354
finn-b-M13_ANKYLOSPON_STRICT	ebi-a-GCST90001745	CD20 on CD24+ CD27+ B cell || id:ebi-a-GCST90001745	Ankylosing spondylitis, strict definition || id:finn-b-M13_ANKYLOSPON_STRICT	Inverse variance weighted	6	-0.0156229	0.00832984	0.06072	-0.0319493	0.000703633	0.984499	0.968556	1.0007	0.367823
finn-b-M13_ANKYLOSPON_STRICT	ebi-a-GCST90001750	CD20 on IgD+ CD38- unswitched memory B cell || id:ebi-a-GCST90001750	Ankylosing spondylitis, strict definition || id:finn-b-M13_ANKYLOSPON_STRICT	Inverse variance weighted	6	-0.0198173	0.00925866	0.0323215	-0.0379643	-0.00167037	0.980378	0.962747	0.998331	0.278939
finn-b-M13_ANKYLOSPON_STRICT	ebi-a-GCST90001758	CD20 on memory B cell || id:ebi-a-GCST90001758	Ankylosing spondylitis, strict definition || id:finn-b-M13_ANKYLOSPON_STRICT	Inverse variance weighted	6	-0.0122959	0.00971217	0.205501	-0.0313318	0.00673992	0.987779	0.969154	1.00676	0.588188
finn-b-M13_ANKYLOSPON_STRICT	ebi-a-GCST90001792	CD25 on unswitched memory B cell || id:ebi-a-GCST90001792	Ankylosing spondylitis, strict definition || id:finn-b-M13_ANKYLOSPON_STRICT	Inverse variance weighted	6	0.000934811	0.00688136	0.891942	-0.0125527	0.0144223	1.00094	0.987526	1.01453	0.95697
finn-b-M13_ANKYLOSPON_STRICT	ebi-a-GCST90001796	CD27 on CD20- B cell || id:ebi-a-GCST90001796	Ankylosing spondylitis, strict definition || id:finn-b-M13_ANKYLOSPON_STRICT	Inverse variance weighted	6	-0.000598924	0.00630659	0.92434	-0.0129598	0.011762	0.999401	0.987124	1.01183	0.963958
finn-b-M13_ANKYLOSPON_STRICT	ebi-a-GCST90001801	CD27 on IgD+ CD38- unswitched memory B cell || id:ebi-a-GCST90001801	Ankylosing spondylitis, strict definition || id:finn-b-M13_ANKYLOSPON_STRICT	Inverse variance weighted	6	0.00990565	0.00917895	0.280512	-0.0080851	0.0278964	1.00995	0.991947	1.02829	0.644973
finn-b-M13_ANKYLOSPON_STRICT	ebi-a-GCST90001814	CD38 on IgD- CD38+ B cell || id:ebi-a-GCST90001814	Ankylosing spondylitis, strict definition || id:finn-b-M13_ANKYLOSPON_STRICT	Inverse variance weighted	6	3.73e-05	0.00623506	0.995229	-0.0121834	0.012258	1.00004	0.98789	1.01233	0.9953
finn-b-M13_ANKYLOSPON_STRICT	ebi-a-GCST90001823	IgD on IgD+ CD38- unswitched memory B cell || id:ebi-a-GCST90001823	Ankylosing spondylitis, strict definition || id:finn-b-M13_ANKYLOSPON_STRICT	Inverse variance weighted	6	-0.0382252	0.00916178	3.02e-05	-0.0561823	-0.0202681	0.962496	0.945367	0.979936	0.0140414
finn-b-M13_ANKYLOSPON_STRICT	ebi-a-GCST90001842	CD3 on Naive CD4+ T cell || id:ebi-a-GCST90001842	Ankylosing spondylitis, strict definition || id:finn-b-M13_ANKYLOSPON_STRICT	Inverse variance weighted	6	-0.0010264	0.00780173	0.895332	-0.0163178	0.014265	0.998974	0.983815	1.01437	0.95697
finn-b-M13_ANKYLOSPON_STRICT	ebi-a-GCST90001922	CD127 on T cell || id:ebi-a-GCST90001922	Ankylosing spondylitis, strict definition || id:finn-b-M13_ANKYLOSPON_STRICT	Inverse variance weighted	6	0.0129767	0.00994966	0.192155	-0.00652468	0.032478	1.01306	0.993497	1.03301	0.580957
finn-b-M13_ANKYLOSPON_STRICT	ebi-a-GCST90001927	CD127 on CD8+ T cell || id:ebi-a-GCST90001927	Ankylosing spondylitis, strict definition || id:finn-b-M13_ANKYLOSPON_STRICT	Inverse variance weighted	6	0.0114439	0.00756689	0.13044	-0.00338717	0.0262751	1.01151	0.996619	1.02662	0.516837
finn-b-M13_ANKYLOSPON_STRICT	ebi-a-GCST90001939	CD25 on activated CD4 regulatory T cell || id:ebi-a-GCST90001939	Ankylosing spondylitis, strict definition || id:finn-b-M13_ANKYLOSPON_STRICT	Inverse variance weighted	6	0.00465571	0.0068161	0.494578	-0.00870385	0.0180153	1.00467	0.991334	1.01818	0.817583
finn-b-M13_ANKYLOSPON_STRICT	ebi-a-GCST90001945	CD123 on CD62L+ plasmacytoid Dendritic Cell || id:ebi-a-GCST90001945	Ankylosing spondylitis, strict definition || id:finn-b-M13_ANKYLOSPON_STRICT	Inverse variance weighted	6	0.00660827	0.00768969	0.390138	-0.00846352	0.0216801	1.00663	0.991572	1.02192	0.740321
finn-b-M13_ANKYLOSPON_STRICT	ebi-a-GCST90001954	CD33 on basophil || id:ebi-a-GCST90001954	Ankylosing spondylitis, strict definition || id:finn-b-M13_ANKYLOSPON_STRICT	Inverse variance weighted	6	0.011748	0.0100513	0.242482	-0.00795253	0.0314485	1.01182	0.992079	1.03195	0.612969
finn-b-M13_ANKYLOSPON_STRICT	ebi-a-GCST90001961	CD25 on CD39+ CD4+ T cell || id:ebi-a-GCST90001961	Ankylosing spondylitis, strict definition || id:finn-b-M13_ANKYLOSPON_STRICT	Inverse variance weighted	6	0.01137	0.00848892	0.180443	-0.0052683	0.0280083	1.01143	0.994746	1.0284	0.571253
finn-b-M13_ANKYLOSPON_STRICT	ebi-a-GCST90001966	FSC-A on granulocyte || id:ebi-a-GCST90001966	Ankylosing spondylitis, strict definition || id:finn-b-M13_ANKYLOSPON_STRICT	Inverse variance weighted	6	-0.00300681	0.00781058	0.700263	-0.0183156	0.0123019	0.996998	0.981851	1.01238	0.889228
finn-b-M13_ANKYLOSPON_STRICT	ebi-a-GCST90001971	FSC-A on lymphocyte || id:ebi-a-GCST90001971	Ankylosing spondylitis, strict definition || id:finn-b-M13_ANKYLOSPON_STRICT	Inverse variance weighted	6	-0.0181568	0.00818149	0.0264692	-0.0341925	-0.00212111	0.982007	0.966385	0.997881	0.254306
finn-b-M13_ANKYLOSPON_STRICT	ebi-a-GCST90001987	CD64 on CD14+ CD16- monocyte || id:ebi-a-GCST90001987	Ankylosing spondylitis, strict definition || id:finn-b-M13_ANKYLOSPON_STRICT	Inverse variance weighted	6	-0.00608286	0.00705497	0.388573	-0.0199106	0.00774488	0.993936	0.980286	1.00777	0.739579
finn-b-M13_ANKYLOSPON_STRICT	ebi-a-GCST90002012	CX3CR1 on CD14- CD16+ monocyte || id:ebi-a-GCST90002012	Ankylosing spondylitis, strict definition || id:finn-b-M13_ANKYLOSPON_STRICT	Inverse variance weighted	6	-0.0121178	0.00661677	0.0670453	-0.0250866	0.000851115	0.987955	0.975225	1.00085	0.394753
finn-b-M13_ANKYLOSPON_STRICT	ebi-a-GCST90002028	CD19 on B cell || id:ebi-a-GCST90002028	Ankylosing spondylitis, strict definition || id:finn-b-M13_ANKYLOSPON_STRICT	Inverse variance weighted	6	-0.0175316	0.00734281	0.0169595	-0.0319235	-0.00313967	0.982621	0.968581	0.996865	0.222594
finn-b-M13_ANKYLOSPON_STRICT	ebi-a-GCST90002049	CD45 on Monocytic Myeloid-Derived Suppressor Cells || id:ebi-a-GCST90002049	Ankylosing spondylitis, strict definition || id:finn-b-M13_ANKYLOSPON_STRICT	Inverse variance weighted	6	0.0033515	0.00934456	0.719851	-0.0149638	0.0216668	1.00336	0.985148	1.0219	0.889228
finn-b-M13_ANKYLOSPON_STRICT	ebi-a-GCST90002115	HLA DR on HLA DR+ CD8+ T cell || id:ebi-a-GCST90002115	Ankylosing spondylitis, strict definition || id:finn-b-M13_ANKYLOSPON_STRICT	Inverse variance weighted	6	0.00904454	0.00638707	0.156755	-0.00347411	0.0215632	1.00909	0.996532	1.0218	0.543651
finn-b-M13_ANKYLOSPON_STRICT	ebi-a-GCST90001393	IgD+ CD38dim B cell %B cell || id:ebi-a-GCST90001393	Ankylosing spondylitis, strict definition || id:finn-b-M13_ANKYLOSPON_STRICT	Inverse variance weighted	6	0.00801718	0.00874536	0.359282	-0.00912373	0.0251581	1.00805	0.990918	1.02548	0.720852
finn-b-M13_ANKYLOSPON_STRICT	ebi-a-GCST90001394	IgD+ CD38dim B cell Absolute Count || id:ebi-a-GCST90001394	Ankylosing spondylitis, strict definition || id:finn-b-M13_ANKYLOSPON_STRICT	Inverse variance weighted	6	-0.00435549	0.00812382	0.591863	-0.0202782	0.0115672	0.995654	0.979926	1.01163	0.850952
finn-b-M13_ANKYLOSPON_STRICT	ebi-a-GCST90001398	Unswitched memory B cell Absolute Count || id:ebi-a-GCST90001398	Ankylosing spondylitis, strict definition || id:finn-b-M13_ANKYLOSPON_STRICT	Inverse variance weighted	6	-0.0091877	0.00814447	0.259282	-0.0251509	0.00677546	0.990854	0.975163	1.0068	0.619386
finn-b-M13_ANKYLOSPON_STRICT	ebi-a-GCST90001414	IgD- CD24- B cell Absolute Count || id:ebi-a-GCST90001414	Ankylosing spondylitis, strict definition || id:finn-b-M13_ANKYLOSPON_STRICT	Inverse variance weighted	6	-0.003009	0.00777152	0.698621	-0.0182412	0.0122232	0.996996	0.981924	1.0123	0.889228
finn-b-M13_ANKYLOSPON_STRICT	ebi-a-GCST90001440	IgD- CD24- B cell %lymphocyte || id:ebi-a-GCST90001440	Ankylosing spondylitis, strict definition || id:finn-b-M13_ANKYLOSPON_STRICT	Inverse variance weighted	6	0.00508121	0.00776676	0.512967	-0.0101416	0.0203041	1.00509	0.98991	1.02051	0.818194
finn-b-M13_ANKYLOSPON_STRICT	ebi-a-GCST90001488	Activated CD4 regulatory T cell %CD4+ T cell || id:ebi-a-GCST90001488	Ankylosing spondylitis, strict definition || id:finn-b-M13_ANKYLOSPON_STRICT	Inverse variance weighted	6	0.000936744	0.00869968	0.914253	-0.0161146	0.0179881	1.00094	0.984015	1.01815	0.963176
finn-b-M13_ANKYLOSPON_STRICT	ebi-a-GCST90001489	CD39+ activated CD4 regulatory T cell Absolute Count || id:ebi-a-GCST90001489	Ankylosing spondylitis, strict definition || id:finn-b-M13_ANKYLOSPON_STRICT	Inverse variance weighted	6	-0.000604454	0.00819933	0.941233	-0.0166751	0.0154662	0.999396	0.983463	1.01559	0.972936
finn-b-M13_ANKYLOSPON_STRICT	ebi-a-GCST90001492	Secreting CD4 regulatory T cell Absolute Count || id:ebi-a-GCST90001492	Ankylosing spondylitis, strict definition || id:finn-b-M13_ANKYLOSPON_STRICT	Inverse variance weighted	6	0.0102067	0.00807678	0.206333	-0.00562375	0.0260372	1.01026	0.994392	1.02638	0.588188
finn-b-M13_ANKYLOSPON_STRICT	ebi-a-GCST90001530	Monocytic Myeloid-Derived Suppressor Cells Absolute Count || id:ebi-a-GCST90001530	Ankylosing spondylitis, strict definition || id:finn-b-M13_ANKYLOSPON_STRICT	Inverse variance weighted	6	0.0360569	0.0132746	0.00660277	0.0100388	0.0620751	1.03671	1.01009	1.06404	0.149847
finn-b-M13_ANKYLOSPON_STRICT	ebi-a-GCST90001531	CD33dim HLA DR- Absolute Count || id:ebi-a-GCST90001531	Ankylosing spondylitis, strict definition || id:finn-b-M13_ANKYLOSPON_STRICT	Inverse variance weighted	6	-0.0143182	0.00960328	0.135968	-0.0331407	0.00450418	0.985784	0.967402	1.00451	0.528765
finn-b-M13_ANKYLOSPON_STRICT	ebi-a-GCST90001577	Transitional B cell Absolute Count || id:ebi-a-GCST90001577	Ankylosing spondylitis, strict definition || id:finn-b-M13_ANKYLOSPON_STRICT	Inverse variance weighted	6	-0.00452048	0.00718556	0.529279	-0.0186042	0.00956322	0.99549	0.981568	1.00961	0.825361
finn-b-M13_ANKYLOSPON_STRICT	ebi-a-GCST90001591	CD4+ T cell %T cell || id:ebi-a-GCST90001591	Ankylosing spondylitis, strict definition || id:finn-b-M13_ANKYLOSPON_STRICT	Inverse variance weighted	6	0.0135216	0.0106533	0.204354	-0.00735882	0.0344021	1.01361	0.992668	1.035	0.588188
finn-b-M13_ANKYLOSPON_STRICT	ebi-a-GCST90001622	Natural Killer T %T cell || id:ebi-a-GCST90001622	Ankylosing spondylitis, strict definition || id:finn-b-M13_ANKYLOSPON_STRICT	Inverse variance weighted	6	-0.0166034	0.00782984	0.0339613	-0.0319499	-0.00125693	0.983534	0.968555	0.998744	0.279844
finn-b-M13_ANKYLOSPON_STRICT	ebi-a-GCST90001685	CD28- CD8+ T cell %T cell || id:ebi-a-GCST90001685	Ankylosing spondylitis, strict definition || id:finn-b-M13_ANKYLOSPON_STRICT	Inverse variance weighted	6	-0.0197407	0.0104427	0.0587082	-0.0402084	0.000727109	0.980453	0.960589	1.00073	0.365321
finn-b-M13_ANKYLOSPON_STRICT	ebi-a-GCST90001708	BAFF-R on IgD+ CD38+ B cell || id:ebi-a-GCST90001708	Ankylosing spondylitis, strict definition || id:finn-b-M13_ANKYLOSPON_STRICT	Inverse variance weighted	6	-0.00173906	0.00716837	0.808314	-0.0157891	0.0123109	0.998262	0.984335	1.01239	0.92996
finn-b-M13_ANKYLOSPON_STRICT	ebi-a-GCST90001765	CD24 on IgD+ CD24+ B cell || id:ebi-a-GCST90001765	Ankylosing spondylitis, strict definition || id:finn-b-M13_ANKYLOSPON_STRICT	Inverse variance weighted	6	-0.0130123	0.00698082	0.0623203	-0.0266947	0.00067009	0.987072	0.973658	1.00067	0.370394
finn-b-M13_ANKYLOSPON_STRICT	ebi-a-GCST90001803	CD27 on IgD- CD38+ B cell || id:ebi-a-GCST90001803	Ankylosing spondylitis, strict definition || id:finn-b-M13_ANKYLOSPON_STRICT	Inverse variance weighted	6	-0.00545565	0.00665827	0.41257	-0.0185059	0.00759456	0.994559	0.981664	1.00762	0.764468
finn-b-M13_ANKYLOSPON_STRICT	ebi-a-GCST90001875	HVEM on CD4+ T cell || id:ebi-a-GCST90001875	Ankylosing spondylitis, strict definition || id:finn-b-M13_ANKYLOSPON_STRICT	Inverse variance weighted	6	-0.0126634	0.0103831	0.222609	-0.0330143	0.00768742	0.987416	0.967525	1.00772	0.594015
finn-b-M13_ANKYLOSPON_STRICT	ebi-a-GCST90001881	HVEM on CD8+ T cell || id:ebi-a-GCST90001881	Ankylosing spondylitis, strict definition || id:finn-b-M13_ANKYLOSPON_STRICT	Inverse variance weighted	6	-0.00240077	0.0102648	0.815075	-0.0225198	0.0177182	0.997602	0.977732	1.01788	0.932368
finn-b-M13_ANKYLOSPON_STRICT	ebi-a-GCST90001912	CD45 on HLA DR+ Natural Killer || id:ebi-a-GCST90001912	Ankylosing spondylitis, strict definition || id:finn-b-M13_ANKYLOSPON_STRICT	Inverse variance weighted	6	-0.0047586	0.00699369	0.496243	-0.0184662	0.00894904	0.995253	0.981703	1.00899	0.817583
finn-b-M13_ANKYLOSPON_STRICT	ebi-a-GCST90001914	CD45 on lymphocyte || id:ebi-a-GCST90001914	Ankylosing spondylitis, strict definition || id:finn-b-M13_ANKYLOSPON_STRICT	Inverse variance weighted	6	-0.0219388	0.00717359	0.00222616	-0.035999	-0.00787857	0.9783	0.964641	0.992152	0.107883
finn-b-M13_ANKYLOSPON_STRICT	ebi-a-GCST90001976	FSC-A on Natural Killer T || id:ebi-a-GCST90001976	Ankylosing spondylitis, strict definition || id:finn-b-M13_ANKYLOSPON_STRICT	Inverse variance weighted	6	-0.0115764	0.00824899	0.160507	-0.0277444	0.00459164	0.98849	0.972637	1.0046	0.543651
finn-b-M13_ANKYLOSPON_STRICT	ebi-a-GCST90001980	CD40 on CD14+ CD16- monocyte || id:ebi-a-GCST90001980	Ankylosing spondylitis, strict definition || id:finn-b-M13_ANKYLOSPON_STRICT	Inverse variance weighted	6	-0.000973436	0.00673175	0.885024	-0.0141677	0.0122208	0.999027	0.985932	1.0123	0.956192
finn-b-M13_ANKYLOSPON_STRICT	ebi-a-GCST90002003	CCR2 on CD14- CD16- || id:ebi-a-GCST90002003	Ankylosing spondylitis, strict definition || id:finn-b-M13_ANKYLOSPON_STRICT	Inverse variance weighted	6	-0.00643365	0.00661657	0.330874	-0.0194021	0.00653481	0.993587	0.980785	1.00656	0.699498
finn-b-M13_ANKYLOSPON_STRICT	ebi-a-GCST90002052	CD45 on Immature Myeloid-Derived Suppressor Cells || id:ebi-a-GCST90002052	Ankylosing spondylitis, strict definition || id:finn-b-M13_ANKYLOSPON_STRICT	Inverse variance weighted	6	-0.00333588	0.00969545	0.730796	-0.022339	0.0156672	0.99667	0.977909	1.01579	0.890857
finn-b-M13_ANKYLOSPON_STRICT	ebi-a-GCST90002079	SSC-A on lymphocyte || id:ebi-a-GCST90002079	Ankylosing spondylitis, strict definition || id:finn-b-M13_ANKYLOSPON_STRICT	Inverse variance weighted	6	-0.0212079	0.00893821	0.0176577	-0.0387267	-0.00368897	0.979015	0.962014	0.996318	0.227027
finn-b-M13_ANKYLOSPON_STRICT	ebi-a-GCST90001437	Naive-mature B cell %lymphocyte || id:ebi-a-GCST90001437	Ankylosing spondylitis, strict definition || id:finn-b-M13_ANKYLOSPON_STRICT	Inverse variance weighted (multiplicative random effects)	6	0.00975274	0.0147422	0.508258	-0.019142	0.0386475	1.0098	0.98104	1.0394	0.752166
finn-b-M13_ANKYLOSPON_STRICT	ebi-a-GCST90001553	Naive CD8+ T cell %T cell || id:ebi-a-GCST90001553	Ankylosing spondylitis, strict definition || id:finn-b-M13_ANKYLOSPON_STRICT	Inverse variance weighted (multiplicative random effects)	6	0.00788362	0.00816864	0.33449	-0.0081269	0.0238941	1.00791	0.991906	1.02418	0.752166
finn-b-M13_ANKYLOSPON_STRICT	ebi-a-GCST90001592	CD8+ T cell Absolute Count || id:ebi-a-GCST90001592	Ankylosing spondylitis, strict definition || id:finn-b-M13_ANKYLOSPON_STRICT	Inverse variance weighted (multiplicative random effects)	6	-0.0105446	0.0166751	0.527153	-0.0432279	0.0221386	0.989511	0.957693	1.02239	0.752166
finn-b-M13_ANKYLOSPON_STRICT	ebi-a-GCST90001682	CD127- CD8+ T cell %T cell || id:ebi-a-GCST90001682	Ankylosing spondylitis, strict definition || id:finn-b-M13_ANKYLOSPON_STRICT	Inverse variance weighted (multiplicative random effects)	6	-0.0180643	0.0143217	0.207192	-0.0461348	0.0100062	0.982098	0.954913	1.01006	0.752166
finn-b-M13_ANKYLOSPON_STRICT	ebi-a-GCST90001908	CCR7 on naive CD8+ T cell || id:ebi-a-GCST90001908	Ankylosing spondylitis, strict definition || id:finn-b-M13_ANKYLOSPON_STRICT	Inverse variance weighted (multiplicative random effects)	6	0.00258995	0.0115999	0.823323	-0.0201459	0.0253258	1.00259	0.980056	1.02565	0.873525
finn-b-M13_ANKYLOSPON_STRICT	ebi-a-GCST90002010	HLA DR on monocyte || id:ebi-a-GCST90002010	Ankylosing spondylitis, strict definition || id:finn-b-M13_ANKYLOSPON_STRICT	Inverse variance weighted (multiplicative random effects)	5	-0.0428756	0.0319328	0.179375	-0.105464	0.0197127	0.958031	0.899907	1.01991	0.752166
finn-b-M13_ANKYLOSPON_STRICT	ebi-a-GCST90001528	CD33dim HLA DR+ CD11b- %CD33dim HLA DR+ || id:ebi-a-GCST90001528	Ankylosing spondylitis, strict definition || id:finn-b-M13_ANKYLOSPON_STRICT	Inverse variance weighted (multiplicative random effects)	6	-0.00559317	0.0179489	0.755332	-0.040773	0.0295867	0.994422	0.960047	1.03003	0.831822
finn-b-M13_ANKYLOSPON_STRICT	ebi-a-GCST90001617	TCRgd T cell %lymphocyte || id:ebi-a-GCST90001617	Ankylosing spondylitis, strict definition || id:finn-b-M13_ANKYLOSPON_STRICT	Inverse variance weighted (multiplicative random effects)	6	0.00773194	0.0111334	0.487382	-0.0140896	0.0295535	1.00776	0.986009	1.02999	0.752166
finn-b-M13_ANKYLOSPON_STRICT	ebi-a-GCST90002104	HLA DR on myeloid Dendritic Cell || id:ebi-a-GCST90002104	Ankylosing spondylitis, strict definition || id:finn-b-M13_ANKYLOSPON_STRICT	Inverse variance weighted (multiplicative random effects)	5	-0.048031	0.0372887	0.197717	-0.121117	0.0250549	0.953104	0.88593	1.02537	0.752166
finn-b-M13_ANKYLOSPON_STRICT	ebi-a-GCST90001411	IgD+ CD24+ B cell %B cell || id:ebi-a-GCST90001411	Ankylosing spondylitis, strict definition || id:finn-b-M13_ANKYLOSPON_STRICT	Inverse variance weighted (multiplicative random effects)	6	-0.00478668	0.0134181	0.721293	-0.0310862	0.0215129	0.995225	0.969392	1.02175	0.814967
finn-b-M13_ANKYLOSPON_STRICT	ebi-a-GCST90001527	CD33dim HLA DR+ CD11b- Absolute Count || id:ebi-a-GCST90001527	Ankylosing spondylitis, strict definition || id:finn-b-M13_ANKYLOSPON_STRICT	Inverse variance weighted (multiplicative random effects)	6	-0.0202356	0.0136073	0.136986	-0.0469059	0.00643476	0.979968	0.954177	1.00646	0.752166
finn-b-M13_ANKYLOSPON_STRICT	ebi-a-GCST90001546	Terminally Differentiated CD4+ T cell %CD4+ T cell || id:ebi-a-GCST90001546	Ankylosing spondylitis, strict definition || id:finn-b-M13_ANKYLOSPON_STRICT	Inverse variance weighted (multiplicative random effects)	6	-0.0154262	0.0140657	0.272762	-0.0429949	0.0121426	0.984692	0.957916	1.01222	0.752166
finn-b-M13_ANKYLOSPON_STRICT	ebi-a-GCST90001563	Central Memory CD4-CD8- T cell Absolute Count || id:ebi-a-GCST90001563	Ankylosing spondylitis, strict definition || id:finn-b-M13_ANKYLOSPON_STRICT	Inverse variance weighted (multiplicative random effects)	6	0.0178306	0.0100576	0.0762524	-0.00188221	0.0375435	1.01799	0.99812	1.03826	0.752166
finn-b-M13_ANKYLOSPON_STRICT	ebi-a-GCST90001695	CD45RA- CD28- CD8+ T cell Absolute Count || id:ebi-a-GCST90001695	Ankylosing spondylitis, strict definition || id:finn-b-M13_ANKYLOSPON_STRICT	Inverse variance weighted (multiplicative random effects)	6	-0.648675	1.28699	0.614244	-3.17118	1.87383	0.522738	0.0419542	6.51316	0.75899
finn-b-M13_ANKYLOSPON_STRICT	ebi-a-GCST90001744	CD20 on CD20- CD38- B cell || id:ebi-a-GCST90001744	Ankylosing spondylitis, strict definition || id:finn-b-M13_ANKYLOSPON_STRICT	Inverse variance weighted (multiplicative random effects)	6	0.00439202	0.0161072	0.785103	-0.0271781	0.0359621	1.0044	0.973188	1.03662	0.843259
finn-b-M13_ANKYLOSPON_STRICT	ebi-a-GCST90001749	CD20 on IgD+ CD38- naive B cell || id:ebi-a-GCST90001749	Ankylosing spondylitis, strict definition || id:finn-b-M13_ANKYLOSPON_STRICT	Inverse variance weighted (multiplicative random effects)	6	-0.0100086	0.0177835	0.573569	-0.0448643	0.0248471	0.990041	0.956127	1.02516	0.752166
finn-b-M13_ANKYLOSPON_STRICT	ebi-a-GCST90002024	CD4 on naive CD4+ T cell || id:ebi-a-GCST90002024	Ankylosing spondylitis, strict definition || id:finn-b-M13_ANKYLOSPON_STRICT	Inverse variance weighted (multiplicative random effects)	6	0.0227158	0.011735	0.052901	-0.000284825	0.0457164	1.02298	0.999715	1.04678	0.752166
finn-b-M13_ANKYLOSPON_STRICT	ebi-a-GCST90001684	CD127- CD8+ T cell Absolute Count || id:ebi-a-GCST90001684	Ankylosing spondylitis, strict definition || id:finn-b-M13_ANKYLOSPON_STRICT	Inverse variance weighted (multiplicative random effects)	6	-0.00951937	0.0192616	0.621154	-0.047272	0.0282333	0.990526	0.953828	1.02864	0.75899
finn-b-M13_ANKYLOSPON_STRICT	ebi-a-GCST90001762	CD20 on IgD+ B cell || id:ebi-a-GCST90001762	Ankylosing spondylitis, strict definition || id:finn-b-M13_ANKYLOSPON_STRICT	Inverse variance weighted (multiplicative random effects)	6	-0.012422	0.0107338	0.247157	-0.0334601	0.00861617	0.987655	0.967093	1.00865	0.752166
finn-b-M13_ANKYLOSPON_STRICT	ebi-a-GCST90001959	CD4 on HLA DR+ CD4+ T cell || id:ebi-a-GCST90001959	Ankylosing spondylitis, strict definition || id:finn-b-M13_ANKYLOSPON_STRICT	Inverse variance weighted (multiplicative random effects)	6	0.0200288	0.0113837	0.0785054	-0.0022833	0.042341	1.02023	0.997719	1.04325	0.752166
finn-b-M13_ANKYLOSPON_STRICT	ebi-a-GCST90002054	CD8 on Central Memory CD8+ T cell || id:ebi-a-GCST90002054	Ankylosing spondylitis, strict definition || id:finn-b-M13_ANKYLOSPON_STRICT	Inverse variance weighted (multiplicative random effects)	6	0.0240406	0.0111047	0.0303953	0.00227536	0.0458058	1.02433	1.00228	1.04687	0.752166
finn-b-M13_ANKYLOSPON_STRICT	ebi-a-GCST90002083	SSC-A on HLA DR+ T cell || id:ebi-a-GCST90002083	Ankylosing spondylitis, strict definition || id:finn-b-M13_ANKYLOSPON_STRICT	Inverse variance weighted (multiplicative random effects)	6	-0.0200415	0.0136451	0.141896	-0.0467859	0.00670295	0.980158	0.954292	1.00673	0.752166
finn-b-M13_ANKYLOSPON_STRICT	ebi-a-GCST90001551	Naive CD8+ T cell Absolute Count || id:ebi-a-GCST90001551	Ankylosing spondylitis, strict definition || id:finn-b-M13_ANKYLOSPON_STRICT	Inverse variance weighted (multiplicative random effects)	6	0.00962293	0.0112123	0.390756	-0.0123532	0.0315991	1.00967	0.987723	1.0321	0.752166
finn-b-M13_ANKYLOSPON_STRICT	ebi-a-GCST90001690	CD28+ CD45RA+ CD8+ T cell Absolute Count || id:ebi-a-GCST90001690	Ankylosing spondylitis, strict definition || id:finn-b-M13_ANKYLOSPON_STRICT	Inverse variance weighted (multiplicative random effects)	6	0.00893303	0.0113799	0.432464	-0.0133716	0.0312377	1.00897	0.986717	1.03173	0.752166
finn-b-M13_ANKYLOSPON_STRICT	ebi-a-GCST90001747	CD20 on IgD+ CD24- B cell || id:ebi-a-GCST90001747	Ankylosing spondylitis, strict definition || id:finn-b-M13_ANKYLOSPON_STRICT	Inverse variance weighted (multiplicative random effects)	6	-0.00947424	0.0113067	0.402069	-0.0316354	0.0126869	0.990571	0.96886	1.01277	0.752166
finn-b-M13_ANKYLOSPON_STRICT	ebi-a-GCST90001753	CD20 on IgD- CD24- B cell || id:ebi-a-GCST90001753	Ankylosing spondylitis, strict definition || id:finn-b-M13_ANKYLOSPON_STRICT	Inverse variance weighted (multiplicative random effects)	6	-0.0070586	0.0114485	0.53753	-0.0294976	0.0153804	0.992966	0.970933	1.0155	0.752166
finn-b-M13_ANKYLOSPON_STRICT	ebi-a-GCST90001755	CD20 on IgD- CD38- B cell || id:ebi-a-GCST90001755	Ankylosing spondylitis, strict definition || id:finn-b-M13_ANKYLOSPON_STRICT	Inverse variance weighted (multiplicative random effects)	6	-0.0112182	0.0120655	0.352484	-0.0348665	0.01243	0.988844	0.965734	1.01251	0.752166
finn-b-M13_ANKYLOSPON_STRICT	ebi-a-GCST90001759	CD20 on naive-mature B cell || id:ebi-a-GCST90001759	Ankylosing spondylitis, strict definition || id:finn-b-M13_ANKYLOSPON_STRICT	Inverse variance weighted (multiplicative random effects)	6	-0.00564861	0.0115863	0.625887	-0.0283578	0.0170606	0.994367	0.972041	1.01721	0.75899
finn-b-M13_ANKYLOSPON_STRICT	ebi-a-GCST90001991	HLA DR on CD14+ monocyte || id:ebi-a-GCST90001991	Ankylosing spondylitis, strict definition || id:finn-b-M13_ANKYLOSPON_STRICT	Inverse variance weighted (multiplicative random effects)	5	-0.0352238	0.0295748	0.233651	-0.0931903	0.0227428	0.965389	0.91102	1.023	0.752166
finn-b-M13_ANKYLOSPON_STRICT	ebi-a-GCST90001415	IgD+ CD24- B cell %B cell || id:ebi-a-GCST90001415	Ankylosing spondylitis, strict definition || id:finn-b-M13_ANKYLOSPON_STRICT	Inverse variance weighted (multiplicative random effects)	6	0.00559766	0.0118569	0.636854	-0.0176418	0.0288371	1.00561	0.982513	1.02926	0.75899
finn-b-M13_ANKYLOSPON_STRICT	ebi-a-GCST90001574	Terminally Differentiated CD4-CD8- T cell %T cell || id:ebi-a-GCST90001574	Ankylosing spondylitis, strict definition || id:finn-b-M13_ANKYLOSPON_STRICT	Inverse variance weighted (multiplicative random effects)	6	0.0122357	0.0116215	0.292409	-0.0105424	0.0350138	1.01231	0.989513	1.03563	0.752166
finn-b-M13_ANKYLOSPON_STRICT	ebi-a-GCST90001593	CD8+ T cell %T cell || id:ebi-a-GCST90001593	Ankylosing spondylitis, strict definition || id:finn-b-M13_ANKYLOSPON_STRICT	Inverse variance weighted (multiplicative random effects)	6	-0.0181664	0.0113303	0.108857	-0.0403738	0.00404095	0.981998	0.96043	1.00405	0.752166
finn-b-M13_ANKYLOSPON_STRICT	ebi-a-GCST90002022	CD4 on CD4+ T cell || id:ebi-a-GCST90002022	Ankylosing spondylitis, strict definition || id:finn-b-M13_ANKYLOSPON_STRICT	Inverse variance weighted (multiplicative random effects)	6	0.0155872	0.0114205	0.172303	-0.00679704	0.0379714	1.01571	0.993226	1.0387	0.752166
finn-b-M13_ANKYLOSPON_STRICT	ebi-a-GCST90002118	CD8 on CD28+ CD45RA- CD8+ T cell || id:ebi-a-GCST90002118	Ankylosing spondylitis, strict definition || id:finn-b-M13_ANKYLOSPON_STRICT	Inverse variance weighted (multiplicative random effects)	6	0.0209638	0.0146661	0.152888	-0.00778176	0.0497093	1.02119	0.992248	1.05097	0.752166
finn-b-M13_ANKYLOSPON_STRICT	ebi-a-GCST90001603	T cell Absolute Count || id:ebi-a-GCST90001603	Ankylosing spondylitis, strict definition || id:finn-b-M13_ANKYLOSPON_STRICT	Inverse variance weighted (multiplicative random effects)	6	0.00455079	0.0137362	0.740419	-0.0223722	0.0314738	1.00456	0.977876	1.03197	0.825852
finn-b-M13_ANKYLOSPON_STRICT	ebi-a-GCST90001642	B cell Absolute Count || id:ebi-a-GCST90001642	Ankylosing spondylitis, strict definition || id:finn-b-M13_ANKYLOSPON_STRICT	Inverse variance weighted (multiplicative random effects)	6	0.00958881	0.0116767	0.411537	-0.0132975	0.0324751	1.00963	0.986791	1.03301	0.752166
finn-b-M13_ANKYLOSPON_STRICT	ebi-a-GCST90001562	CD45RA+ CD8+ T cell %T cell || id:ebi-a-GCST90001562	Ankylosing spondylitis, strict definition || id:finn-b-M13_ANKYLOSPON_STRICT	Inverse variance weighted (multiplicative random effects)	6	-0.00609136	0.0100575	0.544744	-0.025804	0.0136213	0.993927	0.974526	1.01371	0.752166
finn-b-M13_ANKYLOSPON_STRICT	ebi-a-GCST90001654	CD28- CD4-CD8- T cell Absolute Count || id:ebi-a-GCST90001654	Ankylosing spondylitis, strict definition || id:finn-b-M13_ANKYLOSPON_STRICT	Inverse variance weighted (multiplicative random effects)	6	0.00838803	0.0119723	0.483541	-0.0150777	0.0318538	1.00842	0.985035	1.03237	0.752166
finn-b-M13_ANKYLOSPON_STRICT	ebi-a-GCST90001838	CD3 on naive CD8+ T cell || id:ebi-a-GCST90001838	Ankylosing spondylitis, strict definition || id:finn-b-M13_ANKYLOSPON_STRICT	Inverse variance weighted (multiplicative random effects)	6	-0.00465394	0.0116238	0.688876	-0.0274365	0.0181287	0.995357	0.972936	1.01829	0.799096
finn-b-M13_ANKYLOSPON_STRICT	ebi-a-GCST90001409	Naive-mature B cell Absolute Count || id:ebi-a-GCST90001409	Ankylosing spondylitis, strict definition || id:finn-b-M13_ANKYLOSPON_STRICT	Inverse variance weighted (multiplicative random effects)	6	-0.00206605	0.0118607	0.861714	-0.025313	0.0211809	0.997936	0.975005	1.02141	0.89249
finn-b-M13_ANKYLOSPON_STRICT	ebi-a-GCST90001525	CD33dim HLA DR+ CD11b+ Absolute Count || id:ebi-a-GCST90001525	Ankylosing spondylitis, strict definition || id:finn-b-M13_ANKYLOSPON_STRICT	Inverse variance weighted (multiplicative random effects)	6	-0.0175713	0.0144991	0.225556	-0.0459896	0.010847	0.982582	0.955052	1.01091	0.752166
finn-b-M13_ANKYLOSPON_STRICT	ebi-a-GCST90001607	CD8+ T cell %leukocyte || id:ebi-a-GCST90001607	Ankylosing spondylitis, strict definition || id:finn-b-M13_ANKYLOSPON_STRICT	Inverse variance weighted (multiplicative random effects)	6	-0.0174848	0.0121244	0.149267	-0.0412486	0.00627889	0.982667	0.959591	1.0063	0.752166
finn-b-M13_ANKYLOSPON_STRICT	ebi-a-GCST90001615	TCRgd T cell Absolute Count || id:ebi-a-GCST90001615	Ankylosing spondylitis, strict definition || id:finn-b-M13_ANKYLOSPON_STRICT	Inverse variance weighted (multiplicative random effects)	6	0.00873417	0.0130724	0.504044	-0.0168876	0.034356	1.00877	0.983254	1.03495	0.752166
finn-b-M13_ANKYLOSPON_STRICT	ebi-a-GCST90001625	HLA DR+ CD4+ T cell %T cell || id:ebi-a-GCST90001625	Ankylosing spondylitis, strict definition || id:finn-b-M13_ANKYLOSPON_STRICT	Inverse variance weighted (multiplicative random effects)	6	0.00698157	0.0121238	0.564711	-0.016781	0.0307442	1.00701	0.983359	1.03122	0.752166
finn-b-M13_ANKYLOSPON_STRICT	ebi-a-GCST90001697	CD45RA- CD28- CD8+ T cell %T cell || id:ebi-a-GCST90001697	Ankylosing spondylitis, strict definition || id:finn-b-M13_ANKYLOSPON_STRICT	Inverse variance weighted (multiplicative random effects)	6	-0.0624266	0.0549133	0.255614	-0.170057	0.0452035	0.939482	0.843617	1.04624	0.752166
finn-b-M13_ANKYLOSPON_STRICT	ebi-a-GCST90001761	CD20 on switched memory B cell || id:ebi-a-GCST90001761	Ankylosing spondylitis, strict definition || id:finn-b-M13_ANKYLOSPON_STRICT	Inverse variance weighted (multiplicative random effects)	6	-0.0104946	0.0113625	0.355688	-0.0327651	0.011776	0.98956	0.967766	1.01185	0.752166
finn-b-M13_ANKYLOSPON_STRICT	ebi-a-GCST90001988	HLA DR on CD14+ CD16- monocyte || id:ebi-a-GCST90001988	Ankylosing spondylitis, strict definition || id:finn-b-M13_ANKYLOSPON_STRICT	Inverse variance weighted (multiplicative random effects)	5	-0.0343262	0.029184	0.239515	-0.0915268	0.0228744	0.966256	0.912537	1.02314	0.752166
finn-b-M13_ANKYLOSPON_STRICT	ebi-a-GCST90002105	HLA DR on plasmacytoid Dendritic Cell || id:ebi-a-GCST90002105	Ankylosing spondylitis, strict definition || id:finn-b-M13_ANKYLOSPON_STRICT	Inverse variance weighted (multiplicative random effects)	4	-0.0398273	0.0377077	0.290871	-0.113734	0.0340797	0.960955	0.892495	1.03467	0.752166
finn-b-M13_ANKYLOSPON_STRICT	ebi-a-GCST90001408	Naive-mature B cell %B cell || id:ebi-a-GCST90001408	Ankylosing spondylitis, strict definition || id:finn-b-M13_ANKYLOSPON_STRICT	Inverse variance weighted (multiplicative random effects)	6	0.00977096	0.0146054	0.503498	-0.0188557	0.0383976	1.00982	0.981321	1.03914	0.752166
finn-b-M13_ANKYLOSPON_STRICT	ebi-a-GCST90001526	CD33dim HLA DR+ CD11b+ %CD33dim HLA DR+ || id:ebi-a-GCST90001526	Ankylosing spondylitis, strict definition || id:finn-b-M13_ANKYLOSPON_STRICT	Inverse variance weighted (multiplicative random effects)	6	0.00504587	0.0181898	0.781472	-0.0306061	0.0406979	1.00506	0.969857	1.04154	0.843259
finn-b-M13_ANKYLOSPON_STRICT	ebi-a-GCST90001536	CD45RA- CD4+ T cell %T cell || id:ebi-a-GCST90001536	Ankylosing spondylitis, strict definition || id:finn-b-M13_ANKYLOSPON_STRICT	Inverse variance weighted (multiplicative random effects)	6	-0.00146485	0.0127578	0.908588	-0.0264702	0.0235405	0.998536	0.973877	1.02382	0.929966
finn-b-M13_ANKYLOSPON_STRICT	ebi-a-GCST90001733	CD19 on IgD- CD38- B cell || id:ebi-a-GCST90001733	Ankylosing spondylitis, strict definition || id:finn-b-M13_ANKYLOSPON_STRICT	Inverse variance weighted (multiplicative random effects)	6	-0.00988652	0.010256	0.335059	-0.0299883	0.0102153	0.990162	0.970457	1.01027	0.752166
finn-b-M13_ANKYLOSPON_STRICT	ebi-a-GCST90001757	CD20 on IgD- CD38dim B cell || id:ebi-a-GCST90001757	Ankylosing spondylitis, strict definition || id:finn-b-M13_ANKYLOSPON_STRICT	Inverse variance weighted (multiplicative random effects)	6	-0.00681431	0.0106067	0.520577	-0.0276033	0.0139747	0.993209	0.972774	1.01407	0.752166
finn-b-M13_ANKYLOSPON_STRICT	ebi-a-GCST90002108	HLA DR on CD33+ HLA DR+ CD14- || id:ebi-a-GCST90002108	Ankylosing spondylitis, strict definition || id:finn-b-M13_ANKYLOSPON_STRICT	Inverse variance weighted (multiplicative random effects)	5	-0.0896105	0.0409704	0.0287278	-0.169912	-0.00930854	0.914287	0.843739	0.990735	0.752166
finn-b-M13_ANKYLOSPON_STRICT	ebi-a-GCST90002119	CD8 on CD28+ CD45RA+ CD8+ T cell || id:ebi-a-GCST90002119	Ankylosing spondylitis, strict definition || id:finn-b-M13_ANKYLOSPON_STRICT	Inverse variance weighted (multiplicative random effects)	6	0.0191449	0.017377	0.270575	-0.014914	0.0532038	1.01933	0.985197	1.05464	0.752166
finn-b-M13_ANKYLOSPON_STRICT	ebi-a-GCST90001397	Unswitched memory B cell %B cell || id:ebi-a-GCST90001397	Ankylosing spondylitis, strict definition || id:finn-b-M13_ANKYLOSPON_STRICT	Inverse variance weighted (multiplicative random effects)	6	-0.0071151	0.0123747	0.565309	-0.0313695	0.0171392	0.99291	0.969117	1.01729	0.752166
finn-b-M13_ANKYLOSPON_STRICT	ebi-a-GCST90001417	CD24+ CD27+ B cell %B cell || id:ebi-a-GCST90001417	Ankylosing spondylitis, strict definition || id:finn-b-M13_ANKYLOSPON_STRICT	Inverse variance weighted (multiplicative random effects)	6	-0.00674529	0.0121652	0.579254	-0.0305891	0.0170985	0.993277	0.969874	1.01725	0.752166
finn-b-M13_ANKYLOSPON_STRICT	ebi-a-GCST90001544	Effector Memory CD4+ T cell %T cell || id:ebi-a-GCST90001544	Ankylosing spondylitis, strict definition || id:finn-b-M13_ANKYLOSPON_STRICT	Inverse variance weighted (multiplicative random effects)	6	-0.00977206	0.0152516	0.521703	-0.0396652	0.0201211	0.990276	0.961111	1.02032	0.752166
finn-b-M13_ANKYLOSPON_STRICT	ebi-a-GCST90001601	Lymphocyte Absolute Count || id:ebi-a-GCST90001601	Ankylosing spondylitis, strict definition || id:finn-b-M13_ANKYLOSPON_STRICT	Inverse variance weighted (multiplicative random effects)	6	0.00704936	0.0131701	0.592473	-0.018764	0.0328627	1.00707	0.981411	1.03341	0.758017
finn-b-M13_ANKYLOSPON_STRICT	ebi-a-GCST90001614	CD8+ and CD8dim T cell %leukocyte || id:ebi-a-GCST90001614	Ankylosing spondylitis, strict definition || id:finn-b-M13_ANKYLOSPON_STRICT	Inverse variance weighted (multiplicative random effects)	6	-0.0169774	0.0126795	0.18058	-0.0418292	0.00787429	0.983166	0.959034	1.00791	0.752166
finn-b-M13_ANKYLOSPON_STRICT	ebi-a-GCST90001626	HLA DR+ CD4+ T cell %lymphocyte || id:ebi-a-GCST90001626	Ankylosing spondylitis, strict definition || id:finn-b-M13_ANKYLOSPON_STRICT	Inverse variance weighted (multiplicative random effects)	6	0.00545443	0.0115449	0.636604	-0.0171736	0.0280825	1.00547	0.982973	1.02848	0.75899
finn-b-M13_ANKYLOSPON_STRICT	ebi-a-GCST90001727	CD19 on IgD+ CD38- naive B cell || id:ebi-a-GCST90001727	Ankylosing spondylitis, strict definition || id:finn-b-M13_ANKYLOSPON_STRICT	Inverse variance weighted (multiplicative random effects)	6	-0.00609051	0.0149771	0.684262	-0.0354457	0.0232647	0.993928	0.965175	1.02354	0.799096
finn-b-M13_ANKYLOSPON_STRICT	ebi-a-GCST90001835	CD62L on granulocyte || id:ebi-a-GCST90001835	Ankylosing spondylitis, strict definition || id:finn-b-M13_ANKYLOSPON_STRICT	Inverse variance weighted (multiplicative random effects)	6	-0.00608126	0.010802	0.57345	-0.0272531	0.0150906	0.993937	0.973115	1.01521	0.752166
finn-b-M13_ANKYLOSPON_STRICT	ebi-a-GCST90001973	FSC-A on CD4+ T cell || id:ebi-a-GCST90001973	Ankylosing spondylitis, strict definition || id:finn-b-M13_ANKYLOSPON_STRICT	Inverse variance weighted (multiplicative random effects)	6	-0.00799338	0.0126076	0.526071	-0.0327042	0.0167174	0.992038	0.967825	1.01686	0.752166
finn-b-M13_ANKYLOSPON_STRICT	ebi-a-GCST90002086	SSC-A on HLA DR+ CD8+ T cell || id:ebi-a-GCST90002086	Ankylosing spondylitis, strict definition || id:finn-b-M13_ANKYLOSPON_STRICT	Inverse variance weighted (multiplicative random effects)	6	-0.0139422	0.0115646	0.227975	-0.0366089	0.00872445	0.986155	0.964053	1.00876	0.752166
finn-b-M13_ANKYLOSPON_STRICT	ebi-a-GCST90002110	HLA DR on CD33dim HLA DR+ CD11b+ || id:ebi-a-GCST90002110	Ankylosing spondylitis, strict definition || id:finn-b-M13_ANKYLOSPON_STRICT	Inverse variance weighted (multiplicative random effects)	4	-0.0758569	0.0365788	0.0380983	-0.147551	-0.00416252	0.926949	0.862818	0.995846	0.752166
finn-b-M13_ANKYLOSPON_STRICT	ebi-a-GCST90001557	Terminally Differentiated CD8+ T cell Absolute Count || id:ebi-a-GCST90001557	Ankylosing spondylitis, strict definition || id:finn-b-M13_ANKYLOSPON_STRICT	Inverse variance weighted (multiplicative random effects)	6	-0.0193206	0.0121874	0.112898	-0.0432079	0.0045666	0.980865	0.957712	1.00458	0.752166
finn-b-M13_ANKYLOSPON_STRICT	ebi-a-GCST90001572	Terminally Differentiated CD4-CD8- T cell Absolute Count || id:ebi-a-GCST90001572	Ankylosing spondylitis, strict definition || id:finn-b-M13_ANKYLOSPON_STRICT	Inverse variance weighted (multiplicative random effects)	6	0.0147982	0.0151007	0.327101	-0.0147991	0.0443956	1.01491	0.98531	1.0454	0.752166
finn-b-M13_ANKYLOSPON_STRICT	ebi-a-GCST90001609	CD4+ CD8dim T cell Absolute Count || id:ebi-a-GCST90001609	Ankylosing spondylitis, strict definition || id:finn-b-M13_ANKYLOSPON_STRICT	Inverse variance weighted (multiplicative random effects)	6	-0.00961879	0.0113906	0.398417	-0.0319443	0.0127067	0.990427	0.968561	1.01279	0.752166
finn-b-M13_ANKYLOSPON_STRICT	ebi-a-GCST90001611	CD4+ CD8dim T cell %leukocyte || id:ebi-a-GCST90001611	Ankylosing spondylitis, strict definition || id:finn-b-M13_ANKYLOSPON_STRICT	Inverse variance weighted (multiplicative random effects)	6	-0.0119975	0.0140383	0.392756	-0.0395125	0.0155175	0.988074	0.961258	1.01564	0.752166
finn-b-M13_ANKYLOSPON_STRICT	ebi-a-GCST90002007	HLA DR on CD14+ CD16+ monocyte || id:ebi-a-GCST90002007	Ankylosing spondylitis, strict definition || id:finn-b-M13_ANKYLOSPON_STRICT	Inverse variance weighted (multiplicative random effects)	4	-0.0389193	0.0241653	0.10728	-0.0862833	0.00844483	0.961828	0.917334	1.00848	0.752166
finn-b-M13_ANKYLOSPON_STRICT	ebi-a-GCST90002033	CD39 on granulocyte || id:ebi-a-GCST90002033	Ankylosing spondylitis, strict definition || id:finn-b-M13_ANKYLOSPON_STRICT	Inverse variance weighted (multiplicative random effects)	6	0.00410987	0.0114127	0.718762	-0.018259	0.0264787	1.00412	0.981907	1.02683	0.814967
finn-b-M13_ANKYLOSPON_STRICT	ebi-a-GCST90001406	Memory B cell %B cell || id:ebi-a-GCST90001406	Ankylosing spondylitis, strict definition || id:finn-b-M13_ANKYLOSPON_STRICT	Inverse variance weighted (multiplicative random effects)	6	-0.0106734	0.0146693	0.466856	-0.0394252	0.0180783	0.989383	0.961342	1.01824	0.752166
finn-b-M13_ANKYLOSPON_STRICT	ebi-a-GCST90001687	CD28- CD8+ T cell Absolute Count || id:ebi-a-GCST90001687	Ankylosing spondylitis, strict definition || id:finn-b-M13_ANKYLOSPON_STRICT	Inverse variance weighted (multiplicative random effects)	6	-0.0169141	0.0146019	0.246721	-0.0455339	0.0117056	0.983228	0.955487	1.01177	0.752166
finn-b-M13_ANKYLOSPON_STRICT	ebi-a-GCST90001692	CD28+ CD45RA- CD8+ T cell %CD8+ T cell || id:ebi-a-GCST90001692	Ankylosing spondylitis, strict definition || id:finn-b-M13_ANKYLOSPON_STRICT	Inverse variance weighted (multiplicative random effects)	6	3.48e-06	0.0141108	0.999803	-0.0276537	0.0276606	1	0.972725	1.02805	0.999803
finn-b-M13_ANKYLOSPON_STRICT	ebi-a-GCST90001748	CD20 on IgD+ CD38- B cell || id:ebi-a-GCST90001748	Ankylosing spondylitis, strict definition || id:finn-b-M13_ANKYLOSPON_STRICT	Inverse variance weighted (multiplicative random effects)	6	-0.0111629	0.0104202	0.284044	-0.0315865	0.00926066	0.988899	0.968907	1.0093	0.752166
finn-b-M13_ANKYLOSPON_STRICT	ebi-a-GCST90002117	HLA DR on HLA DR+ Natural Killer || id:ebi-a-GCST90002117	Ankylosing spondylitis, strict definition || id:finn-b-M13_ANKYLOSPON_STRICT	Inverse variance weighted (multiplicative random effects)	5	-0.0439449	0.0250373	0.0792288	-0.093018	0.00512817	0.957007	0.911177	1.00514	0.752166
finn-b-M13_ANKYLOSPON_STRICT	ebi-a-GCST90001547	Terminally Differentiated CD4+ T cell %T cell || id:ebi-a-GCST90001547	Ankylosing spondylitis, strict definition || id:finn-b-M13_ANKYLOSPON_STRICT	Inverse variance weighted (multiplicative random effects)	6	-0.0121574	0.0161243	0.450859	-0.043761	0.0194461	0.987916	0.957183	1.01964	0.752166
finn-b-M13_ANKYLOSPON_STRICT	ebi-a-GCST90002009	HLA DR on CD14- CD16- || id:ebi-a-GCST90002009	Ankylosing spondylitis, strict definition || id:finn-b-M13_ANKYLOSPON_STRICT	Inverse variance weighted (multiplicative random effects)	5	-0.0624807	0.0356475	0.0796468	-0.13235	0.00738832	0.939431	0.876035	1.00742	0.752166
finn-b-M13_ANKYLOSPON_STRICT	ebi-a-GCST90002056	CD8 on Effector Memory CD8+ T cell || id:ebi-a-GCST90002056	Ankylosing spondylitis, strict definition || id:finn-b-M13_ANKYLOSPON_STRICT	Inverse variance weighted (multiplicative random effects)	6	0.0207312	0.0126562	0.101415	-0.00407488	0.0455373	1.02095	0.995933	1.04659	0.752166
finn-b-M13_ANKYLOSPON_STRICT	ebi-a-GCST90002081	SSC-A on CD4+ T cell || id:ebi-a-GCST90002081	Ankylosing spondylitis, strict definition || id:finn-b-M13_ANKYLOSPON_STRICT	Inverse variance weighted (multiplicative random effects)	6	-0.0101274	0.0140372	0.47062	-0.0376404	0.0173855	0.989924	0.963059	1.01754	0.752166
finn-b-M13_ANKYLOSPON_STRICT	ebi-a-GCST90002106	HLA DR on Dendritic Cell || id:ebi-a-GCST90002106	Ankylosing spondylitis, strict definition || id:finn-b-M13_ANKYLOSPON_STRICT	Inverse variance weighted (multiplicative random effects)	4	-0.0340404	0.0384668	0.376195	-0.109435	0.0413546	0.966532	0.89634	1.04222	0.752166
finn-b-M13_ANKYLOSPON_STRICT	ebi-a-GCST90001560	CD45RA+ CD8+ T cell Absolute Count || id:ebi-a-GCST90001560	Ankylosing spondylitis, strict definition || id:finn-b-M13_ANKYLOSPON_STRICT	Inverse variance weighted (multiplicative random effects)	6	-0.00306205	0.0147653	0.835712	-0.032002	0.0258779	0.996943	0.968505	1.02622	0.875987
finn-b-M13_ANKYLOSPON_STRICT	ebi-a-GCST90001610	CD4+ CD8dim T cell %lymphocyte || id:ebi-a-GCST90001610	Ankylosing spondylitis, strict definition || id:finn-b-M13_ANKYLOSPON_STRICT	Inverse variance weighted (multiplicative random effects)	6	-0.0112038	0.0151531	0.459681	-0.0409038	0.0184963	0.988859	0.959921	1.01867	0.752166
finn-b-M13_ANKYLOSPON_STRICT	ebi-a-GCST90001698	CD45RA+ CD28- CD8+ T cell Absolute Count || id:ebi-a-GCST90001698	Ankylosing spondylitis, strict definition || id:finn-b-M13_ANKYLOSPON_STRICT	Inverse variance weighted (multiplicative random effects)	6	0.00641961	1.73759	0.997052	-3.39926	3.4121	1.00644	0.0333979	30.3289	0.999803
finn-b-M13_ANKYLOSPON_STRICT	ebi-a-GCST90001743	CD20 on B cell || id:ebi-a-GCST90001743	Ankylosing spondylitis, strict definition || id:finn-b-M13_ANKYLOSPON_STRICT	Inverse variance weighted (multiplicative random effects)	6	-0.0096253	0.0108898	0.376762	-0.0309694	0.0117188	0.990421	0.969505	1.01179	0.752166
finn-b-M13_ANKYLOSPON_STRICT	ebi-a-GCST90001990	CD64 on CD14- CD16+ monocyte || id:ebi-a-GCST90001990	Ankylosing spondylitis, strict definition || id:finn-b-M13_ANKYLOSPON_STRICT	Inverse variance weighted (multiplicative random effects)	6	-0.0104886	0.0108548	0.333914	-0.0317641	0.0107869	0.989566	0.968735	1.01085	0.752166
finn-b-M13_ANKYLOSPON_STRICT	ebi-a-GCST90001392	IgD+ CD38+ B cell Absolute Count || id:ebi-a-GCST90001392	Ankylosing spondylitis, strict definition || id:finn-b-M13_ANKYLOSPON_STRICT	MR Egger	6	-0.00439427	0.0114637	0.720983	-0.0268631	0.0180746	0.995615	0.973494	1.01824	0.97656
finn-b-M13_ANKYLOSPON_STRICT	ebi-a-GCST90001404	Plasma Blast-Plasma Cell %B cell || id:ebi-a-GCST90001404	Ankylosing spondylitis, strict definition || id:finn-b-M13_ANKYLOSPON_STRICT	MR Egger	6	0.00895342	0.0109611	0.459878	-0.0125304	0.0304372	1.00899	0.987548	1.03091	0.97656
finn-b-M13_ANKYLOSPON_STRICT	ebi-a-GCST90001422	CD20- CD38- B cell %B cell || id:ebi-a-GCST90001422	Ankylosing spondylitis, strict definition || id:finn-b-M13_ANKYLOSPON_STRICT	MR Egger	6	0.000852024	0.0108262	0.941051	-0.0203674	0.0220715	1.00085	0.979839	1.02232	0.989088
finn-b-M13_ANKYLOSPON_STRICT	ebi-a-GCST90001437	Naive-mature B cell %lymphocyte || id:ebi-a-GCST90001437	Ankylosing spondylitis, strict definition || id:finn-b-M13_ANKYLOSPON_STRICT	MR Egger	6	-0.00560479	0.0230605	0.819924	-0.0508034	0.0395939	0.994411	0.950465	1.04039	0.97656
finn-b-M13_ANKYLOSPON_STRICT	ebi-a-GCST90001445	IgD- CD38- B cell %B cell || id:ebi-a-GCST90001445	Ankylosing spondylitis, strict definition || id:finn-b-M13_ANKYLOSPON_STRICT	MR Egger	6	-0.000392035	0.0127326	0.976912	-0.025348	0.0245639	0.999608	0.974971	1.02487	0.998001
finn-b-M13_ANKYLOSPON_STRICT	ebi-a-GCST90001498	Activated & resting CD4 regulatory T cell Absolute Count || id:ebi-a-GCST90001498	Ankylosing spondylitis, strict definition || id:finn-b-M13_ANKYLOSPON_STRICT	MR Egger	6	0.0270142	0.0118012	0.0839402	0.00388379	0.0501447	1.02738	1.00389	1.05142	0.97656
finn-b-M13_ANKYLOSPON_STRICT	ebi-a-GCST90001534	CD45RA- CD4+ T cell Absolute Count || id:ebi-a-GCST90001534	Ankylosing spondylitis, strict definition || id:finn-b-M13_ANKYLOSPON_STRICT	MR Egger	6	0.0150356	0.0124381	0.293296	-0.00934312	0.0394143	1.01515	0.9907	1.0402	0.97656
finn-b-M13_ANKYLOSPON_STRICT	ebi-a-GCST90001538	Central Memory CD4+ T cell %CD4+ T cell || id:ebi-a-GCST90001538	Ankylosing spondylitis, strict definition || id:finn-b-M13_ANKYLOSPON_STRICT	MR Egger	6	0.00494546	0.0121291	0.704348	-0.0188276	0.0287185	1.00496	0.981349	1.02913	0.97656
finn-b-M13_ANKYLOSPON_STRICT	ebi-a-GCST90001553	Naive CD8+ T cell %T cell || id:ebi-a-GCST90001553	Ankylosing spondylitis, strict definition || id:finn-b-M13_ANKYLOSPON_STRICT	MR Egger	6	0.00898899	0.0139672	0.554892	-0.0183868	0.0363648	1.00903	0.981781	1.03703	0.97656
finn-b-M13_ANKYLOSPON_STRICT	ebi-a-GCST90001573	Terminally Differentiated CD4-CD8- T cell %CD4-CD8- T cell || id:ebi-a-GCST90001573	Ankylosing spondylitis, strict definition || id:finn-b-M13_ANKYLOSPON_STRICT	MR Egger	6	0.0178024	0.0117075	0.203	-0.00514429	0.0407491	1.01796	0.994869	1.04159	0.97656
finn-b-M13_ANKYLOSPON_STRICT	ebi-a-GCST90001592	CD8+ T cell Absolute Count || id:ebi-a-GCST90001592	Ankylosing spondylitis, strict definition || id:finn-b-M13_ANKYLOSPON_STRICT	MR Egger	6	0.00345826	0.0272246	0.905049	-0.049902	0.0568185	1.00346	0.951323	1.05846	0.980151
finn-b-M13_ANKYLOSPON_STRICT	ebi-a-GCST90001618	HLA DR+ T cell Absolute Count || id:ebi-a-GCST90001618	Ankylosing spondylitis, strict definition || id:finn-b-M13_ANKYLOSPON_STRICT	MR Egger	6	0.0119023	0.0111632	0.346408	-0.00997761	0.0337823	1.01197	0.990072	1.03436	0.97656
finn-b-M13_ANKYLOSPON_STRICT	ebi-a-GCST90001651	Granulocyte Absolute Count || id:ebi-a-GCST90001651	Ankylosing spondylitis, strict definition || id:finn-b-M13_ANKYLOSPON_STRICT	MR Egger	6	0.00726293	0.0118379	0.572696	-0.0159393	0.0304651	1.00729	0.984187	1.03093	0.97656
finn-b-M13_ANKYLOSPON_STRICT	ebi-a-GCST90001663	CD28- CD8dim T cell Absolute Count || id:ebi-a-GCST90001663	Ankylosing spondylitis, strict definition || id:finn-b-M13_ANKYLOSPON_STRICT	MR Egger	6	0.0102717	0.0116429	0.42748	-0.0125484	0.0330918	1.01032	0.98753	1.03365	0.97656
finn-b-M13_ANKYLOSPON_STRICT	ebi-a-GCST90001669	CD28+ CD45RA- CD8dim T cell Absolute Count || id:ebi-a-GCST90001669	Ankylosing spondylitis, strict definition || id:finn-b-M13_ANKYLOSPON_STRICT	MR Egger	6	-0.0126165	0.0106835	0.303051	-0.0335562	0.00832319	0.987463	0.967001	1.00836	0.97656
finn-b-M13_ANKYLOSPON_STRICT	ebi-a-GCST90001682	CD127- CD8+ T cell %T cell || id:ebi-a-GCST90001682	Ankylosing spondylitis, strict definition || id:finn-b-M13_ANKYLOSPON_STRICT	MR Egger	6	-0.00755599	0.023834	0.767082	-0.0542707	0.0391587	0.992472	0.947176	1.03994	0.97656
finn-b-M13_ANKYLOSPON_STRICT	ebi-a-GCST90001686	CD28- CD8+ T cell %CD8+ T cell || id:ebi-a-GCST90001686	Ankylosing spondylitis, strict definition || id:finn-b-M13_ANKYLOSPON_STRICT	MR Egger	6	-0.0109653	0.0122473	0.421222	-0.0349699	0.0130394	0.989095	0.965634	1.01312	0.97656
finn-b-M13_ANKYLOSPON_STRICT	ebi-a-GCST90001693	CD28+ CD45RA- CD8+ T cell Absolute Count || id:ebi-a-GCST90001693	Ankylosing spondylitis, strict definition || id:finn-b-M13_ANKYLOSPON_STRICT	MR Egger	6	-0.00425159	0.0120488	0.741999	-0.0278672	0.019364	0.995757	0.972518	1.01955	0.97656
finn-b-M13_ANKYLOSPON_STRICT	ebi-a-GCST90001721	CD19 on CD20- B cell || id:ebi-a-GCST90001721	Ankylosing spondylitis, strict definition || id:finn-b-M13_ANKYLOSPON_STRICT	MR Egger	6	0.00158066	0.0101241	0.883495	-0.0182627	0.021424	1.00158	0.981903	1.02166	0.979004
finn-b-M13_ANKYLOSPON_STRICT	ebi-a-GCST90001728	CD19 on IgD+ CD38- unswitched memory B cell || id:ebi-a-GCST90001728	Ankylosing spondylitis, strict definition || id:finn-b-M13_ANKYLOSPON_STRICT	MR Egger	6	0.0182353	0.020838	0.430922	-0.0226072	0.0590777	1.0184	0.977646	1.06086	0.97656
finn-b-M13_ANKYLOSPON_STRICT	ebi-a-GCST90001729	CD19 on IgD+ CD38+ B cell || id:ebi-a-GCST90001729	Ankylosing spondylitis, strict definition || id:finn-b-M13_ANKYLOSPON_STRICT	MR Egger	6	-0.012827	0.0107779	0.299803	-0.0339517	0.00829758	0.987255	0.966618	1.00833	0.97656
finn-b-M13_ANKYLOSPON_STRICT	ebi-a-GCST90001778	CD25 on IgD+ CD24+ B cell || id:ebi-a-GCST90001778	Ankylosing spondylitis, strict definition || id:finn-b-M13_ANKYLOSPON_STRICT	MR Egger	6	0.00347296	0.0108584	0.765098	-0.0178095	0.0247554	1.00348	0.982348	1.02506	0.97656
finn-b-M13_ANKYLOSPON_STRICT	ebi-a-GCST90001847	CD3 on HLA DR+ T cell || id:ebi-a-GCST90001847	Ankylosing spondylitis, strict definition || id:finn-b-M13_ANKYLOSPON_STRICT	MR Egger	6	-0.032004	0.0112976	0.0472105	-0.0541473	-0.00986064	0.968503	0.947293	0.990188	0.97656
finn-b-M13_ANKYLOSPON_STRICT	ebi-a-GCST90001851	CD3 on T cell || id:ebi-a-GCST90001851	Ankylosing spondylitis, strict definition || id:finn-b-M13_ANKYLOSPON_STRICT	MR Egger	6	-0.000530434	0.0134335	0.970395	-0.02686	0.0257991	0.99947	0.973498	1.02613	0.998001
finn-b-M13_ANKYLOSPON_STRICT	ebi-a-GCST90001852	CD3 on CD39+ resting CD4 regulatory T cell || id:ebi-a-GCST90001852	Ankylosing spondylitis, strict definition || id:finn-b-M13_ANKYLOSPON_STRICT	MR Egger	6	0.000816364	0.0112476	0.945624	-0.0212289	0.0228617	1.00082	0.978995	1.02313	0.991313
finn-b-M13_ANKYLOSPON_STRICT	ebi-a-GCST90001857	CD3 on activated & secreting CD4 regulatory T cell || id:ebi-a-GCST90001857	Ankylosing spondylitis, strict definition || id:finn-b-M13_ANKYLOSPON_STRICT	MR Egger	6	-0.00887968	0.0119965	0.500275	-0.0323927	0.0146334	0.99116	0.968126	1.01474	0.97656
finn-b-M13_ANKYLOSPON_STRICT	ebi-a-GCST90001872	HVEM on naive CD8+ T cell || id:ebi-a-GCST90001872	Ankylosing spondylitis, strict definition || id:finn-b-M13_ANKYLOSPON_STRICT	MR Egger	6	-0.0367604	0.0165948	0.0910995	-0.0692862	-0.00423463	0.963907	0.93306	0.995774	0.97656
finn-b-M13_ANKYLOSPON_STRICT	ebi-a-GCST90001888	CD28 on CD39+ secreting CD4 regulatory T cell || id:ebi-a-GCST90001888	Ankylosing spondylitis, strict definition || id:finn-b-M13_ANKYLOSPON_STRICT	MR Egger	6	-0.00645735	0.0113455	0.599687	-0.0286945	0.0157798	0.993563	0.971713	1.0159	0.97656
finn-b-M13_ANKYLOSPON_STRICT	ebi-a-GCST90001897	CD28 on CD39+ CD8+ T cell || id:ebi-a-GCST90001897	Ankylosing spondylitis, strict definition || id:finn-b-M13_ANKYLOSPON_STRICT	MR Egger	6	-0.00579373	0.0146288	0.712286	-0.0344661	0.0228787	0.994223	0.966121	1.02314	0.97656
finn-b-M13_ANKYLOSPON_STRICT	ebi-a-GCST90001908	CCR7 on naive CD8+ T cell || id:ebi-a-GCST90001908	Ankylosing spondylitis, strict definition || id:finn-b-M13_ANKYLOSPON_STRICT	MR Egger	6	-0.0231613	0.0117991	0.121142	-0.0462875	-3.5e-05	0.977105	0.954767	0.999965	0.97656
finn-b-M13_ANKYLOSPON_STRICT	ebi-a-GCST90001923	CD127 on CD45RA- CD4 not regulatory T cell || id:ebi-a-GCST90001923	Ankylosing spondylitis, strict definition || id:finn-b-M13_ANKYLOSPON_STRICT	MR Egger	6	-0.0190234	0.0113873	0.170127	-0.0413425	0.00329579	0.981156	0.9595	1.0033	0.97656
finn-b-M13_ANKYLOSPON_STRICT	ebi-a-GCST90001942	CD25 on CD39+ secreting CD4 regulatory T cell || id:ebi-a-GCST90001942	Ankylosing spondylitis, strict definition || id:finn-b-M13_ANKYLOSPON_STRICT	MR Egger	6	-0.001773	0.0113695	0.883632	-0.0240573	0.0205113	0.998229	0.97623	1.02072	0.979004
finn-b-M13_ANKYLOSPON_STRICT	ebi-a-GCST90001946	CD33 on CD14+ monocyte || id:ebi-a-GCST90001946	Ankylosing spondylitis, strict definition || id:finn-b-M13_ANKYLOSPON_STRICT	MR Egger	6	-0.00537684	0.015505	0.746231	-0.0357666	0.0250129	0.994638	0.964865	1.02533	0.97656
finn-b-M13_ANKYLOSPON_STRICT	ebi-a-GCST90001952	CD33 on Monocytic Myeloid-Derived Suppressor Cells || id:ebi-a-GCST90001952	Ankylosing spondylitis, strict definition || id:finn-b-M13_ANKYLOSPON_STRICT	MR Egger	6	0.0071249	0.015639	0.672323	-0.0235275	0.0377773	1.00715	0.976747	1.0385	0.97656
finn-b-M13_ANKYLOSPON_STRICT	ebi-a-GCST90001957	CD33 on CD33+ HLA DR+ CD14- || id:ebi-a-GCST90001957	Ankylosing spondylitis, strict definition || id:finn-b-M13_ANKYLOSPON_STRICT	MR Egger	6	-0.00522365	0.0158097	0.757673	-0.0362106	0.0257633	0.99479	0.964437	1.0261	0.97656
finn-b-M13_ANKYLOSPON_STRICT	ebi-a-GCST90001968	FSC-A on B cell || id:ebi-a-GCST90001968	Ankylosing spondylitis, strict definition || id:finn-b-M13_ANKYLOSPON_STRICT	MR Egger	6	-0.0136868	0.0114644	0.298497	-0.036157	0.00878344	0.986406	0.964489	1.00882	0.97656
finn-b-M13_ANKYLOSPON_STRICT	ebi-a-GCST90001969	FSC-A on Natural Killer || id:ebi-a-GCST90001969	Ankylosing spondylitis, strict definition || id:finn-b-M13_ANKYLOSPON_STRICT	MR Egger	6	-0.00738494	0.0167646	0.682329	-0.0402437	0.0254738	0.992642	0.960555	1.0258	0.97656
finn-b-M13_ANKYLOSPON_STRICT	ebi-a-GCST90001975	FSC-A on HLA DR+ T cell || id:ebi-a-GCST90001975	Ankylosing spondylitis, strict definition || id:finn-b-M13_ANKYLOSPON_STRICT	MR Egger	6	0.0127728	0.0108428	0.304092	-0.00847899	0.0340247	1.01285	0.991557	1.03461	0.97656
finn-b-M13_ANKYLOSPON_STRICT	ebi-a-GCST90001998	PDL-1 on CD14+ CD16+ monocyte || id:ebi-a-GCST90001998	Ankylosing spondylitis, strict definition || id:finn-b-M13_ANKYLOSPON_STRICT	MR Egger	6	0.00731393	0.0103528	0.518876	-0.0129776	0.0276055	1.00734	0.987106	1.02799	0.97656
finn-b-M13_ANKYLOSPON_STRICT	ebi-a-GCST90002002	PDL-1 on monocyte || id:ebi-a-GCST90002002	Ankylosing spondylitis, strict definition || id:finn-b-M13_ANKYLOSPON_STRICT	MR Egger	6	0.00649331	0.0105355	0.571024	-0.0141562	0.0271428	1.00651	0.985944	1.02751	0.97656
finn-b-M13_ANKYLOSPON_STRICT	ebi-a-GCST90002006	CD64 on monocyte || id:ebi-a-GCST90002006	Ankylosing spondylitis, strict definition || id:finn-b-M13_ANKYLOSPON_STRICT	MR Egger	6	-0.00747568	0.011038	0.535384	-0.0291101	0.0141588	0.992552	0.971309	1.01426	0.97656
finn-b-M13_ANKYLOSPON_STRICT	ebi-a-GCST90002010	HLA DR on monocyte || id:ebi-a-GCST90002010	Ankylosing spondylitis, strict definition || id:finn-b-M13_ANKYLOSPON_STRICT	MR Egger	5	-0.0100779	0.0558377	0.868275	-0.11952	0.099364	0.989973	0.887346	1.10447	0.97656
finn-b-M13_ANKYLOSPON_STRICT	ebi-a-GCST90002041	CD45 on lymphocyte || id:ebi-a-GCST90002041	Ankylosing spondylitis, strict definition || id:finn-b-M13_ANKYLOSPON_STRICT	MR Egger	6	0.00327238	0.0186889	0.869508	-0.0333578	0.0399025	1.00328	0.967192	1.04071	0.97656
finn-b-M13_ANKYLOSPON_STRICT	ebi-a-GCST90002060	CD8 on HLA DR+ CD8+ T cell || id:ebi-a-GCST90002060	Ankylosing spondylitis, strict definition || id:finn-b-M13_ANKYLOSPON_STRICT	MR Egger	6	0.0219535	0.0110786	0.118584	0.000239341	0.0436676	1.0222	1.00024	1.04464	0.97656
finn-b-M13_ANKYLOSPON_STRICT	ebi-a-GCST90002069	CD4 on CD39+ secreting CD4 regulatory T cell || id:ebi-a-GCST90002069	Ankylosing spondylitis, strict definition || id:finn-b-M13_ANKYLOSPON_STRICT	MR Egger	6	0.0210513	0.0164498	0.269825	-0.0111904	0.053293	1.02127	0.988872	1.05474	0.97656
finn-b-M13_ANKYLOSPON_STRICT	ebi-a-GCST90002078	SSC-A on granulocyte || id:ebi-a-GCST90002078	Ankylosing spondylitis, strict definition || id:finn-b-M13_ANKYLOSPON_STRICT	MR Egger	6	-0.0146469	0.0117826	0.281719	-0.0377408	0.00844699	0.98546	0.962963	1.00848	0.97656
finn-b-M13_ANKYLOSPON_STRICT	ebi-a-GCST90002093	CD11b on CD66b++ myeloid cell || id:ebi-a-GCST90002093	Ankylosing spondylitis, strict definition || id:finn-b-M13_ANKYLOSPON_STRICT	MR Egger	6	0.0088138	0.0216104	0.704269	-0.0335425	0.0511701	1.00885	0.967014	1.0525	0.97656
finn-b-M13_ANKYLOSPON_STRICT	ebi-a-GCST90002097	CD11b on CD33+ HLA DR+ CD14dim || id:ebi-a-GCST90002097	Ankylosing spondylitis, strict definition || id:finn-b-M13_ANKYLOSPON_STRICT	MR Egger	6	-0.0297608	0.0147984	0.114658	-0.0587657	-0.000755893	0.970678	0.942928	0.999244	0.97656
finn-b-M13_ANKYLOSPON_STRICT	ebi-a-GCST90001402	Switched memory B cell %B cell || id:ebi-a-GCST90001402	Ankylosing spondylitis, strict definition || id:finn-b-M13_ANKYLOSPON_STRICT	MR Egger	6	0.014826	0.0137757	0.342401	-0.0121743	0.0418264	1.01494	0.987899	1.04271	0.97656
finn-b-M13_ANKYLOSPON_STRICT	ebi-a-GCST90001424	IgD+ B cell %Lymphocyte || id:ebi-a-GCST90001424	Ankylosing spondylitis, strict definition || id:finn-b-M13_ANKYLOSPON_STRICT	MR Egger	6	-0.00527506	0.0115347	0.671176	-0.027883	0.0173329	0.994739	0.972502	1.01748	0.97656
finn-b-M13_ANKYLOSPON_STRICT	ebi-a-GCST90001461	Dendritic Cell Absolute Count || id:ebi-a-GCST90001461	Ankylosing spondylitis, strict definition || id:finn-b-M13_ANKYLOSPON_STRICT	MR Egger	6	0.00188666	0.0128587	0.890449	-0.0233163	0.0270896	1.00189	0.976953	1.02746	0.979004
finn-b-M13_ANKYLOSPON_STRICT	ebi-a-GCST90001464	CD86+ myeloid Dendritic Cell Absolute Count || id:ebi-a-GCST90001464	Ankylosing spondylitis, strict definition || id:finn-b-M13_ANKYLOSPON_STRICT	MR Egger	6	0.00538149	0.0125785	0.690803	-0.0192725	0.0300354	1.0054	0.980912	1.03049	0.97656
finn-b-M13_ANKYLOSPON_STRICT	ebi-a-GCST90001474	Plasmacytoid Dendritic Cell %Dendritic Cell || id:ebi-a-GCST90001474	Ankylosing spondylitis, strict definition || id:finn-b-M13_ANKYLOSPON_STRICT	MR Egger	6	-0.0101634	0.0139431	0.506434	-0.0374919	0.017165	0.989888	0.963202	1.01731	0.97656
finn-b-M13_ANKYLOSPON_STRICT	ebi-a-GCST90001477	HLA DR++ monocyte Absolute Count || id:ebi-a-GCST90001477	Ankylosing spondylitis, strict definition || id:finn-b-M13_ANKYLOSPON_STRICT	MR Egger	5	-0.0134665	0.0229583	0.598713	-0.0584649	0.0315318	0.986624	0.943211	1.03203	0.97656
finn-b-M13_ANKYLOSPON_STRICT	ebi-a-GCST90001487	Activated CD4 regulatory T cell %CD4 regulatory T cell || id:ebi-a-GCST90001487	Ankylosing spondylitis, strict definition || id:finn-b-M13_ANKYLOSPON_STRICT	MR Egger	6	0.0114337	0.0109411	0.355006	-0.0100109	0.0328782	1.0115	0.990039	1.03342	0.97656
finn-b-M13_ANKYLOSPON_STRICT	ebi-a-GCST90001507	CD25++ CD45RA+ CD4 not regulatory T cell Absolute Count || id:ebi-a-GCST90001507	Ankylosing spondylitis, strict definition || id:finn-b-M13_ANKYLOSPON_STRICT	MR Egger	6	0.015945	0.0138066	0.312434	-0.0111159	0.0430059	1.01607	0.988946	1.04394	0.97656
finn-b-M13_ANKYLOSPON_STRICT	ebi-a-GCST90001522	CD33- HLA DR- Absolute Count || id:ebi-a-GCST90001522	Ankylosing spondylitis, strict definition || id:finn-b-M13_ANKYLOSPON_STRICT	MR Egger	6	-0.00701861	0.0151184	0.666616	-0.0366507	0.0226135	0.993006	0.964013	1.02287	0.97656
finn-b-M13_ANKYLOSPON_STRICT	ebi-a-GCST90001528	CD33dim HLA DR+ CD11b- %CD33dim HLA DR+ || id:ebi-a-GCST90001528	Ankylosing spondylitis, strict definition || id:finn-b-M13_ANKYLOSPON_STRICT	MR Egger	6	-0.0295489	0.0272492	0.33918	-0.0829574	0.0238597	0.970883	0.92039	1.02415	0.97656
finn-b-M13_ANKYLOSPON_STRICT	ebi-a-GCST90001533	Basophil %CD33dim HLA DR- CD66b- || id:ebi-a-GCST90001533	Ankylosing spondylitis, strict definition || id:finn-b-M13_ANKYLOSPON_STRICT	MR Egger	6	0.00712943	0.0175226	0.704933	-0.0272148	0.0414737	1.00715	0.973152	1.04235	0.97656
finn-b-M13_ANKYLOSPON_STRICT	ebi-a-GCST90001549	Central Memory CD8+ T cell %CD8+ T cell || id:ebi-a-GCST90001549	Ankylosing spondylitis, strict definition || id:finn-b-M13_ANKYLOSPON_STRICT	MR Egger	6	0.0160915	0.0112802	0.226875	-0.00601779	0.0382008	1.01622	0.994	1.03894	0.97656
finn-b-M13_ANKYLOSPON_STRICT	ebi-a-GCST90001554	Effector Memory CD8+ T cell Absolute Count || id:ebi-a-GCST90001554	Ankylosing spondylitis, strict definition || id:finn-b-M13_ANKYLOSPON_STRICT	MR Egger	6	-0.00382716	0.0187505	0.848232	-0.0405781	0.0329237	0.99618	0.960234	1.03347	0.97656
finn-b-M13_ANKYLOSPON_STRICT	ebi-a-GCST90001561	CD45RA+ CD8+ T cell %CD8+ T cell || id:ebi-a-GCST90001561	Ankylosing spondylitis, strict definition || id:finn-b-M13_ANKYLOSPON_STRICT	MR Egger	6	0.00635511	0.0100138	0.560152	-0.013272	0.0259822	1.00638	0.986816	1.02632	0.97656
finn-b-M13_ANKYLOSPON_STRICT	ebi-a-GCST90001569	Effector Memory CD4-CD8- T cell Absolute Count || id:ebi-a-GCST90001569	Ankylosing spondylitis, strict definition || id:finn-b-M13_ANKYLOSPON_STRICT	MR Egger	6	0.0190009	0.0113326	0.168916	-0.003211	0.0412128	1.01918	0.996794	1.04207	0.97656
finn-b-M13_ANKYLOSPON_STRICT	ebi-a-GCST90001578	Transitional B cell %lymphocyte || id:ebi-a-GCST90001578	Ankylosing spondylitis, strict definition || id:finn-b-M13_ANKYLOSPON_STRICT	MR Egger	6	-0.00402219	0.0130234	0.772858	-0.0295481	0.0215037	0.995986	0.970884	1.02174	0.97656
finn-b-M13_ANKYLOSPON_STRICT	ebi-a-GCST90001585	CD14+ CD16+ monocyte %monocyte || id:ebi-a-GCST90001585	Ankylosing spondylitis, strict definition || id:finn-b-M13_ANKYLOSPON_STRICT	MR Egger	6	0.00661319	0.0192728	0.748772	-0.0311615	0.0443879	1.00664	0.969319	1.04539	0.97656
finn-b-M13_ANKYLOSPON_STRICT	ebi-a-GCST90001587	CD16+ monocyte %monocyte || id:ebi-a-GCST90001587	Ankylosing spondylitis, strict definition || id:finn-b-M13_ANKYLOSPON_STRICT	MR Egger	6	-0.0213252	0.0112711	0.131443	-0.0434165	0.000766196	0.978901	0.957512	1.00077	0.97656
finn-b-M13_ANKYLOSPON_STRICT	ebi-a-GCST90001589	CD4+/CD8+ T cell || id:ebi-a-GCST90001589	Ankylosing spondylitis, strict definition || id:finn-b-M13_ANKYLOSPON_STRICT	MR Egger	6	0.00852455	0.0189083	0.675467	-0.0285358	0.0455849	1.00856	0.971867	1.04664	0.97656
finn-b-M13_ANKYLOSPON_STRICT	ebi-a-GCST90001602	Lymphocyte %leukocyte || id:ebi-a-GCST90001602	Ankylosing spondylitis, strict definition || id:finn-b-M13_ANKYLOSPON_STRICT	MR Egger	6	0.0065153	0.0149986	0.686409	-0.022882	0.0359126	1.00654	0.977378	1.03657	0.97656
finn-b-M13_ANKYLOSPON_STRICT	ebi-a-GCST90001617	TCRgd T cell %lymphocyte || id:ebi-a-GCST90001617	Ankylosing spondylitis, strict definition || id:finn-b-M13_ANKYLOSPON_STRICT	MR Egger	6	0.0347558	0.0113023	0.0371084	0.0126032	0.0569083	1.03537	1.01268	1.05856	0.97656
finn-b-M13_ANKYLOSPON_STRICT	ebi-a-GCST90001652	Granulocyte %leukocyte || id:ebi-a-GCST90001652	Ankylosing spondylitis, strict definition || id:finn-b-M13_ANKYLOSPON_STRICT	MR Egger	6	-0.00652199	0.0162396	0.708502	-0.0383516	0.0253076	0.993499	0.962375	1.02563	0.97656
finn-b-M13_ANKYLOSPON_STRICT	ebi-a-GCST90001667	CD28+ CD45RA- CD8dim T cell %T cell || id:ebi-a-GCST90001667	Ankylosing spondylitis, strict definition || id:finn-b-M13_ANKYLOSPON_STRICT	MR Egger	6	-0.0226848	0.0149068	0.202719	-0.0519022	0.00653258	0.977571	0.949422	1.00655	0.97656
finn-b-M13_ANKYLOSPON_STRICT	ebi-a-GCST90001736	CD19 on memory B cell || id:ebi-a-GCST90001736	Ankylosing spondylitis, strict definition || id:finn-b-M13_ANKYLOSPON_STRICT	MR Egger	6	0.00350395	0.0148581	0.82515	-0.025618	0.0326259	1.00351	0.974707	1.03316	0.97656
finn-b-M13_ANKYLOSPON_STRICT	ebi-a-GCST90001785	CD25 on IgD- CD24- B cell || id:ebi-a-GCST90001785	Ankylosing spondylitis, strict definition || id:finn-b-M13_ANKYLOSPON_STRICT	MR Egger	6	-0.00337182	0.0106909	0.768233	-0.0243259	0.0175823	0.996634	0.975968	1.01774	0.97656
finn-b-M13_ANKYLOSPON_STRICT	ebi-a-GCST90001788	CD25 on IgD- CD38+ B cell || id:ebi-a-GCST90001788	Ankylosing spondylitis, strict definition || id:finn-b-M13_ANKYLOSPON_STRICT	MR Egger	6	0.00766433	0.0101947	0.49399	-0.0123172	0.0276459	1.00769	0.987758	1.02803	0.97656
finn-b-M13_ANKYLOSPON_STRICT	ebi-a-GCST90001860	CD3 on CD39+ CD4+ T cell || id:ebi-a-GCST90001860	Ankylosing spondylitis, strict definition || id:finn-b-M13_ANKYLOSPON_STRICT	MR Egger	6	-0.0160641	0.0119836	0.251151	-0.039552	0.00742372	0.984064	0.96122	1.00745	0.97656
finn-b-M13_ANKYLOSPON_STRICT	ebi-a-GCST90001876	HVEM on Central Memory CD4+ T cell || id:ebi-a-GCST90001876	Ankylosing spondylitis, strict definition || id:finn-b-M13_ANKYLOSPON_STRICT	MR Egger	6	-0.0117707	0.0165316	0.515785	-0.0441727	0.0206313	0.988298	0.956789	1.02085	0.97656
finn-b-M13_ANKYLOSPON_STRICT	ebi-a-GCST90001882	HVEM on Central Memory CD8+ T cell || id:ebi-a-GCST90001882	Ankylosing spondylitis, strict definition || id:finn-b-M13_ANKYLOSPON_STRICT	MR Egger	6	0.00367528	0.0163816	0.833476	-0.0284326	0.0357832	1.00368	0.971968	1.03643	0.97656
finn-b-M13_ANKYLOSPON_STRICT	ebi-a-GCST90001884	CD16-CD56 on Natural Killer || id:ebi-a-GCST90001884	Ankylosing spondylitis, strict definition || id:finn-b-M13_ANKYLOSPON_STRICT	MR Egger	6	0.0117572	0.0118075	0.375734	-0.0113855	0.0349	1.01183	0.988679	1.03552	0.97656
finn-b-M13_ANKYLOSPON_STRICT	ebi-a-GCST90001890	CD28 on CD45RA+ CD4+ T cell || id:ebi-a-GCST90001890	Ankylosing spondylitis, strict definition || id:finn-b-M13_ANKYLOSPON_STRICT	MR Egger	6	0.0205851	0.0119723	0.160665	-0.00288066	0.0440509	1.0208	0.997123	1.04504	0.97656
finn-b-M13_ANKYLOSPON_STRICT	ebi-a-GCST90001892	CD28 on CD39+ CD4+ T cell || id:ebi-a-GCST90001892	Ankylosing spondylitis, strict definition || id:finn-b-M13_ANKYLOSPON_STRICT	MR Egger	6	-0.00839154	0.0117186	0.51352	-0.0313601	0.014577	0.991644	0.969127	1.01468	0.97656
finn-b-M13_ANKYLOSPON_STRICT	ebi-a-GCST90001894	CD28 on CD28+ CD4+ T cell || id:ebi-a-GCST90001894	Ankylosing spondylitis, strict definition || id:finn-b-M13_ANKYLOSPON_STRICT	MR Egger	6	-0.0161928	0.015952	0.367468	-0.0474586	0.015073	0.983938	0.95365	1.01519	0.97656
finn-b-M13_ANKYLOSPON_STRICT	ebi-a-GCST90001903	CD86 on myeloid Dendritic Cell || id:ebi-a-GCST90001903	Ankylosing spondylitis, strict definition || id:finn-b-M13_ANKYLOSPON_STRICT	MR Egger	6	-0.00613546	0.0117756	0.62986	-0.0292157	0.0169448	0.993883	0.971207	1.01709	0.97656
finn-b-M13_ANKYLOSPON_STRICT	ebi-a-GCST90001919	CD45 on Natural Killer T || id:ebi-a-GCST90001919	Ankylosing spondylitis, strict definition || id:finn-b-M13_ANKYLOSPON_STRICT	MR Egger	6	-0.0165677	0.0115617	0.225149	-0.0392286	0.00609326	0.983569	0.961531	1.00611	0.97656
finn-b-M13_ANKYLOSPON_STRICT	ebi-a-GCST90001929	CD127 on CD28+ CD45RA+ CD8+ T cell || id:ebi-a-GCST90001929	Ankylosing spondylitis, strict definition || id:finn-b-M13_ANKYLOSPON_STRICT	MR Egger	6	-0.00195106	0.0109185	0.866864	-0.0233514	0.0194492	0.998051	0.976919	1.01964	0.97656
finn-b-M13_ANKYLOSPON_STRICT	ebi-a-GCST90001932	CD127 on CD45RA+ CD4+ T cell || id:ebi-a-GCST90001932	Ankylosing spondylitis, strict definition || id:finn-b-M13_ANKYLOSPON_STRICT	MR Egger	6	0.0215357	0.0114987	0.134381	-0.00100163	0.0440731	1.02177	0.998999	1.04506	0.97656
finn-b-M13_ANKYLOSPON_STRICT	ebi-a-GCST90001938	CD25 on CD39+ resting CD4 regulatory T cell || id:ebi-a-GCST90001938	Ankylosing spondylitis, strict definition || id:finn-b-M13_ANKYLOSPON_STRICT	MR Egger	6	0.00228072	0.0102848	0.835365	-0.0178775	0.022439	1.00228	0.982281	1.02269	0.97656
finn-b-M13_ANKYLOSPON_STRICT	ebi-a-GCST90001955	CD33 on Immature Myeloid-Derived Suppressor Cells || id:ebi-a-GCST90001955	Ankylosing spondylitis, strict definition || id:finn-b-M13_ANKYLOSPON_STRICT	MR Egger	6	0.0153196	0.015792	0.386937	-0.0156328	0.046272	1.01544	0.984489	1.04736	0.97656
finn-b-M13_ANKYLOSPON_STRICT	ebi-a-GCST90002019	CD14 on Monocytic Myeloid-Derived Suppressor Cells || id:ebi-a-GCST90002019	Ankylosing spondylitis, strict definition || id:finn-b-M13_ANKYLOSPON_STRICT	MR Egger	6	0.00802645	0.0152989	0.627565	-0.0219595	0.0380124	1.00806	0.97828	1.03874	0.97656
finn-b-M13_ANKYLOSPON_STRICT	ebi-a-GCST90002020	CD14 on CD33+ HLA DR+ CD14dim || id:ebi-a-GCST90002020	Ankylosing spondylitis, strict definition || id:finn-b-M13_ANKYLOSPON_STRICT	MR Egger	6	-0.0133809	0.0150905	0.42533	-0.0429584	0.0161965	0.986708	0.957951	1.01633	0.97656
finn-b-M13_ANKYLOSPON_STRICT	ebi-a-GCST90002021	CD14 on CD33dim HLA DR+ CD11b+ || id:ebi-a-GCST90002021	Ankylosing spondylitis, strict definition || id:finn-b-M13_ANKYLOSPON_STRICT	MR Egger	6	0.0296564	0.0152512	0.123732	-0.000235923	0.0595488	1.0301	0.999764	1.06136	0.97656
finn-b-M13_ANKYLOSPON_STRICT	ebi-a-GCST90002036	CD80 on CD62L+ myeloid Dendritic Cell || id:ebi-a-GCST90002036	Ankylosing spondylitis, strict definition || id:finn-b-M13_ANKYLOSPON_STRICT	MR Egger	6	-0.00986178	0.0115514	0.441365	-0.0325025	0.012779	0.990187	0.96802	1.01286	0.97656
finn-b-M13_ANKYLOSPON_STRICT	ebi-a-GCST90002062	CD4 on CD28+ CD4+ T cell || id:ebi-a-GCST90002062	Ankylosing spondylitis, strict definition || id:finn-b-M13_ANKYLOSPON_STRICT	MR Egger	6	0.0324631	0.01233	0.0580131	0.00829621	0.05663	1.033	1.00833	1.05826	0.97656
finn-b-M13_ANKYLOSPON_STRICT	ebi-a-GCST90002087	CD11c on myeloid Dendritic Cell || id:ebi-a-GCST90002087	Ankylosing spondylitis, strict definition || id:finn-b-M13_ANKYLOSPON_STRICT	MR Egger	6	-0.00718576	0.0178638	0.708066	-0.0421987	0.0278272	0.99284	0.958679	1.02822	0.97656
finn-b-M13_ANKYLOSPON_STRICT	ebi-a-GCST90002088	CD11c on CD62L+ myeloid Dendritic Cell || id:ebi-a-GCST90002088	Ankylosing spondylitis, strict definition || id:finn-b-M13_ANKYLOSPON_STRICT	MR Egger	6	-0.00549764	0.0173923	0.767736	-0.0395865	0.0285912	0.994517	0.961187	1.029	0.97656
finn-b-M13_ANKYLOSPON_STRICT	ebi-a-GCST90002089	CD11c on monocyte || id:ebi-a-GCST90002089	Ankylosing spondylitis, strict definition || id:finn-b-M13_ANKYLOSPON_STRICT	MR Egger	6	-0.016642	0.0133647	0.281017	-0.0428368	0.0095529	0.983496	0.958068	1.0096	0.97656
finn-b-M13_ANKYLOSPON_STRICT	ebi-a-GCST90002104	HLA DR on myeloid Dendritic Cell || id:ebi-a-GCST90002104	Ankylosing spondylitis, strict definition || id:finn-b-M13_ANKYLOSPON_STRICT	MR Egger	5	-0.00936841	0.0642558	0.893326	-0.13531	0.116573	0.990675	0.873445	1.12364	0.979004
finn-b-M13_ANKYLOSPON_STRICT	ebi-a-GCST90002114	HLA DR on HLA DR+ CD4+ T cell || id:ebi-a-GCST90002114	Ankylosing spondylitis, strict definition || id:finn-b-M13_ANKYLOSPON_STRICT	MR Egger	6	-0.000380075	0.0104654	0.97277	-0.0208923	0.0201322	0.99962	0.979324	1.02034	0.998001
finn-b-M13_ANKYLOSPON_STRICT	ebi-a-GCST90001411	IgD+ CD24+ B cell %B cell || id:ebi-a-GCST90001411	Ankylosing spondylitis, strict definition || id:finn-b-M13_ANKYLOSPON_STRICT	MR Egger	6	0.0128347	0.0197566	0.551344	-0.0258882	0.0515575	1.01292	0.974444	1.05291	0.97656
finn-b-M13_ANKYLOSPON_STRICT	ebi-a-GCST90001447	IgD+ CD38+ B cell %B cell || id:ebi-a-GCST90001447	Ankylosing spondylitis, strict definition || id:finn-b-M13_ANKYLOSPON_STRICT	MR Egger	6	0.00955778	0.0147264	0.551705	-0.0193059	0.0384215	1.0096	0.980879	1.03917	0.97656
finn-b-M13_ANKYLOSPON_STRICT	ebi-a-GCST90001449	CD11c+ monocyte %monocyte || id:ebi-a-GCST90001449	Ankylosing spondylitis, strict definition || id:finn-b-M13_ANKYLOSPON_STRICT	MR Egger	6	0.00204223	0.012175	0.874927	-0.0218207	0.0259052	1.00204	0.978416	1.02624	0.977297
finn-b-M13_ANKYLOSPON_STRICT	ebi-a-GCST90001480	Resting CD4 regulatory T cell Absolute Count || id:ebi-a-GCST90001480	Ankylosing spondylitis, strict definition || id:finn-b-M13_ANKYLOSPON_STRICT	MR Egger	6	0.0214374	0.0113145	0.131039	-0.000738922	0.0436138	1.02167	0.999261	1.04458	0.97656
finn-b-M13_ANKYLOSPON_STRICT	ebi-a-GCST90001483	CD39+ resting CD4 regulatory T cell Absolute Count || id:ebi-a-GCST90001483	Ankylosing spondylitis, strict definition || id:finn-b-M13_ANKYLOSPON_STRICT	MR Egger	6	-0.00661732	0.0121686	0.615467	-0.0304678	0.0172331	0.993405	0.969992	1.01738	0.97656
finn-b-M13_ANKYLOSPON_STRICT	ebi-a-GCST90001495	CD39+ secreting CD4 regulatory T cell Absolute Count || id:ebi-a-GCST90001495	Ankylosing spondylitis, strict definition || id:finn-b-M13_ANKYLOSPON_STRICT	MR Egger	6	-0.00281205	0.0128324	0.837271	-0.0279635	0.0223394	0.997192	0.972424	1.02259	0.97656
finn-b-M13_ANKYLOSPON_STRICT	ebi-a-GCST90001527	CD33dim HLA DR+ CD11b- Absolute Count || id:ebi-a-GCST90001527	Ankylosing spondylitis, strict definition || id:finn-b-M13_ANKYLOSPON_STRICT	MR Egger	6	-0.0492289	0.0143797	0.0266943	-0.0774132	-0.0210447	0.951963	0.925507	0.979175	0.97656
finn-b-M13_ANKYLOSPON_STRICT	ebi-a-GCST90001539	Central Memory CD4+ T cell %T cell || id:ebi-a-GCST90001539	Ankylosing spondylitis, strict definition || id:finn-b-M13_ANKYLOSPON_STRICT	MR Egger	6	0.00641291	0.0130302	0.648395	-0.0191262	0.031952	1.00643	0.981056	1.03247	0.97656
finn-b-M13_ANKYLOSPON_STRICT	ebi-a-GCST90001542	Effector Memory CD4+ T cell Absolute Count || id:ebi-a-GCST90001542	Ankylosing spondylitis, strict definition || id:finn-b-M13_ANKYLOSPON_STRICT	MR Egger	6	0.00355674	0.012278	0.786454	-0.0205082	0.0276216	1.00356	0.979701	1.02801	0.97656
finn-b-M13_ANKYLOSPON_STRICT	ebi-a-GCST90001546	Terminally Differentiated CD4+ T cell %CD4+ T cell || id:ebi-a-GCST90001546	Ankylosing spondylitis, strict definition || id:finn-b-M13_ANKYLOSPON_STRICT	MR Egger	6	-0.0380418	0.0194722	0.122443	-0.0762072	0.000123602	0.962673	0.926624	1.00012	0.97656
finn-b-M13_ANKYLOSPON_STRICT	ebi-a-GCST90001555	Effector Memory CD8+ T cell %CD8+ T cell || id:ebi-a-GCST90001555	Ankylosing spondylitis, strict definition || id:finn-b-M13_ANKYLOSPON_STRICT	MR Egger	6	-0.00793345	0.00997878	0.471104	-0.0274919	0.011625	0.992098	0.972883	1.01169	0.97656
finn-b-M13_ANKYLOSPON_STRICT	ebi-a-GCST90001556	Effector Memory CD8+ T cell %T cell || id:ebi-a-GCST90001556	Ankylosing spondylitis, strict definition || id:finn-b-M13_ANKYLOSPON_STRICT	MR Egger	6	-0.0189732	0.0116985	0.180154	-0.0419023	0.00395581	0.981206	0.958963	1.00396	0.97656
finn-b-M13_ANKYLOSPON_STRICT	ebi-a-GCST90001563	Central Memory CD4-CD8- T cell Absolute Count || id:ebi-a-GCST90001563	Ankylosing spondylitis, strict definition || id:finn-b-M13_ANKYLOSPON_STRICT	MR Egger	6	0.0274452	0.0163651	0.168838	-0.00463045	0.0595208	1.02783	0.99538	1.06133	0.97656
finn-b-M13_ANKYLOSPON_STRICT	ebi-a-GCST90001571	Effector Memory CD4-CD8- T cell %T cell || id:ebi-a-GCST90001571	Ankylosing spondylitis, strict definition || id:finn-b-M13_ANKYLOSPON_STRICT	MR Egger	6	0.0139504	0.0111504	0.279075	-0.00790445	0.0358052	1.01405	0.992127	1.03645	0.97656
finn-b-M13_ANKYLOSPON_STRICT	ebi-a-GCST90001579	CD14- CD16+ monocyte Absolute Count || id:ebi-a-GCST90001579	Ankylosing spondylitis, strict definition || id:finn-b-M13_ANKYLOSPON_STRICT	MR Egger	6	-0.0254216	0.0114635	0.0908543	-0.0478901	-0.00295303	0.974899	0.953239	0.997051	0.97656
finn-b-M13_ANKYLOSPON_STRICT	ebi-a-GCST90001581	CD14- CD16- Absolute Count || id:ebi-a-GCST90001581	Ankylosing spondylitis, strict definition || id:finn-b-M13_ANKYLOSPON_STRICT	MR Egger	6	-0.0253421	0.0139449	0.143326	-0.0526741	0.00198997	0.974976	0.948689	1.00199	0.97656
finn-b-M13_ANKYLOSPON_STRICT	ebi-a-GCST90001619	HLA DR+ T cell%T cell || id:ebi-a-GCST90001619	Ankylosing spondylitis, strict definition || id:finn-b-M13_ANKYLOSPON_STRICT	MR Egger	6	0.00453931	0.0106116	0.690843	-0.0162594	0.025338	1.00455	0.983872	1.02566	0.97656
finn-b-M13_ANKYLOSPON_STRICT	ebi-a-GCST90001646	Natural Killer %CD3- lymphocyte || id:ebi-a-GCST90001646	Ankylosing spondylitis, strict definition || id:finn-b-M13_ANKYLOSPON_STRICT	MR Egger	6	-0.0163118	0.0162048	0.371075	-0.0480732	0.0154496	0.98382	0.953064	1.01557	0.97656
finn-b-M13_ANKYLOSPON_STRICT	ebi-a-GCST90001650	HLA DR+ Natural Killer %CD3- lymphocyte || id:ebi-a-GCST90001650	Ankylosing spondylitis, strict definition || id:finn-b-M13_ANKYLOSPON_STRICT	MR Egger	6	-0.0294719	0.0119464	0.0691686	-0.0528869	-0.00605693	0.970958	0.948487	0.993961	0.97656
finn-b-M13_ANKYLOSPON_STRICT	ebi-a-GCST90001695	CD45RA- CD28- CD8+ T cell Absolute Count || id:ebi-a-GCST90001695	Ankylosing spondylitis, strict definition || id:finn-b-M13_ANKYLOSPON_STRICT	MR Egger	6	0.771198	2.02433	0.722599	-3.19649	4.73889	2.16235	0.0409054	114.307	0.97656
finn-b-M13_ANKYLOSPON_STRICT	ebi-a-GCST90001709	BAFF-R on IgD+ CD38dim B cell || id:ebi-a-GCST90001709	Ankylosing spondylitis, strict definition || id:finn-b-M13_ANKYLOSPON_STRICT	MR Egger	6	0.00969223	0.0112574	0.437806	-0.0123722	0.0317567	1.00974	0.987704	1.03227	0.97656
finn-b-M13_ANKYLOSPON_STRICT	ebi-a-GCST90001716	BAFF-R on naive-mature B cell || id:ebi-a-GCST90001716	Ankylosing spondylitis, strict definition || id:finn-b-M13_ANKYLOSPON_STRICT	MR Egger	6	0.0120224	0.0112971	0.347212	-0.0101198	0.0341646	1.01209	0.989931	1.03475	0.97656
finn-b-M13_ANKYLOSPON_STRICT	ebi-a-GCST90001717	BAFF-R on unswitched memory B cell || id:ebi-a-GCST90001717	Ankylosing spondylitis, strict definition || id:finn-b-M13_ANKYLOSPON_STRICT	MR Egger	6	0.0111199	0.0112894	0.380394	-0.0110073	0.0332471	1.01118	0.989053	1.03381	0.97656
finn-b-M13_ANKYLOSPON_STRICT	ebi-a-GCST90001730	CD19 on IgD+ CD38dim B cell || id:ebi-a-GCST90001730	Ankylosing spondylitis, strict definition || id:finn-b-M13_ANKYLOSPON_STRICT	MR Egger	6	-0.00701965	0.0124553	0.60313	-0.031432	0.0173927	0.993005	0.969057	1.01754	0.97656
finn-b-M13_ANKYLOSPON_STRICT	ebi-a-GCST90001732	CD19 on IgD- CD27- B cell || id:ebi-a-GCST90001732	Ankylosing spondylitis, strict definition || id:finn-b-M13_ANKYLOSPON_STRICT	MR Egger	6	0.00274941	0.0138568	0.852396	-0.02441	0.0299088	1.00275	0.975886	1.03036	0.97656
finn-b-M13_ANKYLOSPON_STRICT	ebi-a-GCST90001744	CD20 on CD20- CD38- B cell || id:ebi-a-GCST90001744	Ankylosing spondylitis, strict definition || id:finn-b-M13_ANKYLOSPON_STRICT	MR Egger	6	0.0222354	0.0262753	0.445071	-0.0292641	0.0737349	1.02248	0.97116	1.07652	0.97656
finn-b-M13_ANKYLOSPON_STRICT	ebi-a-GCST90001746	CD20 on IgD+ CD24+ B cell || id:ebi-a-GCST90001746	Ankylosing spondylitis, strict definition || id:finn-b-M13_ANKYLOSPON_STRICT	MR Egger	6	-0.0329423	0.0108173	0.0382025	-0.0541443	-0.0117403	0.967594	0.947295	0.988328	0.97656
finn-b-M13_ANKYLOSPON_STRICT	ebi-a-GCST90001749	CD20 on IgD+ CD38- naive B cell || id:ebi-a-GCST90001749	Ankylosing spondylitis, strict definition || id:finn-b-M13_ANKYLOSPON_STRICT	MR Egger	6	-0.0230523	0.0303635	0.490008	-0.0825648	0.0364603	0.977211	0.920752	1.03713	0.97656
finn-b-M13_ANKYLOSPON_STRICT	ebi-a-GCST90001768	CD24 on IgD+ CD38+ B cell || id:ebi-a-GCST90001768	Ankylosing spondylitis, strict definition || id:finn-b-M13_ANKYLOSPON_STRICT	MR Egger	6	-0.0218918	0.0107334	0.110996	-0.0429293	-0.000854257	0.978346	0.957979	0.999146	0.97656
finn-b-M13_ANKYLOSPON_STRICT	ebi-a-GCST90001771	CD24 on memory B cell || id:ebi-a-GCST90001771	Ankylosing spondylitis, strict definition || id:finn-b-M13_ANKYLOSPON_STRICT	MR Egger	6	-0.0126679	0.0109421	0.311397	-0.0341144	0.00877856	0.987412	0.966461	1.00882	0.97656
finn-b-M13_ANKYLOSPON_STRICT	ebi-a-GCST90001795	CD25 on transitional B cell || id:ebi-a-GCST90001795	Ankylosing spondylitis, strict definition || id:finn-b-M13_ANKYLOSPON_STRICT	MR Egger	6	-0.00544604	0.0105639	0.633364	-0.0261513	0.0152592	0.994569	0.974188	1.01538	0.97656
finn-b-M13_ANKYLOSPON_STRICT	ebi-a-GCST90001806	CD27 on unswitched memory B cell || id:ebi-a-GCST90001806	Ankylosing spondylitis, strict definition || id:finn-b-M13_ANKYLOSPON_STRICT	MR Egger	6	-0.00438493	0.0156125	0.792746	-0.0349854	0.0262155	0.995625	0.96562	1.02656	0.97656
finn-b-M13_ANKYLOSPON_STRICT	ebi-a-GCST90001817	CD38 on Plasma Blast-Plasma Cell || id:ebi-a-GCST90001817	Ankylosing spondylitis, strict definition || id:finn-b-M13_ANKYLOSPON_STRICT	MR Egger	6	0.00131745	0.00968141	0.898332	-0.0176581	0.020293	1.00132	0.982497	1.0205	0.979004
finn-b-M13_ANKYLOSPON_STRICT	ebi-a-GCST90001821	IgD on IgD+ CD24- B cell || id:ebi-a-GCST90001821	Ankylosing spondylitis, strict definition || id:finn-b-M13_ANKYLOSPON_STRICT	MR Egger	6	-0.013931	0.0111058	0.277998	-0.0356984	0.00783632	0.986166	0.964931	1.00787	0.97656
finn-b-M13_ANKYLOSPON_STRICT	ebi-a-GCST90001822	IgD on IgD+ CD38- B cell || id:ebi-a-GCST90001822	Ankylosing spondylitis, strict definition || id:finn-b-M13_ANKYLOSPON_STRICT	MR Egger	6	-0.030912	0.0109198	0.0473053	-0.0523147	-0.00950924	0.969561	0.94903	0.990536	0.97656
finn-b-M13_ANKYLOSPON_STRICT	ebi-a-GCST90001833	CD62L on CD62L+ Dendritic Cell || id:ebi-a-GCST90001833	Ankylosing spondylitis, strict definition || id:finn-b-M13_ANKYLOSPON_STRICT	MR Egger	6	-0.0059521	0.012406	0.656441	-0.0302678	0.0183636	0.994066	0.970186	1.01853	0.97656
finn-b-M13_ANKYLOSPON_STRICT	ebi-a-GCST90001858	CD3 on CD45RA+ CD4+ T cell || id:ebi-a-GCST90001858	Ankylosing spondylitis, strict definition || id:finn-b-M13_ANKYLOSPON_STRICT	MR Egger	6	-0.00657036	0.0121198	0.616525	-0.0303252	0.0171844	0.993451	0.97013	1.01733	0.97656
finn-b-M13_ANKYLOSPON_STRICT	ebi-a-GCST90001862	CD3 on CD28+ CD4-CD8- T cell || id:ebi-a-GCST90001862	Ankylosing spondylitis, strict definition || id:finn-b-M13_ANKYLOSPON_STRICT	MR Egger	6	-0.00767907	0.0115748	0.543338	-0.0303657	0.0150076	0.99235	0.970091	1.01512	0.97656
finn-b-M13_ANKYLOSPON_STRICT	ebi-a-GCST90001950	CD33 on Granulocytic Myeloid-Derived Suppressor Cells || id:ebi-a-GCST90001950	Ankylosing spondylitis, strict definition || id:finn-b-M13_ANKYLOSPON_STRICT	MR Egger	6	0.0167088	0.0170008	0.38134	-0.0166128	0.0500303	1.01685	0.983524	1.0513	0.97656
finn-b-M13_ANKYLOSPON_STRICT	ebi-a-GCST90001953	CD33 on CD33dim HLA DR- || id:ebi-a-GCST90001953	Ankylosing spondylitis, strict definition || id:finn-b-M13_ANKYLOSPON_STRICT	MR Egger	6	0.0064875	0.0188285	0.74778	-0.0304163	0.0433913	1.00651	0.970042	1.04435	0.97656
finn-b-M13_ANKYLOSPON_STRICT	ebi-a-GCST90001986	CD14 on CD14+ CD16- monocyte || id:ebi-a-GCST90001986	Ankylosing spondylitis, strict definition || id:finn-b-M13_ANKYLOSPON_STRICT	MR Egger	6	-0.010152	0.01059	0.392028	-0.0309085	0.0106044	0.989899	0.969564	1.01066	0.97656
finn-b-M13_ANKYLOSPON_STRICT	ebi-a-GCST90001989	CD40 on CD14- CD16+ monocyte || id:ebi-a-GCST90001989	Ankylosing spondylitis, strict definition || id:finn-b-M13_ANKYLOSPON_STRICT	MR Egger	6	0.00888097	0.0118001	0.493546	-0.0142471	0.0320091	1.00892	0.985854	1.03253	0.97656
finn-b-M13_ANKYLOSPON_STRICT	ebi-a-GCST90002017	CCR2 on monocyte || id:ebi-a-GCST90002017	Ankylosing spondylitis, strict definition || id:finn-b-M13_ANKYLOSPON_STRICT	MR Egger	6	-0.015932	0.0121165	0.258858	-0.0396803	0.00781622	0.984194	0.961097	1.00785	0.97656
finn-b-M13_ANKYLOSPON_STRICT	ebi-a-GCST90002024	CD4 on naive CD4+ T cell || id:ebi-a-GCST90002024	Ankylosing spondylitis, strict definition || id:finn-b-M13_ANKYLOSPON_STRICT	MR Egger	6	0.0370332	0.0183677	0.113989	0.00103242	0.0730339	1.03773	1.00103	1.07577	0.97656
finn-b-M13_ANKYLOSPON_STRICT	ebi-a-GCST90002037	CD80 on plasmacytoid Dendritic Cell || id:ebi-a-GCST90002037	Ankylosing spondylitis, strict definition || id:finn-b-M13_ANKYLOSPON_STRICT	MR Egger	6	-0.0105463	0.0119432	0.427093	-0.033955	0.0128624	0.989509	0.966615	1.01295	0.97656
finn-b-M13_ANKYLOSPON_STRICT	ebi-a-GCST90002038	CD80 on CD62L+ plasmacytoid Dendritic Cell || id:ebi-a-GCST90002038	Ankylosing spondylitis, strict definition || id:finn-b-M13_ANKYLOSPON_STRICT	MR Egger	6	-0.0114954	0.0119432	0.390303	-0.0349041	0.0119133	0.98857	0.965698	1.01198	0.97656
finn-b-M13_ANKYLOSPON_STRICT	ebi-a-GCST90002042	CD45 on CD33+ HLA DR+ CD14- || id:ebi-a-GCST90002042	Ankylosing spondylitis, strict definition || id:finn-b-M13_ANKYLOSPON_STRICT	MR Egger	6	-9.01e-05	0.0158885	0.995745	-0.0312317	0.0310514	0.99991	0.969251	1.03154	0.998001
finn-b-M13_ANKYLOSPON_STRICT	ebi-a-GCST90002080	SSC-A on T cell || id:ebi-a-GCST90002080	Ankylosing spondylitis, strict definition || id:finn-b-M13_ANKYLOSPON_STRICT	MR Egger	6	-0.0184972	0.0159106	0.309637	-0.049682	0.0126876	0.981673	0.951532	1.01277	0.97656
finn-b-M13_ANKYLOSPON_STRICT	ebi-a-GCST90002100	CD45RA on naive CD8+ T cell || id:ebi-a-GCST90002100	Ankylosing spondylitis, strict definition || id:finn-b-M13_ANKYLOSPON_STRICT	MR Egger	6	0.00966585	0.0132837	0.507135	-0.0163702	0.0357019	1.00971	0.983763	1.03635	0.97656
finn-b-M13_ANKYLOSPON_STRICT	ebi-a-GCST90002112	HLA DR on CD33- HLA DR+ || id:ebi-a-GCST90002112	Ankylosing spondylitis, strict definition || id:finn-b-M13_ANKYLOSPON_STRICT	MR Egger	5	-0.0388051	0.0431514	0.434781	-0.123382	0.0457717	0.961938	0.883926	1.04684	0.97656
finn-b-M13_ANKYLOSPON_STRICT	ebi-a-GCST90001446	IgD- CD38- B cell Absolute Count || id:ebi-a-GCST90001446	Ankylosing spondylitis, strict definition || id:finn-b-M13_ANKYLOSPON_STRICT	MR Egger	6	-0.0118068	0.0117795	0.372905	-0.0348946	0.0112809	0.988263	0.965707	1.01134	0.97656
finn-b-M13_ANKYLOSPON_STRICT	ebi-a-GCST90001458	Myeloid Dendritic Cell Absolute Count || id:ebi-a-GCST90001458	Ankylosing spondylitis, strict definition || id:finn-b-M13_ANKYLOSPON_STRICT	MR Egger	6	0.00520097	0.0129583	0.708672	-0.0201973	0.0305993	1.00521	0.980005	1.03107	0.97656
finn-b-M13_ANKYLOSPON_STRICT	ebi-a-GCST90001466	CD86+ plasmacytoid Dendritic Cell Absolute Count || id:ebi-a-GCST90001466	Ankylosing spondylitis, strict definition || id:finn-b-M13_ANKYLOSPON_STRICT	MR Egger	6	-0.0012993	0.0135565	0.928255	-0.0278701	0.0252715	0.998702	0.972515	1.02559	0.987235
finn-b-M13_ANKYLOSPON_STRICT	ebi-a-GCST90001491	CD39+ activated CD4 regulatory T cell %CD4 regulatory T cell || id:ebi-a-GCST90001491	Ankylosing spondylitis, strict definition || id:finn-b-M13_ANKYLOSPON_STRICT	MR Egger	6	-0.0161777	0.0125275	0.266146	-0.0407317	0.00837626	0.983952	0.960087	1.00841	0.97656
finn-b-M13_ANKYLOSPON_STRICT	ebi-a-GCST90001535	CD45RA- CD4+ T cell %CD4+ T cell || id:ebi-a-GCST90001535	Ankylosing spondylitis, strict definition || id:finn-b-M13_ANKYLOSPON_STRICT	MR Egger	6	-0.00838947	0.0113945	0.502411	-0.0307228	0.0139438	0.991646	0.969744	1.01404	0.97656
finn-b-M13_ANKYLOSPON_STRICT	ebi-a-GCST90001595	CD4+CD8+ T cell %T cell || id:ebi-a-GCST90001595	Ankylosing spondylitis, strict definition || id:finn-b-M13_ANKYLOSPON_STRICT	MR Egger	6	-0.0347758	0.011154	0.0356024	-0.0566376	-0.012914	0.965822	0.944936	0.987169	0.97656
finn-b-M13_ANKYLOSPON_STRICT	ebi-a-GCST90001596	CD8dim T cell Absolute Count || id:ebi-a-GCST90001596	Ankylosing spondylitis, strict definition || id:finn-b-M13_ANKYLOSPON_STRICT	MR Egger	6	0.00998173	0.0145097	0.529312	-0.0184574	0.0384208	1.01003	0.981712	1.03917	0.97656
finn-b-M13_ANKYLOSPON_STRICT	ebi-a-GCST90001599	CD4-CD8- T cell %T cell || id:ebi-a-GCST90001599	Ankylosing spondylitis, strict definition || id:finn-b-M13_ANKYLOSPON_STRICT	MR Egger	6	0.0218656	0.0114045	0.127671	-0.000487251	0.0442184	1.02211	0.999513	1.04521	0.97656
finn-b-M13_ANKYLOSPON_STRICT	ebi-a-GCST90001623	Natural Killer T %lymphocyte || id:ebi-a-GCST90001623	Ankylosing spondylitis, strict definition || id:finn-b-M13_ANKYLOSPON_STRICT	MR Egger	6	-0.0115026	0.0120445	0.393656	-0.0351098	0.0121047	0.988563	0.965499	1.01218	0.97656
finn-b-M13_ANKYLOSPON_STRICT	ebi-a-GCST90001633	CD8dim Natural Killer T Absolute Count || id:ebi-a-GCST90001633	Ankylosing spondylitis, strict definition || id:finn-b-M13_ANKYLOSPON_STRICT	MR Egger	6	0.00654304	0.0113355	0.594725	-0.0156746	0.0287607	1.00656	0.984448	1.02918	0.97656
finn-b-M13_ANKYLOSPON_STRICT	ebi-a-GCST90001635	CD8dim Natural Killer T %lymphocyte || id:ebi-a-GCST90001635	Ankylosing spondylitis, strict definition || id:finn-b-M13_ANKYLOSPON_STRICT	MR Egger	6	0.000954274	0.0113591	0.937085	-0.0213096	0.0232182	1.00095	0.978916	1.02349	0.987235
finn-b-M13_ANKYLOSPON_STRICT	ebi-a-GCST90001644	B cell %lymphocyte || id:ebi-a-GCST90001644	Ankylosing spondylitis, strict definition || id:finn-b-M13_ANKYLOSPON_STRICT	MR Egger	6	0.00340301	0.0176871	0.856802	-0.0312636	0.0380696	1.00341	0.96922	1.0388	0.97656
finn-b-M13_ANKYLOSPON_STRICT	ebi-a-GCST90001664	CD28+ CD45RA+ CD8dim T cell %T cell || id:ebi-a-GCST90001664	Ankylosing spondylitis, strict definition || id:finn-b-M13_ANKYLOSPON_STRICT	MR Egger	6	-0.0113488	0.011018	0.361201	-0.0329441	0.0102464	0.988715	0.967593	1.0103	0.97656
finn-b-M13_ANKYLOSPON_STRICT	ebi-a-GCST90001668	CD28+ CD45RA- CD8dim T cell %CD8dim T cell || id:ebi-a-GCST90001668	Ankylosing spondylitis, strict definition || id:finn-b-M13_ANKYLOSPON_STRICT	MR Egger	6	-0.0192065	0.0113622	0.166218	-0.0414764	0.00306345	0.980977	0.959372	1.00307	0.97656
finn-b-M13_ANKYLOSPON_STRICT	ebi-a-GCST90001671	CD39+ CD8+ T cell %CD8+ T cell || id:ebi-a-GCST90001671	Ankylosing spondylitis, strict definition || id:finn-b-M13_ANKYLOSPON_STRICT	MR Egger	6	-0.0121609	0.0161519	0.493392	-0.0438186	0.0194969	0.987913	0.957128	1.01969	0.97656
finn-b-M13_ANKYLOSPON_STRICT	ebi-a-GCST90001684	CD127- CD8+ T cell Absolute Count || id:ebi-a-GCST90001684	Ankylosing spondylitis, strict definition || id:finn-b-M13_ANKYLOSPON_STRICT	MR Egger	6	0.00534803	0.0316872	0.874164	-0.0567589	0.067455	1.00536	0.944822	1.06978	0.977297
finn-b-M13_ANKYLOSPON_STRICT	ebi-a-GCST90001762	CD20 on IgD+ B cell || id:ebi-a-GCST90001762	Ankylosing spondylitis, strict definition || id:finn-b-M13_ANKYLOSPON_STRICT	MR Egger	6	-0.0211526	0.0179656	0.304311	-0.0563651	0.01406	0.97907	0.945194	1.01416	0.97656
finn-b-M13_ANKYLOSPON_STRICT	ebi-a-GCST90001763	CD20 on transitional B cell || id:ebi-a-GCST90001763	Ankylosing spondylitis, strict definition || id:finn-b-M13_ANKYLOSPON_STRICT	MR Egger	6	-0.0172091	0.0107755	0.18549	-0.038329	0.00391083	0.982938	0.962396	1.00392	0.97656
finn-b-M13_ANKYLOSPON_STRICT	ebi-a-GCST90001784	CD25 on IgD+ CD38dim B cell || id:ebi-a-GCST90001784	Ankylosing spondylitis, strict definition || id:finn-b-M13_ANKYLOSPON_STRICT	MR Egger	6	-0.00788604	0.0110374	0.514409	-0.0295194	0.0137473	0.992145	0.970912	1.01384	0.97656
finn-b-M13_ANKYLOSPON_STRICT	ebi-a-GCST90001818	CD38 on IgD+ B cell || id:ebi-a-GCST90001818	Ankylosing spondylitis, strict definition || id:finn-b-M13_ANKYLOSPON_STRICT	MR Egger	6	0.0172948	0.0108093	0.184852	-0.00389148	0.038481	1.01745	0.996116	1.03923	0.97656
finn-b-M13_ANKYLOSPON_STRICT	ebi-a-GCST90001826	IgD on unswitched memory B cell || id:ebi-a-GCST90001826	Ankylosing spondylitis, strict definition || id:finn-b-M13_ANKYLOSPON_STRICT	MR Egger	5	-0.015406	0.0233252	0.556128	-0.0611233	0.0303113	0.984712	0.940707	1.03078	0.97656
finn-b-M13_ANKYLOSPON_STRICT	ebi-a-GCST90001831	CD62L on CD62L+ myeloid Dendritic Cell || id:ebi-a-GCST90001831	Ankylosing spondylitis, strict definition || id:finn-b-M13_ANKYLOSPON_STRICT	MR Egger	6	0.00152205	0.0141903	0.919747	-0.026291	0.0293351	1.00152	0.974052	1.02977	0.985574
finn-b-M13_ANKYLOSPON_STRICT	ebi-a-GCST90001834	CD62L on monocyte || id:ebi-a-GCST90001834	Ankylosing spondylitis, strict definition || id:finn-b-M13_ANKYLOSPON_STRICT	MR Egger	6	0.00903944	0.0147405	0.572873	-0.019852	0.0379308	1.00908	0.980344	1.03866	0.97656
finn-b-M13_ANKYLOSPON_STRICT	ebi-a-GCST90001861	CD3 on CD28+ CD4+ T cell || id:ebi-a-GCST90001861	Ankylosing spondylitis, strict definition || id:finn-b-M13_ANKYLOSPON_STRICT	MR Egger	6	0.00169637	0.0143363	0.911512	-0.0264027	0.0297955	1.0017	0.973943	1.03024	0.984378
finn-b-M13_ANKYLOSPON_STRICT	ebi-a-GCST90001864	CD3 on CD28+ CD45RA+ CD8+ T cell || id:ebi-a-GCST90001864	Ankylosing spondylitis, strict definition || id:finn-b-M13_ANKYLOSPON_STRICT	MR Egger	6	-0.0223399	0.0134984	0.173268	-0.0487968	0.00411711	0.977908	0.952375	1.00413	0.97656
finn-b-M13_ANKYLOSPON_STRICT	ebi-a-GCST90001865	CD3 on CD28- CD8+ T cell || id:ebi-a-GCST90001865	Ankylosing spondylitis, strict definition || id:finn-b-M13_ANKYLOSPON_STRICT	MR Egger	6	-0.0219139	0.0146282	0.208477	-0.0505852	0.00675732	0.978324	0.950673	1.00678	0.97656
finn-b-M13_ANKYLOSPON_STRICT	ebi-a-GCST90001866	CD3 on CD39+ CD8+ T cell || id:ebi-a-GCST90001866	Ankylosing spondylitis, strict definition || id:finn-b-M13_ANKYLOSPON_STRICT	MR Egger	6	-0.0114303	0.0114089	0.373097	-0.0337918	0.0109312	0.988635	0.966773	1.01099	0.97656
finn-b-M13_ANKYLOSPON_STRICT	ebi-a-GCST90001867	CD3 on CD4+ T cell || id:ebi-a-GCST90001867	Ankylosing spondylitis, strict definition || id:finn-b-M13_ANKYLOSPON_STRICT	MR Egger	6	-4.91e-05	0.0153663	0.997605	-0.030167	0.0300689	0.999951	0.970283	1.03053	0.998001
finn-b-M13_ANKYLOSPON_STRICT	ebi-a-GCST90001871	HVEM on T cell || id:ebi-a-GCST90001871	Ankylosing spondylitis, strict definition || id:finn-b-M13_ANKYLOSPON_STRICT	MR Egger	6	0.0172205	0.0168337	0.36415	-0.0157736	0.0502145	1.01737	0.98435	1.0515	0.97656
finn-b-M13_ANKYLOSPON_STRICT	ebi-a-GCST90001874	HVEM on Terminally Differentiated CD8+ T cell || id:ebi-a-GCST90001874	Ankylosing spondylitis, strict definition || id:finn-b-M13_ANKYLOSPON_STRICT	MR Egger	6	0.0181598	0.0166133	0.335771	-0.0144023	0.0507219	1.01833	0.985701	1.05203	0.97656
finn-b-M13_ANKYLOSPON_STRICT	ebi-a-GCST90001880	HVEM on CD45RA- CD4+ T cell || id:ebi-a-GCST90001880	Ankylosing spondylitis, strict definition || id:finn-b-M13_ANKYLOSPON_STRICT	MR Egger	6	0.0006416	0.0167324	0.97125	-0.032154	0.0334372	1.00064	0.968357	1.034	0.998001
finn-b-M13_ANKYLOSPON_STRICT	ebi-a-GCST90001891	CD28 on CD45RA- CD4 not regulatory T cell || id:ebi-a-GCST90001891	Ankylosing spondylitis, strict definition || id:finn-b-M13_ANKYLOSPON_STRICT	MR Egger	6	-0.00537509	0.0116316	0.668019	-0.0281731	0.0174229	0.994639	0.97222	1.01758	0.97656
finn-b-M13_ANKYLOSPON_STRICT	ebi-a-GCST90001896	CD28 on CD28+ CD45RA+ CD8+ T cell || id:ebi-a-GCST90001896	Ankylosing spondylitis, strict definition || id:finn-b-M13_ANKYLOSPON_STRICT	MR Egger	6	-0.0229357	0.0143071	0.184175	-0.0509775	0.00510616	0.977325	0.9503	1.00512	0.97656
finn-b-M13_ANKYLOSPON_STRICT	ebi-a-GCST90001911	CD45 on Natural Killer || id:ebi-a-GCST90001911	Ankylosing spondylitis, strict definition || id:finn-b-M13_ANKYLOSPON_STRICT	MR Egger	6	0.000702363	0.0116884	0.954966	-0.022207	0.0236117	1.0007	0.978038	1.02389	0.996728
finn-b-M13_ANKYLOSPON_STRICT	ebi-a-GCST90001917	CD45 on CD8+ T cell || id:ebi-a-GCST90001917	Ankylosing spondylitis, strict definition || id:finn-b-M13_ANKYLOSPON_STRICT	MR Egger	6	-0.0176442	0.0104362	0.166162	-0.0380991	0.00281078	0.982511	0.962617	1.00281	0.97656
finn-b-M13_ANKYLOSPON_STRICT	ebi-a-GCST90001921	CD45 on HLA DR+ CD8+ T cell || id:ebi-a-GCST90001921	Ankylosing spondylitis, strict definition || id:finn-b-M13_ANKYLOSPON_STRICT	MR Egger	6	0.00115227	0.0113033	0.923709	-0.0210023	0.0233068	1.00115	0.979217	1.02358	0.985657
finn-b-M13_ANKYLOSPON_STRICT	ebi-a-GCST90001934	CD25 on CD45RA+ CD4 not regulatory T cell || id:ebi-a-GCST90001934	Ankylosing spondylitis, strict definition || id:finn-b-M13_ANKYLOSPON_STRICT	MR Egger	6	0.00926129	0.0104666	0.426226	-0.0112533	0.0297758	1.0093	0.98881	1.03022	0.97656
finn-b-M13_ANKYLOSPON_STRICT	ebi-a-GCST90001959	CD4 on HLA DR+ CD4+ T cell || id:ebi-a-GCST90001959	Ankylosing spondylitis, strict definition || id:finn-b-M13_ANKYLOSPON_STRICT	MR Egger	6	0.0328088	0.0183991	0.149133	-0.00325356	0.0688711	1.03335	0.996752	1.0713	0.97656
finn-b-M13_ANKYLOSPON_STRICT	ebi-a-GCST90001967	FSC-A on CD14+ monocyte || id:ebi-a-GCST90001967	Ankylosing spondylitis, strict definition || id:finn-b-M13_ANKYLOSPON_STRICT	MR Egger	6	-0.00878239	0.0114634	0.486315	-0.0312507	0.013686	0.991256	0.969233	1.01378	0.97656
finn-b-M13_ANKYLOSPON_STRICT	ebi-a-GCST90001983	CD14 on CD14+ CD16+ monocyte || id:ebi-a-GCST90001983	Ankylosing spondylitis, strict definition || id:finn-b-M13_ANKYLOSPON_STRICT	MR Egger	6	-0.00357795	0.0124157	0.787524	-0.0279127	0.0207568	0.996428	0.972473	1.02097	0.97656
finn-b-M13_ANKYLOSPON_STRICT	ebi-a-GCST90002015	CCR2 on plasmacytoid Dendritic Cell || id:ebi-a-GCST90002015	Ankylosing spondylitis, strict definition || id:finn-b-M13_ANKYLOSPON_STRICT	MR Egger	6	0.0137665	0.0118705	0.310668	-0.00949963	0.0370327	1.01386	0.990545	1.03773	0.97656
finn-b-M13_ANKYLOSPON_STRICT	ebi-a-GCST90002025	CD4 on Effector Memory CD4+ T cell || id:ebi-a-GCST90002025	Ankylosing spondylitis, strict definition || id:finn-b-M13_ANKYLOSPON_STRICT	MR Egger	6	0.0229301	0.0149474	0.199799	-0.00636674	0.052227	1.0232	0.993653	1.05361	0.97656
finn-b-M13_ANKYLOSPON_STRICT	ebi-a-GCST90002026	CD4 on Terminally Differentiated CD4+ T cell || id:ebi-a-GCST90002026	Ankylosing spondylitis, strict definition || id:finn-b-M13_ANKYLOSPON_STRICT	MR Egger	6	0.0151228	0.0129482	0.307697	-0.0102558	0.0405014	1.01524	0.989797	1.04133	0.97656
finn-b-M13_ANKYLOSPON_STRICT	ebi-a-GCST90002029	CD39 on CD39+ CD8+ T cell || id:ebi-a-GCST90002029	Ankylosing spondylitis, strict definition || id:finn-b-M13_ANKYLOSPON_STRICT	MR Egger	6	-0.013031	0.0111358	0.30689	-0.0348573	0.00879525	0.987054	0.965743	1.00883	0.97656
finn-b-M13_ANKYLOSPON_STRICT	ebi-a-GCST90002054	CD8 on Central Memory CD8+ T cell || id:ebi-a-GCST90002054	Ankylosing spondylitis, strict definition || id:finn-b-M13_ANKYLOSPON_STRICT	MR Egger	6	-0.000317824	0.0116239	0.979497	-0.0231007	0.022465	0.999682	0.977164	1.02272	0.998001
finn-b-M13_ANKYLOSPON_STRICT	ebi-a-GCST90002058	CD8 on CD8+ T cell || id:ebi-a-GCST90002058	Ankylosing spondylitis, strict definition || id:finn-b-M13_ANKYLOSPON_STRICT	MR Egger	5	-0.00674767	0.0272517	0.820419	-0.0601611	0.0466657	0.993275	0.941613	1.04777	0.97656
finn-b-M13_ANKYLOSPON_STRICT	ebi-a-GCST90002061	CD4 on CD39+ CD4+ T cell || id:ebi-a-GCST90002061	Ankylosing spondylitis, strict definition || id:finn-b-M13_ANKYLOSPON_STRICT	MR Egger	6	0.0144161	0.0175767	0.458173	-0.0200342	0.0488665	1.01452	0.980165	1.05008	0.97656
finn-b-M13_ANKYLOSPON_STRICT	ebi-a-GCST90002083	SSC-A on HLA DR+ T cell || id:ebi-a-GCST90002083	Ankylosing spondylitis, strict definition || id:finn-b-M13_ANKYLOSPON_STRICT	MR Egger	6	-0.00399494	0.0217865	0.863429	-0.0466964	0.0387066	0.996013	0.954377	1.03947	0.97656
finn-b-M13_ANKYLOSPON_STRICT	ebi-a-GCST90002085	SSC-A on HLA DR+ CD4+ T cell || id:ebi-a-GCST90002085	Ankylosing spondylitis, strict definition || id:finn-b-M13_ANKYLOSPON_STRICT	MR Egger	6	-0.0131495	0.0126716	0.358013	-0.037986	0.0116869	0.986937	0.962726	1.01176	0.97656
finn-b-M13_ANKYLOSPON_STRICT	ebi-a-GCST90002121	CD8 on CD39+ CD8+ T cell || id:ebi-a-GCST90002121	Ankylosing spondylitis, strict definition || id:finn-b-M13_ANKYLOSPON_STRICT	MR Egger	6	0.0314676	0.0145985	0.0973751	0.00285453	0.0600807	1.03197	1.00286	1.06192	0.97656
finn-b-M13_ANKYLOSPON_STRICT	ebi-a-GCST90001444	CD20- CD38- B cell %lymphocyte || id:ebi-a-GCST90001444	Ankylosing spondylitis, strict definition || id:finn-b-M13_ANKYLOSPON_STRICT	MR Egger	6	-3.79e-05	0.0107	0.997341	-0.0210098	0.020934	0.999962	0.979209	1.02115	0.998001
finn-b-M13_ANKYLOSPON_STRICT	ebi-a-GCST90001462	CD62L- Dendritic Cell Absolute Count || id:ebi-a-GCST90001462	Ankylosing spondylitis, strict definition || id:finn-b-M13_ANKYLOSPON_STRICT	MR Egger	6	0.00393677	0.0129242	0.775858	-0.0213946	0.0292682	1.00394	0.978833	1.0297	0.97656
finn-b-M13_ANKYLOSPON_STRICT	ebi-a-GCST90001482	Resting CD4 regulatory T cell %CD4+ T cell || id:ebi-a-GCST90001482	Ankylosing spondylitis, strict definition || id:finn-b-M13_ANKYLOSPON_STRICT	MR Egger	6	0.0177094	0.0111459	0.18729	-0.00413664	0.0395555	1.01787	0.995872	1.04035	0.97656
finn-b-M13_ANKYLOSPON_STRICT	ebi-a-GCST90001485	CD39+ resting CD4 regulatory T cell %CD4 regulatory T cell || id:ebi-a-GCST90001485	Ankylosing spondylitis, strict definition || id:finn-b-M13_ANKYLOSPON_STRICT	MR Egger	6	-0.00981079	0.0119406	0.457435	-0.0332143	0.0135927	0.990237	0.967331	1.01369	0.97656
finn-b-M13_ANKYLOSPON_STRICT	ebi-a-GCST90001490	CD39+ activated CD4 regulatory T cell %activated CD4 regulatory T cell || id:ebi-a-GCST90001490	Ankylosing spondylitis, strict definition || id:finn-b-M13_ANKYLOSPON_STRICT	MR Egger	6	-0.0127882	0.0125062	0.364327	-0.0373003	0.0117238	0.987293	0.963387	1.01179	0.97656
finn-b-M13_ANKYLOSPON_STRICT	ebi-a-GCST90001503	Activated & secreting CD4 regulatory T cell %CD4+ T cell || id:ebi-a-GCST90001503	Ankylosing spondylitis, strict definition || id:finn-b-M13_ANKYLOSPON_STRICT	MR Egger	6	0.00590834	0.0135133	0.684518	-0.0205777	0.0323944	1.00593	0.979633	1.03292	0.97656
finn-b-M13_ANKYLOSPON_STRICT	ebi-a-GCST90001512	CD25++ CD45RA- CD4 not regulatory T cell %T cell || id:ebi-a-GCST90001512	Ankylosing spondylitis, strict definition || id:finn-b-M13_ANKYLOSPON_STRICT	MR Egger	6	-0.0179521	0.0156352	0.31489	-0.0485972	0.012693	0.982208	0.952565	1.01277	0.97656
finn-b-M13_ANKYLOSPON_STRICT	ebi-a-GCST90001524	Granulocytic Myeloid-Derived Suppressor Cells Absolute Count || id:ebi-a-GCST90001524	Ankylosing spondylitis, strict definition || id:finn-b-M13_ANKYLOSPON_STRICT	MR Egger	6	-0.00500321	0.0143968	0.745715	-0.0332209	0.0232145	0.995009	0.967325	1.02349	0.97656
finn-b-M13_ANKYLOSPON_STRICT	ebi-a-GCST90001543	Effector Memory CD4+ T cell %CD4+ T cell || id:ebi-a-GCST90001543	Ankylosing spondylitis, strict definition || id:finn-b-M13_ANKYLOSPON_STRICT	MR Egger	6	-0.0138202	0.0173851	0.471149	-0.0478949	0.0202545	0.986275	0.953234	1.02046	0.97656
finn-b-M13_ANKYLOSPON_STRICT	ebi-a-GCST90001551	Naive CD8+ T cell Absolute Count || id:ebi-a-GCST90001551	Ankylosing spondylitis, strict definition || id:finn-b-M13_ANKYLOSPON_STRICT	MR Egger	6	0.014741	0.0189478	0.480031	-0.0223968	0.0518788	1.01485	0.977852	1.05325	0.97656
finn-b-M13_ANKYLOSPON_STRICT	ebi-a-GCST90001584	CD14- CD16+ monocyte %monocyte || id:ebi-a-GCST90001584	Ankylosing spondylitis, strict definition || id:finn-b-M13_ANKYLOSPON_STRICT	MR Egger	6	-0.0253116	0.0110675	0.0841339	-0.0470039	-0.00361918	0.975006	0.954084	0.996387	0.97656
finn-b-M13_ANKYLOSPON_STRICT	ebi-a-GCST90001605	T cell %leukocyte || id:ebi-a-GCST90001605	Ankylosing spondylitis, strict definition || id:finn-b-M13_ANKYLOSPON_STRICT	MR Egger	6	0.0107058	0.0167869	0.558318	-0.0221966	0.0436082	1.01076	0.978048	1.04457	0.97656
finn-b-M13_ANKYLOSPON_STRICT	ebi-a-GCST90001606	CD4+ T cell %leukocyte || id:ebi-a-GCST90001606	Ankylosing spondylitis, strict definition || id:finn-b-M13_ANKYLOSPON_STRICT	MR Egger	6	0.00680769	0.0143765	0.660523	-0.0213703	0.0349857	1.00683	0.978856	1.0356	0.97656
finn-b-M13_ANKYLOSPON_STRICT	ebi-a-GCST90001613	CD4-CD8- T cell %leukocyte || id:ebi-a-GCST90001613	Ankylosing spondylitis, strict definition || id:finn-b-M13_ANKYLOSPON_STRICT	MR Egger	6	0.022348	0.0112619	0.118207	0.000274651	0.0444213	1.0226	1.00027	1.04542	0.97656
finn-b-M13_ANKYLOSPON_STRICT	ebi-a-GCST90001628	HLA DR+ CD8+ T cell %T cell || id:ebi-a-GCST90001628	Ankylosing spondylitis, strict definition || id:finn-b-M13_ANKYLOSPON_STRICT	MR Egger	6	0.0009908	0.0113822	0.934817	-0.0213183	0.0232999	1.00099	0.978907	1.02357	0.987235
finn-b-M13_ANKYLOSPON_STRICT	ebi-a-GCST90001640	CD3- lymphocyte %lymphocyte || id:ebi-a-GCST90001640	Ankylosing spondylitis, strict definition || id:finn-b-M13_ANKYLOSPON_STRICT	MR Egger	6	-0.0110936	0.012411	0.421922	-0.0354191	0.0132319	0.988968	0.965201	1.01332	0.97656
finn-b-M13_ANKYLOSPON_STRICT	ebi-a-GCST90001643	B cell %CD3- lymphocyte || id:ebi-a-GCST90001643	Ankylosing spondylitis, strict definition || id:finn-b-M13_ANKYLOSPON_STRICT	MR Egger	6	0.0128759	0.0173117	0.498333	-0.0210551	0.0468068	1.01296	0.979165	1.04792	0.97656
finn-b-M13_ANKYLOSPON_STRICT	ebi-a-GCST90001661	CD28- CD8dim T cell %T cell || id:ebi-a-GCST90001661	Ankylosing spondylitis, strict definition || id:finn-b-M13_ANKYLOSPON_STRICT	MR Egger	6	0.00497037	0.0115893	0.690102	-0.0177447	0.0276854	1.00498	0.982412	1.02807	0.97656
finn-b-M13_ANKYLOSPON_STRICT	ebi-a-GCST90001690	CD28+ CD45RA+ CD8+ T cell Absolute Count || id:ebi-a-GCST90001690	Ankylosing spondylitis, strict definition || id:finn-b-M13_ANKYLOSPON_STRICT	MR Egger	6	0.0147054	0.0192076	0.486591	-0.0229415	0.0523524	1.01481	0.97732	1.05375	0.97656
finn-b-M13_ANKYLOSPON_STRICT	ebi-a-GCST90001734	CD19 on IgD- CD38+ B cell || id:ebi-a-GCST90001734	Ankylosing spondylitis, strict definition || id:finn-b-M13_ANKYLOSPON_STRICT	MR Egger	6	0.00429086	0.0103969	0.700985	-0.0160871	0.0246688	1.0043	0.984042	1.02498	0.97656
finn-b-M13_ANKYLOSPON_STRICT	ebi-a-GCST90001747	CD20 on IgD+ CD24- B cell || id:ebi-a-GCST90001747	Ankylosing spondylitis, strict definition || id:finn-b-M13_ANKYLOSPON_STRICT	MR Egger	6	-0.0197267	0.018715	0.351315	-0.056408	0.0169547	0.980467	0.945153	1.0171	0.97656
finn-b-M13_ANKYLOSPON_STRICT	ebi-a-GCST90001753	CD20 on IgD- CD24- B cell || id:ebi-a-GCST90001753	Ankylosing spondylitis, strict definition || id:finn-b-M13_ANKYLOSPON_STRICT	MR Egger	6	-0.0142052	0.0195915	0.508555	-0.0526045	0.0241942	0.985895	0.948755	1.02449	0.97656
finn-b-M13_ANKYLOSPON_STRICT	ebi-a-GCST90001755	CD20 on IgD- CD38- B cell || id:ebi-a-GCST90001755	Ankylosing spondylitis, strict definition || id:finn-b-M13_ANKYLOSPON_STRICT	MR Egger	6	-0.0212243	0.020173	0.352106	-0.0607634	0.0183148	0.978999	0.941046	1.01848	0.97656
finn-b-M13_ANKYLOSPON_STRICT	ebi-a-GCST90001759	CD20 on naive-mature B cell || id:ebi-a-GCST90001759	Ankylosing spondylitis, strict definition || id:finn-b-M13_ANKYLOSPON_STRICT	MR Egger	6	-0.017546	0.0188534	0.404714	-0.0544988	0.0194067	0.982607	0.94696	1.0196	0.97656
finn-b-M13_ANKYLOSPON_STRICT	ebi-a-GCST90001783	CD25 on IgD+ CD38+ B cell || id:ebi-a-GCST90001783	Ankylosing spondylitis, strict definition || id:finn-b-M13_ANKYLOSPON_STRICT	MR Egger	6	5.18e-05	0.0105999	0.996335	-0.020724	0.0208276	1.00005	0.979489	1.02105	0.998001
finn-b-M13_ANKYLOSPON_STRICT	ebi-a-GCST90001789	CD25 on IgD- CD38dim B cell || id:ebi-a-GCST90001789	Ankylosing spondylitis, strict definition || id:finn-b-M13_ANKYLOSPON_STRICT	MR Egger	6	-0.0118387	0.0107154	0.33122	-0.0328409	0.00916358	0.988231	0.967693	1.00921	0.97656
finn-b-M13_ANKYLOSPON_STRICT	ebi-a-GCST90001793	CD25 on switched memory B cell || id:ebi-a-GCST90001793	Ankylosing spondylitis, strict definition || id:finn-b-M13_ANKYLOSPON_STRICT	MR Egger	6	-0.0103882	0.0109054	0.394749	-0.0317629	0.0109864	0.989666	0.968736	1.01105	0.97656
finn-b-M13_ANKYLOSPON_STRICT	ebi-a-GCST90001794	CD25 on IgD+ B cell || id:ebi-a-GCST90001794	Ankylosing spondylitis, strict definition || id:finn-b-M13_ANKYLOSPON_STRICT	MR Egger	6	-0.00549293	0.0110099	0.644032	-0.0270722	0.0160864	0.994522	0.973291	1.01622	0.97656
finn-b-M13_ANKYLOSPON_STRICT	ebi-a-GCST90001839	CD3 on Effector Memory CD8+ T cell || id:ebi-a-GCST90001839	Ankylosing spondylitis, strict definition || id:finn-b-M13_ANKYLOSPON_STRICT	MR Egger	6	-0.00299583	0.0128451	0.827034	-0.0281723	0.0221806	0.997009	0.972221	1.02243	0.97656
finn-b-M13_ANKYLOSPON_STRICT	ebi-a-GCST90001840	CD3 on Terminally Differentiated CD8+ T cell || id:ebi-a-GCST90001840	Ankylosing spondylitis, strict definition || id:finn-b-M13_ANKYLOSPON_STRICT	MR Egger	5	-0.0201962	0.0327916	0.581539	-0.0844677	0.0440753	0.980006	0.919001	1.04506	0.97656
finn-b-M13_ANKYLOSPON_STRICT	ebi-a-GCST90001844	CD3 on Terminally Differentiated CD4+ T cell || id:ebi-a-GCST90001844	Ankylosing spondylitis, strict definition || id:finn-b-M13_ANKYLOSPON_STRICT	MR Egger	6	-0.00246588	0.011341	0.838514	-0.0246943	0.0197625	0.997537	0.975608	1.01996	0.97656
finn-b-M13_ANKYLOSPON_STRICT	ebi-a-GCST90001850	CD3 on HLA DR+ CD8+ T cell || id:ebi-a-GCST90001850	Ankylosing spondylitis, strict definition || id:finn-b-M13_ANKYLOSPON_STRICT	MR Egger	6	-0.0363191	0.0111945	0.0315436	-0.0582604	-0.0143778	0.964333	0.943404	0.985725	0.97656
finn-b-M13_ANKYLOSPON_STRICT	ebi-a-GCST90001873	HVEM on Effector Memory CD8+ T cell || id:ebi-a-GCST90001873	Ankylosing spondylitis, strict definition || id:finn-b-M13_ANKYLOSPON_STRICT	MR Egger	6	-0.00839802	0.0196341	0.690873	-0.0468809	0.0300848	0.991637	0.954201	1.03054	0.97656
finn-b-M13_ANKYLOSPON_STRICT	ebi-a-GCST90001915	CD45 on T cell || id:ebi-a-GCST90001915	Ankylosing spondylitis, strict definition || id:finn-b-M13_ANKYLOSPON_STRICT	MR Egger	6	-0.0211915	0.0111366	0.129808	-0.0430193	0.000636214	0.979031	0.957893	1.00064	0.97656
finn-b-M13_ANKYLOSPON_STRICT	ebi-a-GCST90001928	CD127 on CD28+ CD45RA- CD8+ T cell || id:ebi-a-GCST90001928	Ankylosing spondylitis, strict definition || id:finn-b-M13_ANKYLOSPON_STRICT	MR Egger	6	-0.0176119	0.0128578	0.242624	-0.0428132	0.0075894	0.982542	0.95809	1.00762	0.97656
finn-b-M13_ANKYLOSPON_STRICT	ebi-a-GCST90001930	CD127 on CD28- CD8+ T cell || id:ebi-a-GCST90001930	Ankylosing spondylitis, strict definition || id:finn-b-M13_ANKYLOSPON_STRICT	MR Egger	6	-0.00371259	0.0114992	0.762977	-0.0262511	0.0188259	0.996294	0.97409	1.019	0.97656
finn-b-M13_ANKYLOSPON_STRICT	ebi-a-GCST90001936	CD25 on CD4 regulatory T cell || id:ebi-a-GCST90001936	Ankylosing spondylitis, strict definition || id:finn-b-M13_ANKYLOSPON_STRICT	MR Egger	6	0.0187886	0.0106697	0.15305	-0.00212399	0.0397011	1.01897	0.997878	1.0405	0.97656
finn-b-M13_ANKYLOSPON_STRICT	ebi-a-GCST90001974	FSC-A on CD8+ T cell || id:ebi-a-GCST90001974	Ankylosing spondylitis, strict definition || id:finn-b-M13_ANKYLOSPON_STRICT	MR Egger	6	-0.00844105	0.00990631	0.442176	-0.0278574	0.0109753	0.991594	0.972527	1.01104	0.97656
finn-b-M13_ANKYLOSPON_STRICT	ebi-a-GCST90001981	CD40 on CD14+ CD16+ monocyte || id:ebi-a-GCST90001981	Ankylosing spondylitis, strict definition || id:finn-b-M13_ANKYLOSPON_STRICT	MR Egger	6	0.00190112	0.0107476	0.868191	-0.0191641	0.0229663	1.0019	0.981018	1.02323	0.97656
finn-b-M13_ANKYLOSPON_STRICT	ebi-a-GCST90001991	HLA DR on CD14+ monocyte || id:ebi-a-GCST90001991	Ankylosing spondylitis, strict definition || id:finn-b-M13_ANKYLOSPON_STRICT	MR Egger	5	0.000527536	0.0497034	0.992198	-0.0968912	0.0979462	1.00053	0.907655	1.1029	0.998001
finn-b-M13_ANKYLOSPON_STRICT	ebi-a-GCST90001997	CX3CR1 on CD14+ CD16- monocyte || id:ebi-a-GCST90001997	Ankylosing spondylitis, strict definition || id:finn-b-M13_ANKYLOSPON_STRICT	MR Egger	6	0.00393517	0.0110882	0.740587	-0.0177976	0.025668	1.00394	0.98236	1.026	0.97656
finn-b-M13_ANKYLOSPON_STRICT	ebi-a-GCST90002043	CD45 on CD33+ HLA DR+ CD14dim || id:ebi-a-GCST90002043	Ankylosing spondylitis, strict definition || id:finn-b-M13_ANKYLOSPON_STRICT	MR Egger	6	9.11e-05	0.0151577	0.995491	-0.029618	0.0298002	1.00009	0.970816	1.03025	0.998001
finn-b-M13_ANKYLOSPON_STRICT	ebi-a-GCST90002055	CD8 on naive CD8+ T cell || id:ebi-a-GCST90002055	Ankylosing spondylitis, strict definition || id:finn-b-M13_ANKYLOSPON_STRICT	MR Egger	6	0.00811576	0.0116645	0.524884	-0.0147467	0.0309782	1.00815	0.985362	1.03146	0.97656
finn-b-M13_ANKYLOSPON_STRICT	ebi-a-GCST90002075	SSC-A on B cell || id:ebi-a-GCST90002075	Ankylosing spondylitis, strict definition || id:finn-b-M13_ANKYLOSPON_STRICT	MR Egger	6	-0.0126151	0.0135509	0.404582	-0.0391749	0.0139447	0.987464	0.961583	1.01404	0.97656
finn-b-M13_ANKYLOSPON_STRICT	ebi-a-GCST90002109	HLA DR on CD33+ HLA DR+ CD14dim || id:ebi-a-GCST90002109	Ankylosing spondylitis, strict definition || id:finn-b-M13_ANKYLOSPON_STRICT	MR Egger	5	-0.0188262	0.0472289	0.716852	-0.111395	0.0737424	0.98135	0.894586	1.07653	0.97656
finn-b-M13_ANKYLOSPON_STRICT	ebi-a-GCST90002116	HLA DR on B cell || id:ebi-a-GCST90002116	Ankylosing spondylitis, strict definition || id:finn-b-M13_ANKYLOSPON_STRICT	MR Egger	6	0.00896759	0.0162948	0.611378	-0.0229703	0.0409054	1.00901	0.977292	1.04175	0.97656
finn-b-M13_ANKYLOSPON_STRICT	ebi-a-GCST90001396	IgD+ CD38- B cell Absolute Count || id:ebi-a-GCST90001396	Ankylosing spondylitis, strict definition || id:finn-b-M13_ANKYLOSPON_STRICT	MR Egger	6	-0.00993607	0.011798	0.447096	-0.0330602	0.0131881	0.990113	0.96748	1.01328	0.97656
finn-b-M13_ANKYLOSPON_STRICT	ebi-a-GCST90001415	IgD+ CD24- B cell %B cell || id:ebi-a-GCST90001415	Ankylosing spondylitis, strict definition || id:finn-b-M13_ANKYLOSPON_STRICT	MR Egger	6	-0.00776863	0.0183023	0.693064	-0.0436411	0.0281039	0.992261	0.957297	1.0285	0.97656
finn-b-M13_ANKYLOSPON_STRICT	ebi-a-GCST90001418	CD24+ CD27+ B cell Absolute Count || id:ebi-a-GCST90001418	Ankylosing spondylitis, strict definition || id:finn-b-M13_ANKYLOSPON_STRICT	MR Egger	6	-0.00307956	0.0133168	0.828466	-0.0291806	0.0230215	0.996925	0.971241	1.02329	0.97656
finn-b-M13_ANKYLOSPON_STRICT	ebi-a-GCST90001423	CD20- CD38- B cell Absolute Count || id:ebi-a-GCST90001423	Ankylosing spondylitis, strict definition || id:finn-b-M13_ANKYLOSPON_STRICT	MR Egger	6	-0.00353552	0.0107274	0.758255	-0.0245612	0.0174902	0.996471	0.975738	1.01764	0.97656
finn-b-M13_ANKYLOSPON_STRICT	ebi-a-GCST90001426	IgD- CD38dim B cell %lymphocyte || id:ebi-a-GCST90001426	Ankylosing spondylitis, strict definition || id:finn-b-M13_ANKYLOSPON_STRICT	MR Egger	6	0.0118426	0.0117804	0.37164	-0.011247	0.0349322	1.01191	0.988816	1.03555	0.97656
finn-b-M13_ANKYLOSPON_STRICT	ebi-a-GCST90001450	CD62L- monocyte Absolute Count || id:ebi-a-GCST90001450	Ankylosing spondylitis, strict definition || id:finn-b-M13_ANKYLOSPON_STRICT	MR Egger	6	-0.0100354	0.0124855	0.466581	-0.034507	0.0144361	0.990015	0.966082	1.01454	0.97656
finn-b-M13_ANKYLOSPON_STRICT	ebi-a-GCST90001497	CD39+ secreting CD4 regulatory T cell %CD4 regulatory T cell || id:ebi-a-GCST90001497	Ankylosing spondylitis, strict definition || id:finn-b-M13_ANKYLOSPON_STRICT	MR Egger	6	-0.0209447	0.0125373	0.170122	-0.0455178	0.00362836	0.979273	0.955503	1.00363	0.97656
finn-b-M13_ANKYLOSPON_STRICT	ebi-a-GCST90001510	CD25++ CD45RA- CD4 not regulatory T cell Absolute Count || id:ebi-a-GCST90001510	Ankylosing spondylitis, strict definition || id:finn-b-M13_ANKYLOSPON_STRICT	MR Egger	6	-0.00474506	0.0122123	0.717406	-0.0286812	0.0191911	0.995266	0.971726	1.01938	0.97656
finn-b-M13_ANKYLOSPON_STRICT	ebi-a-GCST90001516	Immature Myeloid-Derived Suppressor Cells %CD33dim HLA DR- CD66b- || id:ebi-a-GCST90001516	Ankylosing spondylitis, strict definition || id:finn-b-M13_ANKYLOSPON_STRICT	MR Egger	6	-0.00703887	0.014675	0.656524	-0.0358019	0.0217242	0.992986	0.964831	1.02196	0.97656
finn-b-M13_ANKYLOSPON_STRICT	ebi-a-GCST90001521	CD33+ HLA DR+ CD14dim %CD33+ HLA DR+ || id:ebi-a-GCST90001521	Ankylosing spondylitis, strict definition || id:finn-b-M13_ANKYLOSPON_STRICT	MR Egger	6	-0.00195196	0.0141213	0.89674	-0.0296296	0.0257257	0.99805	0.970805	1.02606	0.979004
finn-b-M13_ANKYLOSPON_STRICT	ebi-a-GCST90001552	Naive CD8+ T cell %CD8+ T cell || id:ebi-a-GCST90001552	Ankylosing spondylitis, strict definition || id:finn-b-M13_ANKYLOSPON_STRICT	MR Egger	6	0.0132329	0.00955201	0.238189	-0.00548901	0.0319549	1.01332	0.994526	1.03247	0.97656
finn-b-M13_ANKYLOSPON_STRICT	ebi-a-GCST90001559	Terminally Differentiated CD8+ T cell %T cell || id:ebi-a-GCST90001559	Ankylosing spondylitis, strict definition || id:finn-b-M13_ANKYLOSPON_STRICT	MR Egger	6	-0.0243272	0.0142764	0.163584	-0.052309	0.00365461	0.975966	0.949036	1.00366	0.97656
finn-b-M13_ANKYLOSPON_STRICT	ebi-a-GCST90001574	Terminally Differentiated CD4-CD8- T cell %T cell || id:ebi-a-GCST90001574	Ankylosing spondylitis, strict definition || id:finn-b-M13_ANKYLOSPON_STRICT	MR Egger	6	0.0380435	0.0116919	0.0312625	0.0151273	0.0609597	1.03878	1.01524	1.06286	0.97656
finn-b-M13_ANKYLOSPON_STRICT	ebi-a-GCST90001576	Transitional B cell %B cell || id:ebi-a-GCST90001576	Ankylosing spondylitis, strict definition || id:finn-b-M13_ANKYLOSPON_STRICT	MR Egger	6	-0.00257521	0.0112083	0.829549	-0.0245434	0.019393	0.997428	0.975755	1.01958	0.97656
finn-b-M13_ANKYLOSPON_STRICT	ebi-a-GCST90001593	CD8+ T cell %T cell || id:ebi-a-GCST90001593	Ankylosing spondylitis, strict definition || id:finn-b-M13_ANKYLOSPON_STRICT	MR Egger	6	-0.0117355	0.0190058	0.570343	-0.0489868	0.0255159	0.988333	0.952194	1.02584	0.97656
finn-b-M13_ANKYLOSPON_STRICT	ebi-a-GCST90001612	CD8dim T cell %leukocyte || id:ebi-a-GCST90001612	Ankylosing spondylitis, strict definition || id:finn-b-M13_ANKYLOSPON_STRICT	MR Egger	6	0.00594831	0.0116	0.635121	-0.0167877	0.0286844	1.00597	0.983352	1.0291	0.97656
finn-b-M13_ANKYLOSPON_STRICT	ebi-a-GCST90001627	HLA DR+ CD8+ T cell Absolute Count || id:ebi-a-GCST90001627	Ankylosing spondylitis, strict definition || id:finn-b-M13_ANKYLOSPON_STRICT	MR Egger	6	0.00782545	0.0163898	0.657954	-0.0242986	0.0399495	1.00786	0.975994	1.04076	0.97656
finn-b-M13_ANKYLOSPON_STRICT	ebi-a-GCST90001637	CD4-CD8- Natural Killer T %T cell || id:ebi-a-GCST90001637	Ankylosing spondylitis, strict definition || id:finn-b-M13_ANKYLOSPON_STRICT	MR Egger	6	0.0178305	0.011518	0.196523	-0.0047447	0.0404058	1.01799	0.995267	1.04123	0.97656
finn-b-M13_ANKYLOSPON_STRICT	ebi-a-GCST90001657	CD28+ CD4-CD8- T cell Absolute Count || id:ebi-a-GCST90001657	Ankylosing spondylitis, strict definition || id:finn-b-M13_ANKYLOSPON_STRICT	MR Egger	6	0.00927887	0.0117444	0.473688	-0.0137401	0.0322978	1.00932	0.986354	1.03283	0.97656
finn-b-M13_ANKYLOSPON_STRICT	ebi-a-GCST90001666	CD28+ CD45RA+ CD8dim T cell Absolute Count || id:ebi-a-GCST90001666	Ankylosing spondylitis, strict definition || id:finn-b-M13_ANKYLOSPON_STRICT	MR Egger	6	-0.000558532	0.0102094	0.958995	-0.0205689	0.0194518	0.999442	0.979641	1.01964	0.998001
finn-b-M13_ANKYLOSPON_STRICT	ebi-a-GCST90001675	CD28- CD127- CD25++ CD8+ T cell Absolute Count || id:ebi-a-GCST90001675	Ankylosing spondylitis, strict definition || id:finn-b-M13_ANKYLOSPON_STRICT	MR Egger	6	-0.0151287	0.0166358	0.414578	-0.0477349	0.0174776	0.984985	0.953387	1.01763	0.97656
finn-b-M13_ANKYLOSPON_STRICT	ebi-a-GCST90001689	CD28+ CD45RA+ CD8+ T cell %CD8+ T cell || id:ebi-a-GCST90001689	Ankylosing spondylitis, strict definition || id:finn-b-M13_ANKYLOSPON_STRICT	MR Egger	6	0.0123151	0.00883422	0.235759	-0.00499993	0.0296302	1.01239	0.995013	1.03007	0.97656
finn-b-M13_ANKYLOSPON_STRICT	ebi-a-GCST90001699	CD45RA+ CD28- CD8+ T cell %CD8+ T cell || id:ebi-a-GCST90001699	Ankylosing spondylitis, strict definition || id:finn-b-M13_ANKYLOSPON_STRICT	MR Egger	6	-0.211958	0.209059	0.367989	-0.621713	0.197798	0.808999	0.537024	1.21872	0.97656
finn-b-M13_ANKYLOSPON_STRICT	ebi-a-GCST90001700	CD45RA+ CD28- CD8+ T cell %T cell || id:ebi-a-GCST90001700	Ankylosing spondylitis, strict definition || id:finn-b-M13_ANKYLOSPON_STRICT	MR Egger	6	-0.091017	0.101739	0.421561	-0.290426	0.108392	0.913002	0.747945	1.11448	0.97656
finn-b-M13_ANKYLOSPON_STRICT	ebi-a-GCST90001711	BAFF-R on IgD- CD27- B cell || id:ebi-a-GCST90001711	Ankylosing spondylitis, strict definition || id:finn-b-M13_ANKYLOSPON_STRICT	MR Egger	6	0.00618285	0.0112095	0.610604	-0.0157877	0.0281534	1.0062	0.984336	1.02855	0.97656
finn-b-M13_ANKYLOSPON_STRICT	ebi-a-GCST90001713	BAFF-R on IgD- CD38+ B cell || id:ebi-a-GCST90001713	Ankylosing spondylitis, strict definition || id:finn-b-M13_ANKYLOSPON_STRICT	MR Egger	6	-0.0021024	0.0103881	0.849492	-0.0224631	0.0182583	0.9979	0.977787	1.01843	0.97656
finn-b-M13_ANKYLOSPON_STRICT	ebi-a-GCST90001777	CD25 on CD24+ CD27+ B cell || id:ebi-a-GCST90001777	Ankylosing spondylitis, strict definition || id:finn-b-M13_ANKYLOSPON_STRICT	MR Egger	6	-0.00349579	0.0108307	0.76304	-0.0247241	0.0177325	0.99651	0.975579	1.01789	0.97656
finn-b-M13_ANKYLOSPON_STRICT	ebi-a-GCST90001799	CD27 on T cell || id:ebi-a-GCST90001799	Ankylosing spondylitis, strict definition || id:finn-b-M13_ANKYLOSPON_STRICT	MR Egger	6	0.0191753	0.0130337	0.2152	-0.00637079	0.0447214	1.01936	0.993649	1.04574	0.97656
finn-b-M13_ANKYLOSPON_STRICT	ebi-a-GCST90001802	CD27 on IgD- CD38- B cell || id:ebi-a-GCST90001802	Ankylosing spondylitis, strict definition || id:finn-b-M13_ANKYLOSPON_STRICT	MR Egger	6	0.0174925	0.0110217	0.18768	-0.00410998	0.0390949	1.01765	0.995898	1.03987	0.97656
finn-b-M13_ANKYLOSPON_STRICT	ebi-a-GCST90001824	IgD on IgD+ CD38+ B cell || id:ebi-a-GCST90001824	Ankylosing spondylitis, strict definition || id:finn-b-M13_ANKYLOSPON_STRICT	MR Egger	6	-0.000179039	0.0109655	0.987755	-0.0216714	0.0213133	0.999821	0.978562	1.02154	0.998001
finn-b-M13_ANKYLOSPON_STRICT	ebi-a-GCST90001855	CD3 on secreting CD4 regulatory T cell || id:ebi-a-GCST90001855	Ankylosing spondylitis, strict definition || id:finn-b-M13_ANKYLOSPON_STRICT	MR Egger	6	-0.0104543	0.0119634	0.431524	-0.0339026	0.012994	0.9896	0.966666	1.01308	0.97656
finn-b-M13_ANKYLOSPON_STRICT	ebi-a-GCST90001879	HVEM on Terminally Differentiated CD4+ T cell || id:ebi-a-GCST90001879	Ankylosing spondylitis, strict definition || id:finn-b-M13_ANKYLOSPON_STRICT	MR Egger	6	0.0118817	0.0164421	0.509896	-0.0203449	0.0441083	1.01195	0.979861	1.0451	0.97656
finn-b-M13_ANKYLOSPON_STRICT	ebi-a-GCST90001885	CD16-CD56 on HLA DR+ Natural Killer || id:ebi-a-GCST90001885	Ankylosing spondylitis, strict definition || id:finn-b-M13_ANKYLOSPON_STRICT	MR Egger	6	0.0100636	0.010901	0.40816	-0.0113024	0.0314297	1.01011	0.988761	1.03193	0.97656
finn-b-M13_ANKYLOSPON_STRICT	ebi-a-GCST90001893	CD28 on CD28+ CD45RA- CD8+ T cell || id:ebi-a-GCST90001893	Ankylosing spondylitis, strict definition || id:finn-b-M13_ANKYLOSPON_STRICT	MR Egger	6	-0.000170654	0.0130232	0.990172	-0.0256961	0.0253548	0.999829	0.974631	1.02568	0.998001
finn-b-M13_ANKYLOSPON_STRICT	ebi-a-GCST90001898	CD28 on CD4+ T cell || id:ebi-a-GCST90001898	Ankylosing spondylitis, strict definition || id:finn-b-M13_ANKYLOSPON_STRICT	MR Egger	6	-0.0125468	0.0128536	0.38427	-0.0377398	0.0126462	0.987532	0.962963	1.01273	0.97656
finn-b-M13_ANKYLOSPON_STRICT	ebi-a-GCST90001901	CD28 on CD39+ resting CD4 regulatory T cell || id:ebi-a-GCST90001901	Ankylosing spondylitis, strict definition || id:finn-b-M13_ANKYLOSPON_STRICT	MR Egger	6	0.00587973	0.0120598	0.651384	-0.0177574	0.0295168	1.0059	0.982399	1.02996	0.97656
finn-b-M13_ANKYLOSPON_STRICT	ebi-a-GCST90001904	CD86 on CD62L+ myeloid Dendritic Cell || id:ebi-a-GCST90001904	Ankylosing spondylitis, strict definition || id:finn-b-M13_ANKYLOSPON_STRICT	MR Egger	6	-0.00956459	0.01213	0.474503	-0.0333393	0.0142101	0.990481	0.96721	1.01431	0.97656
finn-b-M13_ANKYLOSPON_STRICT	ebi-a-GCST90001906	CD86 on granulocyte || id:ebi-a-GCST90001906	Ankylosing spondylitis, strict definition || id:finn-b-M13_ANKYLOSPON_STRICT	MR Egger	6	0.00720404	0.0120143	0.581071	-0.0163441	0.0307521	1.00723	0.983789	1.03123	0.97656
finn-b-M13_ANKYLOSPON_STRICT	ebi-a-GCST90001978	FSC-A on HLA DR+ CD8+ T cell || id:ebi-a-GCST90001978	Ankylosing spondylitis, strict definition || id:finn-b-M13_ANKYLOSPON_STRICT	MR Egger	6	0.0104161	0.0134961	0.483303	-0.0160362	0.0368684	1.01047	0.984092	1.03756	0.97656
finn-b-M13_ANKYLOSPON_STRICT	ebi-a-GCST90001992	CCR2 on CD14+ CD16+ monocyte || id:ebi-a-GCST90001992	Ankylosing spondylitis, strict definition || id:finn-b-M13_ANKYLOSPON_STRICT	MR Egger	6	-0.0188884	0.0101279	0.135614	-0.038739	0.000962212	0.981289	0.962002	1.00096	0.97656
finn-b-M13_ANKYLOSPON_STRICT	ebi-a-GCST90002000	PDL-1 on CD14- CD16- || id:ebi-a-GCST90002000	Ankylosing spondylitis, strict definition || id:finn-b-M13_ANKYLOSPON_STRICT	MR Egger	6	-0.000349507	0.00986559	0.973437	-0.0196861	0.0189871	0.999651	0.980506	1.01917	0.998001
finn-b-M13_ANKYLOSPON_STRICT	ebi-a-GCST90002001	CD64 on CD14- CD16- || id:ebi-a-GCST90002001	Ankylosing spondylitis, strict definition || id:finn-b-M13_ANKYLOSPON_STRICT	MR Egger	6	-0.00474465	0.0100669	0.661974	-0.0244758	0.0149865	0.995267	0.975821	1.0151	0.97656
finn-b-M13_ANKYLOSPON_STRICT	ebi-a-GCST90002004	CCR2 on CD14+ CD16- monocyte || id:ebi-a-GCST90002004	Ankylosing spondylitis, strict definition || id:finn-b-M13_ANKYLOSPON_STRICT	MR Egger	6	-0.0132168	0.0106064	0.28072	-0.0340053	0.00757174	0.98687	0.966566	1.0076	0.97656
finn-b-M13_ANKYLOSPON_STRICT	ebi-a-GCST90002022	CD4 on CD4+ T cell || id:ebi-a-GCST90002022	Ankylosing spondylitis, strict definition || id:finn-b-M13_ANKYLOSPON_STRICT	MR Egger	6	0.0315933	0.0171696	0.139587	-0.00205916	0.0652458	1.0321	0.997943	1.06742	0.97656
finn-b-M13_ANKYLOSPON_STRICT	ebi-a-GCST90002059	CD8 on Natural Killer T || id:ebi-a-GCST90002059	Ankylosing spondylitis, strict definition || id:finn-b-M13_ANKYLOSPON_STRICT	MR Egger	6	-0.00896684	0.0125997	0.515974	-0.0336623	0.0157287	0.991073	0.966898	1.01585	0.97656
finn-b-M13_ANKYLOSPON_STRICT	ebi-a-GCST90002076	SSC-A on Natural Killer || id:ebi-a-GCST90002076	Ankylosing spondylitis, strict definition || id:finn-b-M13_ANKYLOSPON_STRICT	MR Egger	6	-0.0101283	0.0178667	0.601091	-0.0451471	0.0248904	0.989923	0.955857	1.0252	0.97656
finn-b-M13_ANKYLOSPON_STRICT	ebi-a-GCST90002090	CD11c on granulocyte || id:ebi-a-GCST90002090	Ankylosing spondylitis, strict definition || id:finn-b-M13_ANKYLOSPON_STRICT	MR Egger	6	-0.019466	0.0119525	0.178727	-0.0428929	0.00396094	0.980722	0.958014	1.00397	0.97656
finn-b-M13_ANKYLOSPON_STRICT	ebi-a-GCST90002102	CD45RA on resting CD4 regulatory T cell || id:ebi-a-GCST90002102	Ankylosing spondylitis, strict definition || id:finn-b-M13_ANKYLOSPON_STRICT	MR Egger	6	0.0162969	0.0111531	0.217759	-0.00556309	0.0381569	1.01643	0.994452	1.03889	0.97656
finn-b-M13_ANKYLOSPON_STRICT	ebi-a-GCST90002118	CD8 on CD28+ CD45RA- CD8+ T cell || id:ebi-a-GCST90002118	Ankylosing spondylitis, strict definition || id:finn-b-M13_ANKYLOSPON_STRICT	MR Egger	6	0.0362183	0.0237839	0.202471	-0.0103981	0.0828347	1.03688	0.989656	1.08636	0.97656
finn-b-M13_ANKYLOSPON_STRICT	ebi-a-GCST90001400	IgD+ B cell Absolute Count || id:ebi-a-GCST90001400	Ankylosing spondylitis, strict definition || id:finn-b-M13_ANKYLOSPON_STRICT	MR Egger	6	-0.0206399	0.0119685	0.159702	-0.0440981	0.00281826	0.979572	0.95686	1.00282	0.97656
finn-b-M13_ANKYLOSPON_STRICT	ebi-a-GCST90001430	IgD+ CD38dim B cell %lymphocyte || id:ebi-a-GCST90001430	Ankylosing spondylitis, strict definition || id:finn-b-M13_ANKYLOSPON_STRICT	MR Egger	6	-0.000628565	0.0162373	0.970976	-0.0324536	0.0311965	0.999372	0.968067	1.03169	0.998001
finn-b-M13_ANKYLOSPON_STRICT	ebi-a-GCST90001456	CD11c+ HLA DR++ monocyte Absolute Count || id:ebi-a-GCST90001456	Ankylosing spondylitis, strict definition || id:finn-b-M13_ANKYLOSPON_STRICT	MR Egger	6	0.0033197	0.0119333	0.794655	-0.0200695	0.0267089	1.00333	0.980131	1.02707	0.97656
finn-b-M13_ANKYLOSPON_STRICT	ebi-a-GCST90001471	CD62L- plasmacytoid Dendritic Cell %Dendritic Cell || id:ebi-a-GCST90001471	Ankylosing spondylitis, strict definition || id:finn-b-M13_ANKYLOSPON_STRICT	MR Egger	6	0.00573962	0.013036	0.682474	-0.0198109	0.0312902	1.00576	0.980384	1.03178	0.97656
finn-b-M13_ANKYLOSPON_STRICT	ebi-a-GCST90001473	CD62L- CD86+ myeloid Dendritic Cell %Dendritic Cell || id:ebi-a-GCST90001473	Ankylosing spondylitis, strict definition || id:finn-b-M13_ANKYLOSPON_STRICT	MR Egger	6	0.010232	0.0127604	0.467566	-0.0147783	0.0352424	1.01028	0.98533	1.03587	0.97656
finn-b-M13_ANKYLOSPON_STRICT	ebi-a-GCST90001511	CD25++ CD45RA- CD4 not regulatory T cell %CD4+ T cell || id:ebi-a-GCST90001511	Ankylosing spondylitis, strict definition || id:finn-b-M13_ANKYLOSPON_STRICT	MR Egger	6	-0.0209533	0.0118358	0.151382	-0.0441514	0.00224494	0.979265	0.956809	1.00225	0.97656
finn-b-M13_ANKYLOSPON_STRICT	ebi-a-GCST90001514	Hematopoietic Stem Cell Absolute Count || id:ebi-a-GCST90001514	Ankylosing spondylitis, strict definition || id:finn-b-M13_ANKYLOSPON_STRICT	MR Egger	6	-0.00952737	0.0146291	0.550399	-0.0382004	0.0191456	0.990518	0.96252	1.01933	0.97656
finn-b-M13_ANKYLOSPON_STRICT	ebi-a-GCST90001541	Naive CD4+ T cell %CD4+ T cell || id:ebi-a-GCST90001541	Ankylosing spondylitis, strict definition || id:finn-b-M13_ANKYLOSPON_STRICT	MR Egger	6	0.0144456	0.0134407	0.34299	-0.0118982	0.0407894	1.01455	0.988172	1.04163	0.97656
finn-b-M13_ANKYLOSPON_STRICT	ebi-a-GCST90001564	Central Memory CD4-CD8- T cell %CD4-CD8- T cell || id:ebi-a-GCST90001564	Ankylosing spondylitis, strict definition || id:finn-b-M13_ANKYLOSPON_STRICT	MR Egger	6	0.0164596	0.0102698	0.184257	-0.00366917	0.0365884	1.0166	0.996338	1.03727	0.97656
finn-b-M13_ANKYLOSPON_STRICT	ebi-a-GCST90001568	Naive CD4-CD8- T cell %T cell || id:ebi-a-GCST90001568	Ankylosing spondylitis, strict definition || id:finn-b-M13_ANKYLOSPON_STRICT	MR Egger	6	0.0194818	0.00947872	0.10903	0.000903518	0.0380601	1.01967	1.0009	1.03879	0.97656
finn-b-M13_ANKYLOSPON_STRICT	ebi-a-GCST90001603	T cell Absolute Count || id:ebi-a-GCST90001603	Ankylosing spondylitis, strict definition || id:finn-b-M13_ANKYLOSPON_STRICT	MR Egger	6	0.0166028	0.0221575	0.495333	-0.0268259	0.0600314	1.01674	0.973531	1.06187	0.97656
finn-b-M13_ANKYLOSPON_STRICT	ebi-a-GCST90001624	HLA DR+ CD4+ T cell Absolute Count || id:ebi-a-GCST90001624	Ankylosing spondylitis, strict definition || id:finn-b-M13_ANKYLOSPON_STRICT	MR Egger	6	0.0163447	0.0112641	0.220388	-0.00573281	0.0384223	1.01648	0.994284	1.03917	0.97656
finn-b-M13_ANKYLOSPON_STRICT	ebi-a-GCST90001632	CD8+ Natural Killer T %lymphocyte || id:ebi-a-GCST90001632	Ankylosing spondylitis, strict definition || id:finn-b-M13_ANKYLOSPON_STRICT	MR Egger	6	-0.0223728	0.011362	0.120294	-0.0446423	-0.000103319	0.977876	0.956339	0.999897	0.97656
finn-b-M13_ANKYLOSPON_STRICT	ebi-a-GCST90001641	CD3- lymphocyte %leukocyte || id:ebi-a-GCST90001641	Ankylosing spondylitis, strict definition || id:finn-b-M13_ANKYLOSPON_STRICT	MR Egger	6	-0.00493983	0.0118774	0.698828	-0.0282196	0.0183399	0.995072	0.972175	1.01851	0.97656
finn-b-M13_ANKYLOSPON_STRICT	ebi-a-GCST90001642	B cell Absolute Count || id:ebi-a-GCST90001642	Ankylosing spondylitis, strict definition || id:finn-b-M13_ANKYLOSPON_STRICT	MR Egger	6	0.0108916	0.0199935	0.614868	-0.0282956	0.0500789	1.01095	0.972101	1.05135	0.97656
finn-b-M13_ANKYLOSPON_STRICT	ebi-a-GCST90001653	CD28- CD4-CD8- T cell %CD4-CD8- T cell || id:ebi-a-GCST90001653	Ankylosing spondylitis, strict definition || id:finn-b-M13_ANKYLOSPON_STRICT	MR Egger	6	0.0245693	0.0114206	0.0978366	0.00218499	0.0469537	1.02487	1.00219	1.04807	0.97656
finn-b-M13_ANKYLOSPON_STRICT	ebi-a-GCST90001677	CD28- CD25++ CD8+ T cell %CD8+ T cell || id:ebi-a-GCST90001677	Ankylosing spondylitis, strict definition || id:finn-b-M13_ANKYLOSPON_STRICT	MR Egger	6	-0.0244948	0.0103614	0.0773214	-0.0448032	-0.00418644	0.975803	0.956186	0.995822	0.97656
finn-b-M13_ANKYLOSPON_STRICT	ebi-a-GCST90001702	BAFF-R on CD24+ CD27+ B cell || id:ebi-a-GCST90001702	Ankylosing spondylitis, strict definition || id:finn-b-M13_ANKYLOSPON_STRICT	MR Egger	6	0.0103322	0.0112894	0.41186	-0.011795	0.0324595	1.01039	0.988274	1.03299	0.97656
finn-b-M13_ANKYLOSPON_STRICT	ebi-a-GCST90001718	BAFF-R on switched memory B cell || id:ebi-a-GCST90001718	Ankylosing spondylitis, strict definition || id:finn-b-M13_ANKYLOSPON_STRICT	MR Egger	6	0.00788774	0.0113342	0.524795	-0.0143274	0.0301029	1.00792	0.985775	1.03056	0.97656
finn-b-M13_ANKYLOSPON_STRICT	ebi-a-GCST90001719	BAFF-R on IgD+ B cell || id:ebi-a-GCST90001719	Ankylosing spondylitis, strict definition || id:finn-b-M13_ANKYLOSPON_STRICT	MR Egger	6	0.0111119	0.0112446	0.378996	-0.0109275	0.0331513	1.01117	0.989132	1.03371	0.97656
finn-b-M13_ANKYLOSPON_STRICT	ebi-a-GCST90001735	CD19 on IgD- CD38dim B cell || id:ebi-a-GCST90001735	Ankylosing spondylitis, strict definition || id:finn-b-M13_ANKYLOSPON_STRICT	MR Egger	6	0.010189	0.0133937	0.489193	-0.0160626	0.0364405	1.01024	0.984066	1.03711	0.97656
finn-b-M13_ANKYLOSPON_STRICT	ebi-a-GCST90001740	CD19 on switched memory B cell || id:ebi-a-GCST90001740	Ankylosing spondylitis, strict definition || id:finn-b-M13_ANKYLOSPON_STRICT	MR Egger	6	0.00800531	0.0142454	0.604141	-0.0199157	0.0359263	1.00804	0.980281	1.03658	0.97656
finn-b-M13_ANKYLOSPON_STRICT	ebi-a-GCST90001767	CD24 on IgD+ CD38- unswitched memory B cell || id:ebi-a-GCST90001767	Ankylosing spondylitis, strict definition || id:finn-b-M13_ANKYLOSPON_STRICT	MR Egger	6	0.000569419	0.0235497	0.981868	-0.0455881	0.0467269	1.00057	0.955435	1.04784	0.998001
finn-b-M13_ANKYLOSPON_STRICT	ebi-a-GCST90001769	CD24 on IgD- CD38- B cell || id:ebi-a-GCST90001769	Ankylosing spondylitis, strict definition || id:finn-b-M13_ANKYLOSPON_STRICT	MR Egger	6	0.00728116	0.0110099	0.544551	-0.0142982	0.0288605	1.00731	0.985804	1.02928	0.97656
finn-b-M13_ANKYLOSPON_STRICT	ebi-a-GCST90001775	CD25 on B cell || id:ebi-a-GCST90001775	Ankylosing spondylitis, strict definition || id:finn-b-M13_ANKYLOSPON_STRICT	MR Egger	6	-0.00584828	0.0110252	0.623885	-0.0274577	0.0157612	0.994169	0.972916	1.01589	0.97656
finn-b-M13_ANKYLOSPON_STRICT	ebi-a-GCST90001776	CD25 on CD20- CD38- B cell || id:ebi-a-GCST90001776	Ankylosing spondylitis, strict definition || id:finn-b-M13_ANKYLOSPON_STRICT	MR Egger	6	0.014745	0.0110618	0.253397	-0.00693606	0.0364261	1.01485	0.993088	1.0371	0.97656
finn-b-M13_ANKYLOSPON_STRICT	ebi-a-GCST90001779	CD25 on IgD+ CD24- B cell || id:ebi-a-GCST90001779	Ankylosing spondylitis, strict definition || id:finn-b-M13_ANKYLOSPON_STRICT	MR Egger	6	-0.0139072	0.0109034	0.271177	-0.0352779	0.00746354	0.986189	0.965337	1.00749	0.97656
finn-b-M13_ANKYLOSPON_STRICT	ebi-a-GCST90001797	CD27 on CD20- CD38- B cell || id:ebi-a-GCST90001797	Ankylosing spondylitis, strict definition || id:finn-b-M13_ANKYLOSPON_STRICT	MR Egger	6	-0.00336203	0.00974408	0.747449	-0.0224604	0.0157364	0.996644	0.97779	1.01586	0.97656
finn-b-M13_ANKYLOSPON_STRICT	ebi-a-GCST90001827	IgD on IgD+ B cell || id:ebi-a-GCST90001827	Ankylosing spondylitis, strict definition || id:finn-b-M13_ANKYLOSPON_STRICT	MR Egger	6	-0.0176198	0.0111596	0.189505	-0.0394925	0.00425299	0.982535	0.961277	1.00426	0.97656
finn-b-M13_ANKYLOSPON_STRICT	ebi-a-GCST90001832	CD62L on CD62L+ plasmacytoid Dendritic Cell || id:ebi-a-GCST90001832	Ankylosing spondylitis, strict definition || id:finn-b-M13_ANKYLOSPON_STRICT	MR Egger	6	-0.00344986	0.0128671	0.801869	-0.0286694	0.0217696	0.996556	0.971738	1.02201	0.97656
finn-b-M13_ANKYLOSPON_STRICT	ebi-a-GCST90001837	CD66b on Granulocytic Myeloid-Derived Suppressor Cells || id:ebi-a-GCST90001837	Ankylosing spondylitis, strict definition || id:finn-b-M13_ANKYLOSPON_STRICT	MR Egger	6	0.0135952	0.0172554	0.474833	-0.0202255	0.0474158	1.01369	0.979978	1.04856	0.97656
finn-b-M13_ANKYLOSPON_STRICT	ebi-a-GCST90001905	CD86 on monocyte || id:ebi-a-GCST90001905	Ankylosing spondylitis, strict definition || id:finn-b-M13_ANKYLOSPON_STRICT	MR Egger	6	-0.0136094	0.0115455	0.303824	-0.0362387	0.00901984	0.986483	0.96441	1.00906	0.97656
finn-b-M13_ANKYLOSPON_STRICT	ebi-a-GCST90001909	CD45 on CD14+ monocyte || id:ebi-a-GCST90001909	Ankylosing spondylitis, strict definition || id:finn-b-M13_ANKYLOSPON_STRICT	MR Egger	6	-0.00411331	0.0112956	0.734177	-0.0262526	0.018026	0.995895	0.974089	1.01819	0.97656
finn-b-M13_ANKYLOSPON_STRICT	ebi-a-GCST90001947	CD33 on CD33+ HLA DR+ CD14dim || id:ebi-a-GCST90001947	Ankylosing spondylitis, strict definition || id:finn-b-M13_ANKYLOSPON_STRICT	MR Egger	6	-0.00132924	0.015766	0.936861	-0.0322306	0.0295721	0.998672	0.968283	1.03001	0.987235
finn-b-M13_ANKYLOSPON_STRICT	ebi-a-GCST90001964	FSC-A on plasmacytoid Dendritic Cell || id:ebi-a-GCST90001964	Ankylosing spondylitis, strict definition || id:finn-b-M13_ANKYLOSPON_STRICT	MR Egger	6	0.0092549	0.0118027	0.476793	-0.0138783	0.0323881	1.0093	0.986218	1.03292	0.97656
finn-b-M13_ANKYLOSPON_STRICT	ebi-a-GCST90001970	FSC-A on HLA DR+ Natural Killer || id:ebi-a-GCST90001970	Ankylosing spondylitis, strict definition || id:finn-b-M13_ANKYLOSPON_STRICT	MR Egger	6	-0.0115826	0.0113682	0.365879	-0.0338643	0.010699	0.988484	0.966703	1.01076	0.97656
finn-b-M13_ANKYLOSPON_STRICT	ebi-a-GCST90001994	CX3CR1 on CD14- CD16- || id:ebi-a-GCST90001994	Ankylosing spondylitis, strict definition || id:finn-b-M13_ANKYLOSPON_STRICT	MR Egger	6	-0.00535737	0.0123256	0.686234	-0.0295155	0.0188008	0.994657	0.970916	1.01898	0.97656
finn-b-M13_ANKYLOSPON_STRICT	ebi-a-GCST90001995	CX3CR1 on monocyte || id:ebi-a-GCST90001995	Ankylosing spondylitis, strict definition || id:finn-b-M13_ANKYLOSPON_STRICT	MR Egger	6	0.00224594	0.0109394	0.847357	-0.0191953	0.0236872	1.00225	0.980988	1.02397	0.97656
finn-b-M13_ANKYLOSPON_STRICT	ebi-a-GCST90001999	PDL-1 on CD14- CD16+ monocyte || id:ebi-a-GCST90001999	Ankylosing spondylitis, strict definition || id:finn-b-M13_ANKYLOSPON_STRICT	MR Egger	6	0.0107101	0.0114973	0.404311	-0.0118246	0.0332449	1.01077	0.988245	1.0338	0.97656
finn-b-M13_ANKYLOSPON_STRICT	ebi-a-GCST90002011	CD64 on CD14+ CD16+ monocyte || id:ebi-a-GCST90002011	Ankylosing spondylitis, strict definition || id:finn-b-M13_ANKYLOSPON_STRICT	MR Egger	6	-0.00351543	0.0108006	0.76113	-0.0246847	0.0176538	0.996491	0.975617	1.01781	0.97656
finn-b-M13_ANKYLOSPON_STRICT	ebi-a-GCST90002018	CCR2 on granulocyte || id:ebi-a-GCST90002018	Ankylosing spondylitis, strict definition || id:finn-b-M13_ANKYLOSPON_STRICT	MR Egger	6	-0.0128586	0.0119555	0.342681	-0.0362913	0.0105741	0.987224	0.964359	1.01063	0.97656
finn-b-M13_ANKYLOSPON_STRICT	ebi-a-GCST90002045	CD45 on CD33- HLA DR- || id:ebi-a-GCST90002045	Ankylosing spondylitis, strict definition || id:finn-b-M13_ANKYLOSPON_STRICT	MR Egger	6	0.0233265	0.0158055	0.214024	-0.00765239	0.0543053	1.0236	0.992377	1.05581	0.97656
finn-b-M13_ANKYLOSPON_STRICT	ebi-a-GCST90002046	CD45 on CD33- HLA DR+ || id:ebi-a-GCST90002046	Ankylosing spondylitis, strict definition || id:finn-b-M13_ANKYLOSPON_STRICT	MR Egger	6	-0.0070128	0.0149067	0.662541	-0.0362299	0.0222043	0.993012	0.964419	1.02245	0.97656
finn-b-M13_ANKYLOSPON_STRICT	ebi-a-GCST90002050	CD45 on CD33dim HLA DR- || id:ebi-a-GCST90002050	Ankylosing spondylitis, strict definition || id:finn-b-M13_ANKYLOSPON_STRICT	MR Egger	6	0.00518868	0.0154368	0.75367	-0.0250675	0.0354448	1.0052	0.975244	1.03608	0.97656
finn-b-M13_ANKYLOSPON_STRICT	ebi-a-GCST90002065	CD4 on CD39+ resting CD4 regulatory T cell || id:ebi-a-GCST90002065	Ankylosing spondylitis, strict definition || id:finn-b-M13_ANKYLOSPON_STRICT	MR Egger	6	0.0254444	0.0127697	0.117107	0.000415836	0.050473	1.02577	1.00042	1.05177	0.97656
finn-b-M13_ANKYLOSPON_STRICT	ebi-a-GCST90002068	CD4 on secreting CD4 regulatory T cell || id:ebi-a-GCST90002068	Ankylosing spondylitis, strict definition || id:finn-b-M13_ANKYLOSPON_STRICT	MR Egger	6	0.0201752	0.0131419	0.199533	-0.00558287	0.0459333	1.02038	0.994433	1.047	0.97656
finn-b-M13_ANKYLOSPON_STRICT	ebi-a-GCST90002072	SSC-A on plasmacytoid Dendritic Cell || id:ebi-a-GCST90002072	Ankylosing spondylitis, strict definition || id:finn-b-M13_ANKYLOSPON_STRICT	MR Egger	6	-0.0161886	0.0121298	0.252906	-0.0399631	0.00758586	0.983942	0.960825	1.00761	0.97656
finn-b-M13_ANKYLOSPON_STRICT	ebi-a-GCST90002077	SSC-A on HLA DR+ Natural Killer || id:ebi-a-GCST90002077	Ankylosing spondylitis, strict definition || id:finn-b-M13_ANKYLOSPON_STRICT	MR Egger	6	-0.013088	0.0111614	0.306018	-0.0349644	0.00878832	0.986997	0.96564	1.00883	0.97656
finn-b-M13_ANKYLOSPON_STRICT	ebi-a-GCST90002101	CD45RA on Terminally Differentiated CD8+ T cell || id:ebi-a-GCST90002101	Ankylosing spondylitis, strict definition || id:finn-b-M13_ANKYLOSPON_STRICT	MR Egger	6	-0.0155204	0.0112333	0.239235	-0.0375376	0.00649678	0.984599	0.963158	1.00652	0.97656
finn-b-M13_ANKYLOSPON_STRICT	ebi-a-GCST90001410	IgD- CD38+ B cell %B cell || id:ebi-a-GCST90001410	Ankylosing spondylitis, strict definition || id:finn-b-M13_ANKYLOSPON_STRICT	MR Egger	6	0.0173633	0.0108228	0.183911	-0.00384944	0.038576	1.01751	0.996158	1.03933	0.97656
finn-b-M13_ANKYLOSPON_STRICT	ebi-a-GCST90001416	IgD+ CD24- B cell Absolute Count || id:ebi-a-GCST90001416	Ankylosing spondylitis, strict definition || id:finn-b-M13_ANKYLOSPON_STRICT	MR Egger	6	-0.0204633	0.0124073	0.174432	-0.0447817	0.00385498	0.979745	0.956206	1.00386	0.97656
finn-b-M13_ANKYLOSPON_STRICT	ebi-a-GCST90001435	Plasma Blast-Plasma Cell %lymphocyte || id:ebi-a-GCST90001435	Ankylosing spondylitis, strict definition || id:finn-b-M13_ANKYLOSPON_STRICT	MR Egger	6	0.00830569	0.0111213	0.496676	-0.0134922	0.0301035	1.00834	0.986598	1.03056	0.97656
finn-b-M13_ANKYLOSPON_STRICT	ebi-a-GCST90001438	IgD- CD38dim B cell Absolute Count || id:ebi-a-GCST90001438	Ankylosing spondylitis, strict definition || id:finn-b-M13_ANKYLOSPON_STRICT	MR Egger	6	-0.00350725	0.0136256	0.809568	-0.0302134	0.0231989	0.996499	0.970238	1.02347	0.97656
finn-b-M13_ANKYLOSPON_STRICT	ebi-a-GCST90001441	IgD+ CD24- B cell %lymphocyte || id:ebi-a-GCST90001441	Ankylosing spondylitis, strict definition || id:finn-b-M13_ANKYLOSPON_STRICT	MR Egger	6	-0.00538766	0.0159922	0.753132	-0.0367324	0.0259571	0.994627	0.963934	1.0263	0.97656
finn-b-M13_ANKYLOSPON_STRICT	ebi-a-GCST90001452	CD11c+ CD62L- monocyte Absolute Count || id:ebi-a-GCST90001452	Ankylosing spondylitis, strict definition || id:finn-b-M13_ANKYLOSPON_STRICT	MR Egger	6	0.00250097	0.0115579	0.839275	-0.0201525	0.0251545	1.0025	0.980049	1.02547	0.97656
finn-b-M13_ANKYLOSPON_STRICT	ebi-a-GCST90001486	Activated CD4 regulatory T cell Absolute Count || id:ebi-a-GCST90001486	Ankylosing spondylitis, strict definition || id:finn-b-M13_ANKYLOSPON_STRICT	MR Egger	6	0.0246392	0.0117122	0.10322	0.00168318	0.0475952	1.02495	1.00168	1.04875	0.97656
finn-b-M13_ANKYLOSPON_STRICT	ebi-a-GCST90001493	Secreting CD4 regulatory T cell %CD4 regulatory T cell || id:ebi-a-GCST90001493	Ankylosing spondylitis, strict definition || id:finn-b-M13_ANKYLOSPON_STRICT	MR Egger	6	-0.0184424	0.0114142	0.181454	-0.0408141	0.0039294	0.981727	0.960008	1.00394	0.97656
finn-b-M13_ANKYLOSPON_STRICT	ebi-a-GCST90001499	Activated & resting CD4 regulatory T cell %CD4 regulatory T cell || id:ebi-a-GCST90001499	Ankylosing spondylitis, strict definition || id:finn-b-M13_ANKYLOSPON_STRICT	MR Egger	6	0.0175194	0.0114733	0.201478	-0.00496832	0.0400072	1.01767	0.995044	1.04082	0.97656
finn-b-M13_ANKYLOSPON_STRICT	ebi-a-GCST90001502	Activated & secreting CD4 regulatory T cell %CD4 regulatory T cell || id:ebi-a-GCST90001502	Ankylosing spondylitis, strict definition || id:finn-b-M13_ANKYLOSPON_STRICT	MR Egger	6	-0.0120754	0.0108661	0.328736	-0.0333729	0.00922215	0.987997	0.967178	1.00926	0.97656
finn-b-M13_ANKYLOSPON_STRICT	ebi-a-GCST90001537	Central Memory CD4+ T cell Absolute Count || id:ebi-a-GCST90001537	Ankylosing spondylitis, strict definition || id:finn-b-M13_ANKYLOSPON_STRICT	MR Egger	6	0.0194566	0.0163843	0.300723	-0.0126567	0.0515698	1.01965	0.987423	1.05292	0.97656
finn-b-M13_ANKYLOSPON_STRICT	ebi-a-GCST90001562	CD45RA+ CD8+ T cell %T cell || id:ebi-a-GCST90001562	Ankylosing spondylitis, strict definition || id:finn-b-M13_ANKYLOSPON_STRICT	MR Egger	6	-0.00615115	0.0173142	0.740331	-0.0400869	0.0277846	0.993868	0.960706	1.02817	0.97656
finn-b-M13_ANKYLOSPON_STRICT	ebi-a-GCST90001575	Naive CD4+ T cell %T cell || id:ebi-a-GCST90001575	Ankylosing spondylitis, strict definition || id:finn-b-M13_ANKYLOSPON_STRICT	MR Egger	6	0.0133602	0.0115287	0.310985	-0.00923615	0.0359565	1.01345	0.990806	1.03661	0.97656
finn-b-M13_ANKYLOSPON_STRICT	ebi-a-GCST90001620	HLA DR+ T cell%lymphocyte || id:ebi-a-GCST90001620	Ankylosing spondylitis, strict definition || id:finn-b-M13_ANKYLOSPON_STRICT	MR Egger	6	0.00621992	0.0108953	0.598621	-0.0151348	0.0275746	1.00624	0.984979	1.02796	0.97656
finn-b-M13_ANKYLOSPON_STRICT	ebi-a-GCST90001629	HLA DR+ CD8+ T cell %lymphocyte || id:ebi-a-GCST90001629	Ankylosing spondylitis, strict definition || id:finn-b-M13_ANKYLOSPON_STRICT	MR Egger	6	0.00233918	0.0114537	0.848145	-0.0201101	0.0247884	1.00234	0.980091	1.0251	0.97656
finn-b-M13_ANKYLOSPON_STRICT	ebi-a-GCST90001638	CD4-CD8- Natural Killer T %lymphocyte || id:ebi-a-GCST90001638	Ankylosing spondylitis, strict definition || id:finn-b-M13_ANKYLOSPON_STRICT	MR Egger	6	0.0186545	0.0114705	0.179215	-0.00382779	0.0411367	1.01883	0.99618	1.04199	0.97656
finn-b-M13_ANKYLOSPON_STRICT	ebi-a-GCST90001654	CD28- CD4-CD8- T cell Absolute Count || id:ebi-a-GCST90001654	Ankylosing spondylitis, strict definition || id:finn-b-M13_ANKYLOSPON_STRICT	MR Egger	6	0.0305405	0.0146845	0.106049	0.00175893	0.059322	1.03101	1.00176	1.06112	0.97656
finn-b-M13_ANKYLOSPON_STRICT	ebi-a-GCST90001680	CD25++ CD8+ T cell %CD8+ T cell || id:ebi-a-GCST90001680	Ankylosing spondylitis, strict definition || id:finn-b-M13_ANKYLOSPON_STRICT	MR Egger	6	-0.00596712	0.0120289	0.645868	-0.0295437	0.0176094	0.994051	0.970888	1.01777	0.97656
finn-b-M13_ANKYLOSPON_STRICT	ebi-a-GCST90001760	CD20 on unswitched memory B cell || id:ebi-a-GCST90001760	Ankylosing spondylitis, strict definition || id:finn-b-M13_ANKYLOSPON_STRICT	MR Egger	6	-0.0328964	0.0123893	0.0566716	-0.0571794	-0.00861341	0.967639	0.944425	0.991424	0.97656
finn-b-M13_ANKYLOSPON_STRICT	ebi-a-GCST90001774	CD24 on transitional B cell || id:ebi-a-GCST90001774	Ankylosing spondylitis, strict definition || id:finn-b-M13_ANKYLOSPON_STRICT	MR Egger	6	-0.0180491	0.010621	0.164473	-0.0388663	0.00276797	0.982113	0.961879	1.00277	0.97656
finn-b-M13_ANKYLOSPON_STRICT	ebi-a-GCST90001786	CD25 on IgD- CD27- B cell || id:ebi-a-GCST90001786	Ankylosing spondylitis, strict definition || id:finn-b-M13_ANKYLOSPON_STRICT	MR Egger	6	-0.00755982	0.010764	0.521196	-0.0286573	0.0135376	0.992469	0.971749	1.01363	0.97656
finn-b-M13_ANKYLOSPON_STRICT	ebi-a-GCST90001790	CD25 on memory B cell || id:ebi-a-GCST90001790	Ankylosing spondylitis, strict definition || id:finn-b-M13_ANKYLOSPON_STRICT	MR Egger	6	-0.00480882	0.0107927	0.678966	-0.0259626	0.0163449	0.995203	0.974372	1.01648	0.97656
finn-b-M13_ANKYLOSPON_STRICT	ebi-a-GCST90001808	CD27 on switched memory B cell || id:ebi-a-GCST90001808	Ankylosing spondylitis, strict definition || id:finn-b-M13_ANKYLOSPON_STRICT	MR Egger	6	0.00296528	0.0131585	0.832751	-0.0228253	0.0287559	1.00297	0.977433	1.02917	0.97656
finn-b-M13_ANKYLOSPON_STRICT	ebi-a-GCST90001810	CD38 on CD3- CD19- || id:ebi-a-GCST90001810	Ankylosing spondylitis, strict definition || id:finn-b-M13_ANKYLOSPON_STRICT	MR Egger	6	0.00844767	0.0202575	0.698076	-0.031257	0.0481524	1.00848	0.969226	1.04933	0.97656
finn-b-M13_ANKYLOSPON_STRICT	ebi-a-GCST90001811	CD38 on IgD+ CD24- B cell || id:ebi-a-GCST90001811	Ankylosing spondylitis, strict definition || id:finn-b-M13_ANKYLOSPON_STRICT	MR Egger	6	0.0231258	0.0107478	0.0977973	0.00206012	0.0441915	1.0234	1.00206	1.04518	0.97656
finn-b-M13_ANKYLOSPON_STRICT	ebi-a-GCST90001812	CD38 on IgD+ CD38+ B cell || id:ebi-a-GCST90001812	Ankylosing spondylitis, strict definition || id:finn-b-M13_ANKYLOSPON_STRICT	MR Egger	6	0.0156578	0.0128594	0.290287	-0.00954671	0.0408623	1.01578	0.990499	1.04171	0.97656
finn-b-M13_ANKYLOSPON_STRICT	ebi-a-GCST90001815	CD38 on IgD- CD38dim B cell || id:ebi-a-GCST90001815	Ankylosing spondylitis, strict definition || id:finn-b-M13_ANKYLOSPON_STRICT	MR Egger	6	0.0149288	0.0104887	0.227734	-0.00562904	0.0354867	1.01504	0.994387	1.03612	0.97656
finn-b-M13_ANKYLOSPON_STRICT	ebi-a-GCST90001819	CD38 on transitional B cell || id:ebi-a-GCST90001819	Ankylosing spondylitis, strict definition || id:finn-b-M13_ANKYLOSPON_STRICT	MR Egger	6	0.0142052	0.0130676	0.338132	-0.0114073	0.0398176	1.01431	0.988658	1.04062	0.97656
finn-b-M13_ANKYLOSPON_STRICT	ebi-a-GCST90001820	IgD on IgD+ CD24+ B cell || id:ebi-a-GCST90001820	Ankylosing spondylitis, strict definition || id:finn-b-M13_ANKYLOSPON_STRICT	MR Egger	6	-0.0300527	0.0109766	0.0520178	-0.0515668	-0.00853868	0.970394	0.94974	0.991498	0.97656
finn-b-M13_ANKYLOSPON_STRICT	ebi-a-GCST90001830	BAFF-R on CD20- B cell || id:ebi-a-GCST90001830	Ankylosing spondylitis, strict definition || id:finn-b-M13_ANKYLOSPON_STRICT	MR Egger	6	0.00582302	0.0101997	0.598609	-0.0141683	0.0258143	1.00584	0.985932	1.02615	0.97656
finn-b-M13_ANKYLOSPON_STRICT	ebi-a-GCST90001838	CD3 on naive CD8+ T cell || id:ebi-a-GCST90001838	Ankylosing spondylitis, strict definition || id:finn-b-M13_ANKYLOSPON_STRICT	MR Egger	6	-0.0143792	0.0193125	0.497906	-0.0522316	0.0234732	0.985724	0.949109	1.02375	0.97656
finn-b-M13_ANKYLOSPON_STRICT	ebi-a-GCST90001845	CD3 on CD45RA- CD4+ T cell || id:ebi-a-GCST90001845	Ankylosing spondylitis, strict definition || id:finn-b-M13_ANKYLOSPON_STRICT	MR Egger	6	-0.00648496	0.0119397	0.615882	-0.0298868	0.0169169	0.993536	0.970555	1.01706	0.97656
finn-b-M13_ANKYLOSPON_STRICT	ebi-a-GCST90001886	CD28 on CD39+ activated CD4 regulatory T cell || id:ebi-a-GCST90001886	Ankylosing spondylitis, strict definition || id:finn-b-M13_ANKYLOSPON_STRICT	MR Egger	6	0.000197616	0.0111316	0.986686	-0.0216202	0.0220155	1.0002	0.978612	1.02226	0.998001
finn-b-M13_ANKYLOSPON_STRICT	ebi-a-GCST90001910	CD45 on B cell || id:ebi-a-GCST90001910	Ankylosing spondylitis, strict definition || id:finn-b-M13_ANKYLOSPON_STRICT	MR Egger	6	-0.0278753	0.0144573	0.126089	-0.0562115	0.000461024	0.97251	0.945339	1.00046	0.97656
finn-b-M13_ANKYLOSPON_STRICT	ebi-a-GCST90001937	CD25 on resting CD4 regulatory T cell || id:ebi-a-GCST90001937	Ankylosing spondylitis, strict definition || id:finn-b-M13_ANKYLOSPON_STRICT	MR Egger	6	0.0211342	0.0119016	0.15043	-0.00219303	0.0444614	1.02136	0.997809	1.04546	0.97656
finn-b-M13_ANKYLOSPON_STRICT	ebi-a-GCST90001941	CD25 on secreting CD4 regulatory T cell || id:ebi-a-GCST90001941	Ankylosing spondylitis, strict definition || id:finn-b-M13_ANKYLOSPON_STRICT	MR Egger	6	0.00697049	0.0108142	0.554311	-0.0142254	0.0281663	1.00699	0.985875	1.02857	0.97656
finn-b-M13_ANKYLOSPON_STRICT	ebi-a-GCST90001948	CD33 on CD33dim HLA DR+ CD11b+ || id:ebi-a-GCST90001948	Ankylosing spondylitis, strict definition || id:finn-b-M13_ANKYLOSPON_STRICT	MR Egger	6	-0.00498023	0.0156134	0.76571	-0.0355824	0.025622	0.995032	0.965043	1.02595	0.97656
finn-b-M13_ANKYLOSPON_STRICT	ebi-a-GCST90001951	CD33 on CD66b++ myeloid cell || id:ebi-a-GCST90001951	Ankylosing spondylitis, strict definition || id:finn-b-M13_ANKYLOSPON_STRICT	MR Egger	6	0.00667395	0.0195275	0.749723	-0.0315999	0.0449478	1.0067	0.968894	1.04597	0.97656
finn-b-M13_ANKYLOSPON_STRICT	ebi-a-GCST90001960	CD25 on CD4+ T cell || id:ebi-a-GCST90001960	Ankylosing spondylitis, strict definition || id:finn-b-M13_ANKYLOSPON_STRICT	MR Egger	6	-0.0118812	0.0114688	0.358738	-0.03436	0.0105976	0.988189	0.966224	1.01065	0.97656
finn-b-M13_ANKYLOSPON_STRICT	ebi-a-GCST90002014	CCR2 on CD62L+ myeloid Dendritic Cell || id:ebi-a-GCST90002014	Ankylosing spondylitis, strict definition || id:finn-b-M13_ANKYLOSPON_STRICT	MR Egger	6	-0.0113767	0.0120551	0.398747	-0.0350048	0.0122514	0.988688	0.965601	1.01233	0.97656
finn-b-M13_ANKYLOSPON_STRICT	ebi-a-GCST90002032	CD39 on CD39+ CD4+ T cell || id:ebi-a-GCST90002032	Ankylosing spondylitis, strict definition || id:finn-b-M13_ANKYLOSPON_STRICT	MR Egger	6	-0.0105992	0.0123053	0.437618	-0.0347176	0.0135192	0.989457	0.965878	1.01361	0.97656
finn-b-M13_ANKYLOSPON_STRICT	ebi-a-GCST90002034	CD39 on monocyte || id:ebi-a-GCST90002034	Ankylosing spondylitis, strict definition || id:finn-b-M13_ANKYLOSPON_STRICT	MR Egger	6	-0.00381629	0.0156333	0.819153	-0.0344575	0.026825	0.996191	0.966129	1.02719	0.97656
finn-b-M13_ANKYLOSPON_STRICT	ebi-a-GCST90002039	CD80 on monocyte || id:ebi-a-GCST90002039	Ankylosing spondylitis, strict definition || id:finn-b-M13_ANKYLOSPON_STRICT	MR Egger	6	-0.00749113	0.0119518	0.564801	-0.0309167	0.0159344	0.992537	0.969556	1.01606	0.97656
finn-b-M13_ANKYLOSPON_STRICT	ebi-a-GCST90002051	CD45 on basophil || id:ebi-a-GCST90002051	Ankylosing spondylitis, strict definition || id:finn-b-M13_ANKYLOSPON_STRICT	MR Egger	6	0.00278872	0.0155698	0.866557	-0.0277281	0.0333056	1.00279	0.972653	1.03387	0.97656
finn-b-M13_ANKYLOSPON_STRICT	ebi-a-GCST90002053	CD45 on CD33+ HLA DR+ || id:ebi-a-GCST90002053	Ankylosing spondylitis, strict definition || id:finn-b-M13_ANKYLOSPON_STRICT	MR Egger	6	0.00689402	0.0152163	0.673988	-0.0229299	0.0367179	1.00692	0.977331	1.0374	0.97656
finn-b-M13_ANKYLOSPON_STRICT	ebi-a-GCST90002066	CD4 on activated CD4 regulatory T cell || id:ebi-a-GCST90002066	Ankylosing spondylitis, strict definition || id:finn-b-M13_ANKYLOSPON_STRICT	MR Egger	6	0.0284028	0.0152378	0.135775	-0.00146325	0.0582689	1.02881	0.998538	1.06	0.97656
finn-b-M13_ANKYLOSPON_STRICT	ebi-a-GCST90002074	SSC-A on CD14+ monocyte || id:ebi-a-GCST90002074	Ankylosing spondylitis, strict definition || id:finn-b-M13_ANKYLOSPON_STRICT	MR Egger	6	0.000236688	0.0116428	0.984754	-0.0225832	0.0230565	1.00024	0.97767	1.02332	0.998001
finn-b-M13_ANKYLOSPON_STRICT	ebi-a-GCST90002082	SSC-A on CD8+ T cell || id:ebi-a-GCST90002082	Ankylosing spondylitis, strict definition || id:finn-b-M13_ANKYLOSPON_STRICT	MR Egger	6	-0.0177909	0.012372	0.223816	-0.04204	0.00645818	0.982366	0.958831	1.00648	0.97656
finn-b-M13_ANKYLOSPON_STRICT	ebi-a-GCST90002111	HLA DR on CD33dim HLA DR+ CD11b- || id:ebi-a-GCST90002111	Ankylosing spondylitis, strict definition || id:finn-b-M13_ANKYLOSPON_STRICT	MR Egger	4	-0.0253483	0.0449513	0.629617	-0.113453	0.0627562	0.97497	0.892746	1.06477	0.97656
finn-b-M13_ANKYLOSPON_STRICT	ebi-a-GCST90001405	Plasma Blast-Plasma Cell Absolute Count || id:ebi-a-GCST90001405	Ankylosing spondylitis, strict definition || id:finn-b-M13_ANKYLOSPON_STRICT	MR Egger	6	-0.000707241	0.0107668	0.950779	-0.0218102	0.0203957	0.999293	0.978426	1.02061	0.993848
finn-b-M13_ANKYLOSPON_STRICT	ebi-a-GCST90001407	Memory B cell Absolute Count || id:ebi-a-GCST90001407	Ankylosing spondylitis, strict definition || id:finn-b-M13_ANKYLOSPON_STRICT	MR Egger	6	-0.00434187	0.0137059	0.767248	-0.0312054	0.0225216	0.995668	0.969276	1.02278	0.97656
finn-b-M13_ANKYLOSPON_STRICT	ebi-a-GCST90001409	Naive-mature B cell Absolute Count || id:ebi-a-GCST90001409	Ankylosing spondylitis, strict definition || id:finn-b-M13_ANKYLOSPON_STRICT	MR Egger	6	-0.0203133	0.0162892	0.280415	-0.0522401	0.0116135	0.979892	0.949101	1.01168	0.97656
finn-b-M13_ANKYLOSPON_STRICT	ebi-a-GCST90001413	IgD- CD24- B cell %B cell || id:ebi-a-GCST90001413	Ankylosing spondylitis, strict definition || id:finn-b-M13_ANKYLOSPON_STRICT	MR Egger	6	-0.00132514	0.0117449	0.915604	-0.0243451	0.0216949	0.998676	0.975949	1.02193	0.985574
finn-b-M13_ANKYLOSPON_STRICT	ebi-a-GCST90001425	IgD- CD38+ B cell %lymphocyte || id:ebi-a-GCST90001425	Ankylosing spondylitis, strict definition || id:finn-b-M13_ANKYLOSPON_STRICT	MR Egger	6	0.0147302	0.0117931	0.27975	-0.00838419	0.0378446	1.01484	0.991651	1.03857	0.97656
finn-b-M13_ANKYLOSPON_STRICT	ebi-a-GCST90001429	IgD+ CD38+ B cell %lymphocyte || id:ebi-a-GCST90001429	Ankylosing spondylitis, strict definition || id:finn-b-M13_ANKYLOSPON_STRICT	MR Egger	6	0.00377085	0.0171103	0.836363	-0.0297653	0.037307	1.00378	0.970673	1.03801	0.97656
finn-b-M13_ANKYLOSPON_STRICT	ebi-a-GCST90001432	Unswitched memory B cell %lymphocyte || id:ebi-a-GCST90001432	Ankylosing spondylitis, strict definition || id:finn-b-M13_ANKYLOSPON_STRICT	MR Egger	6	0.0142845	0.0119312	0.297313	-0.00910068	0.0376697	1.01439	0.990941	1.03839	0.97656
finn-b-M13_ANKYLOSPON_STRICT	ebi-a-GCST90001459	Myeloid Dendritic Cell %Dendritic Cell || id:ebi-a-GCST90001459	Ankylosing spondylitis, strict definition || id:finn-b-M13_ANKYLOSPON_STRICT	MR Egger	6	0.0116158	0.0130921	0.425079	-0.0140447	0.0372762	1.01168	0.986053	1.03798	0.97656
finn-b-M13_ANKYLOSPON_STRICT	ebi-a-GCST90001460	Plasmacytoid Dendritic Cell Absolute Count || id:ebi-a-GCST90001460	Ankylosing spondylitis, strict definition || id:finn-b-M13_ANKYLOSPON_STRICT	MR Egger	6	-0.00515972	0.0124788	0.700463	-0.0296183	0.0192988	0.994854	0.970816	1.01949	0.97656
finn-b-M13_ANKYLOSPON_STRICT	ebi-a-GCST90001494	Secreting CD4 regulatory T cell %CD4+ T cell || id:ebi-a-GCST90001494	Ankylosing spondylitis, strict definition || id:finn-b-M13_ANKYLOSPON_STRICT	MR Egger	6	0.00144249	0.0131417	0.917883	-0.0243153	0.0272003	1.00144	0.975978	1.02757	0.985574
finn-b-M13_ANKYLOSPON_STRICT	ebi-a-GCST90001509	CD25++ CD45RA+ CD4 not regulatory T cell %T cell || id:ebi-a-GCST90001509	Ankylosing spondylitis, strict definition || id:finn-b-M13_ANKYLOSPON_STRICT	MR Egger	6	0.0148095	0.0118761	0.280429	-0.00846769	0.0380866	1.01492	0.991568	1.03882	0.97656
finn-b-M13_ANKYLOSPON_STRICT	ebi-a-GCST90001525	CD33dim HLA DR+ CD11b+ Absolute Count || id:ebi-a-GCST90001525	Ankylosing spondylitis, strict definition || id:finn-b-M13_ANKYLOSPON_STRICT	MR Egger	6	-0.0265677	0.0246016	0.340945	-0.0747868	0.0216514	0.973782	0.927941	1.02189	0.97656
finn-b-M13_ANKYLOSPON_STRICT	ebi-a-GCST90001550	Central Memory CD8+ T cell %T cell || id:ebi-a-GCST90001550	Ankylosing spondylitis, strict definition || id:finn-b-M13_ANKYLOSPON_STRICT	MR Egger	6	0.00456842	0.0112499	0.705465	-0.0174813	0.0266182	1.00458	0.982671	1.02698	0.97656
finn-b-M13_ANKYLOSPON_STRICT	ebi-a-GCST90001558	Terminally Differentiated CD8+ T cell %CD8+ T cell || id:ebi-a-GCST90001558	Ankylosing spondylitis, strict definition || id:finn-b-M13_ANKYLOSPON_STRICT	MR Egger	6	-0.0188366	0.0114174	0.174325	-0.0412147	0.00354147	0.98134	0.959623	1.00355	0.97656
finn-b-M13_ANKYLOSPON_STRICT	ebi-a-GCST90001565	Central Memory CD4-CD8- T cell %T cell || id:ebi-a-GCST90001565	Ankylosing spondylitis, strict definition || id:finn-b-M13_ANKYLOSPON_STRICT	MR Egger	6	0.0223853	0.0106512	0.103459	0.00150888	0.0432616	1.02264	1.00151	1.04421	0.97656
finn-b-M13_ANKYLOSPON_STRICT	ebi-a-GCST90001607	CD8+ T cell %leukocyte || id:ebi-a-GCST90001607	Ankylosing spondylitis, strict definition || id:finn-b-M13_ANKYLOSPON_STRICT	MR Egger	6	-0.00717461	0.019698	0.734123	-0.0457826	0.0314334	0.992851	0.95525	1.03193	0.97656
finn-b-M13_ANKYLOSPON_STRICT	ebi-a-GCST90001615	TCRgd T cell Absolute Count || id:ebi-a-GCST90001615	Ankylosing spondylitis, strict definition || id:finn-b-M13_ANKYLOSPON_STRICT	MR Egger	6	0.0365488	0.0135256	0.0539715	0.0100386	0.0630589	1.03722	1.01009	1.06509	0.97656
finn-b-M13_ANKYLOSPON_STRICT	ebi-a-GCST90001621	Natural Killer T Absolute Count || id:ebi-a-GCST90001621	Ankylosing spondylitis, strict definition || id:finn-b-M13_ANKYLOSPON_STRICT	MR Egger	6	-0.00557279	0.0116722	0.657964	-0.0284502	0.0173047	0.994443	0.971951	1.01746	0.97656
finn-b-M13_ANKYLOSPON_STRICT	ebi-a-GCST90001625	HLA DR+ CD4+ T cell %T cell || id:ebi-a-GCST90001625	Ankylosing spondylitis, strict definition || id:finn-b-M13_ANKYLOSPON_STRICT	MR Egger	6	0.00540824	0.0209469	0.809002	-0.0356477	0.0464642	1.00542	0.96498	1.04756	0.97656
finn-b-M13_ANKYLOSPON_STRICT	ebi-a-GCST90001645	Natural Killer Absolute Count || id:ebi-a-GCST90001645	Ankylosing spondylitis, strict definition || id:finn-b-M13_ANKYLOSPON_STRICT	MR Egger	6	-0.00648096	0.0111135	0.591083	-0.0282635	0.0153016	0.99354	0.972132	1.01542	0.97656
finn-b-M13_ANKYLOSPON_STRICT	ebi-a-GCST90001660	CD39+ CD4+ T cell Absolute Count || id:ebi-a-GCST90001660	Ankylosing spondylitis, strict definition || id:finn-b-M13_ANKYLOSPON_STRICT	MR Egger	6	-0.00583525	0.0127791	0.671638	-0.0308823	0.0192118	0.994182	0.96959	1.0194	0.97656
finn-b-M13_ANKYLOSPON_STRICT	ebi-a-GCST90001697	CD45RA- CD28- CD8+ T cell %T cell || id:ebi-a-GCST90001697	Ankylosing spondylitis, strict definition || id:finn-b-M13_ANKYLOSPON_STRICT	MR Egger	6	0.0136136	0.0805799	0.874039	-0.144323	0.17155	1.01371	0.865608	1.18714	0.977297
finn-b-M13_ANKYLOSPON_STRICT	ebi-a-GCST90001701	BAFF-R on CD20- CD38- B cell || id:ebi-a-GCST90001701	Ankylosing spondylitis, strict definition || id:finn-b-M13_ANKYLOSPON_STRICT	MR Egger	6	0.0102824	0.0127633	0.465625	-0.0147337	0.0352985	1.01034	0.985374	1.03593	0.97656
finn-b-M13_ANKYLOSPON_STRICT	ebi-a-GCST90001703	BAFF-R on IgD+ CD24+ B cell || id:ebi-a-GCST90001703	Ankylosing spondylitis, strict definition || id:finn-b-M13_ANKYLOSPON_STRICT	MR Egger	6	0.00912955	0.0112772	0.463601	-0.0129738	0.0312329	1.00917	0.98711	1.03173	0.97656
finn-b-M13_ANKYLOSPON_STRICT	ebi-a-GCST90001715	BAFF-R on memory B cell || id:ebi-a-GCST90001715	Ankylosing spondylitis, strict definition || id:finn-b-M13_ANKYLOSPON_STRICT	MR Egger	6	0.0104812	0.0112869	0.405652	-0.0116411	0.0326035	1.01054	0.988426	1.03314	0.97656
finn-b-M13_ANKYLOSPON_STRICT	ebi-a-GCST90001725	CD19 on IgD+ CD24- B cell || id:ebi-a-GCST90001725	Ankylosing spondylitis, strict definition || id:finn-b-M13_ANKYLOSPON_STRICT	MR Egger	6	-0.0083559	0.0136187	0.572681	-0.0350486	0.0183368	0.991679	0.965558	1.01851	0.97656
finn-b-M13_ANKYLOSPON_STRICT	ebi-a-GCST90001731	CD19 on IgD- CD24- B cell || id:ebi-a-GCST90001731	Ankylosing spondylitis, strict definition || id:finn-b-M13_ANKYLOSPON_STRICT	MR Egger	6	-0.00215334	0.0143728	0.888158	-0.0303241	0.0260174	0.997849	0.970131	1.02636	0.979004
finn-b-M13_ANKYLOSPON_STRICT	ebi-a-GCST90001742	CD19 on transitional B cell || id:ebi-a-GCST90001742	Ankylosing spondylitis, strict definition || id:finn-b-M13_ANKYLOSPON_STRICT	MR Egger	6	-0.0110786	0.010777	0.362055	-0.0322016	0.0100444	0.988983	0.968311	1.0101	0.97656
finn-b-M13_ANKYLOSPON_STRICT	ebi-a-GCST90001761	CD20 on switched memory B cell || id:ebi-a-GCST90001761	Ankylosing spondylitis, strict definition || id:finn-b-M13_ANKYLOSPON_STRICT	MR Egger	6	-0.0208213	0.018737	0.328757	-0.0575459	0.0159033	0.979394	0.944079	1.01603	0.97656
finn-b-M13_ANKYLOSPON_STRICT	ebi-a-GCST90001780	CD25 on IgD+ CD38- B cell || id:ebi-a-GCST90001780	Ankylosing spondylitis, strict definition || id:finn-b-M13_ANKYLOSPON_STRICT	MR Egger	6	-0.00032637	0.0108629	0.977471	-0.0216177	0.0209649	0.999674	0.978614	1.02119	0.998001
finn-b-M13_ANKYLOSPON_STRICT	ebi-a-GCST90001782	CD25 on IgD+ CD38- unswitched memory B cell || id:ebi-a-GCST90001782	Ankylosing spondylitis, strict definition || id:finn-b-M13_ANKYLOSPON_STRICT	MR Egger	6	0.0127745	0.0140802	0.415581	-0.0148228	0.0403718	1.01286	0.985287	1.0412	0.97656
finn-b-M13_ANKYLOSPON_STRICT	ebi-a-GCST90001800	CD27 on IgD+ CD24+ B cell || id:ebi-a-GCST90001800	Ankylosing spondylitis, strict definition || id:finn-b-M13_ANKYLOSPON_STRICT	MR Egger	6	-0.000161385	0.0110883	0.989085	-0.0218944	0.0215717	0.999839	0.978344	1.02181	0.998001
finn-b-M13_ANKYLOSPON_STRICT	ebi-a-GCST90001805	CD27 on memory B cell || id:ebi-a-GCST90001805	Ankylosing spondylitis, strict definition || id:finn-b-M13_ANKYLOSPON_STRICT	MR Egger	6	0.0106668	0.0111062	0.391224	-0.0111013	0.0324349	1.01072	0.98896	1.03297	0.97656
finn-b-M13_ANKYLOSPON_STRICT	ebi-a-GCST90001828	IgD on transitional B cell || id:ebi-a-GCST90001828	Ankylosing spondylitis, strict definition || id:finn-b-M13_ANKYLOSPON_STRICT	MR Egger	6	-0.00380128	0.0108165	0.742993	-0.0250016	0.017399	0.996206	0.975308	1.01755	0.97656
finn-b-M13_ANKYLOSPON_STRICT	ebi-a-GCST90001854	CD3 on CD39+ activated CD4 regulatory T cell || id:ebi-a-GCST90001854	Ankylosing spondylitis, strict definition || id:finn-b-M13_ANKYLOSPON_STRICT	MR Egger	6	-0.0021485	0.0117847	0.864204	-0.0252465	0.0209495	0.997854	0.975069	1.02117	0.97656
finn-b-M13_ANKYLOSPON_STRICT	ebi-a-GCST90001859	CD3 on CD8+ T cell || id:ebi-a-GCST90001859	Ankylosing spondylitis, strict definition || id:finn-b-M13_ANKYLOSPON_STRICT	MR Egger	6	-0.0264822	0.013259	0.116475	-0.0524698	-0.000494604	0.973865	0.948883	0.999506	0.97656
finn-b-M13_ANKYLOSPON_STRICT	ebi-a-GCST90001870	CD34 on Hematopoietic Stem Cell || id:ebi-a-GCST90001870	Ankylosing spondylitis, strict definition || id:finn-b-M13_ANKYLOSPON_STRICT	MR Egger	6	0.0181271	0.0150376	0.294463	-0.0113467	0.0476008	1.01829	0.988717	1.04875	0.97656
finn-b-M13_ANKYLOSPON_STRICT	ebi-a-GCST90001913	CD45 on granulocyte || id:ebi-a-GCST90001913	Ankylosing spondylitis, strict definition || id:finn-b-M13_ANKYLOSPON_STRICT	MR Egger	6	-0.01559	0.0113977	0.243175	-0.0379295	0.00674943	0.984531	0.962781	1.00677	0.97656
finn-b-M13_ANKYLOSPON_STRICT	ebi-a-GCST90001949	CD33 on CD33dim HLA DR+ CD11b- || id:ebi-a-GCST90001949	Ankylosing spondylitis, strict definition || id:finn-b-M13_ANKYLOSPON_STRICT	MR Egger	6	-0.00197945	0.0155374	0.904772	-0.0324328	0.0284739	0.998023	0.968088	1.02888	0.980151
finn-b-M13_ANKYLOSPON_STRICT	ebi-a-GCST90001988	HLA DR on CD14+ CD16- monocyte || id:ebi-a-GCST90001988	Ankylosing spondylitis, strict definition || id:finn-b-M13_ANKYLOSPON_STRICT	MR Egger	5	0.00322301	0.0481256	0.950818	-0.0911031	0.0975492	1.00323	0.912924	1.10247	0.993848
finn-b-M13_ANKYLOSPON_STRICT	ebi-a-GCST90001993	PDL-1 on CD14+ CD16- monocyte || id:ebi-a-GCST90001993	Ankylosing spondylitis, strict definition || id:finn-b-M13_ANKYLOSPON_STRICT	MR Egger	6	0.000335521	0.0104971	0.976033	-0.0202388	0.0209099	1.00034	0.979965	1.02113	0.998001
finn-b-M13_ANKYLOSPON_STRICT	ebi-a-GCST90001996	CX3CR1 on CD14+ CD16+ monocyte || id:ebi-a-GCST90001996	Ankylosing spondylitis, strict definition || id:finn-b-M13_ANKYLOSPON_STRICT	MR Egger	6	-0.00572962	0.010726	0.621526	-0.0267527	0.0152934	0.994287	0.973602	1.01541	0.97656
finn-b-M13_ANKYLOSPON_STRICT	ebi-a-GCST90002031	CD39 on CD39+ secreting CD4 regulatory T cell || id:ebi-a-GCST90002031	Ankylosing spondylitis, strict definition || id:finn-b-M13_ANKYLOSPON_STRICT	MR Egger	6	-0.00649727	0.0122657	0.624349	-0.030538	0.0175434	0.993524	0.969924	1.0177	0.97656
finn-b-M13_ANKYLOSPON_STRICT	ebi-a-GCST90002035	CD80 on myeloid Dendritic Cell || id:ebi-a-GCST90002035	Ankylosing spondylitis, strict definition || id:finn-b-M13_ANKYLOSPON_STRICT	MR Egger	6	-0.00578273	0.011487	0.64113	-0.0282972	0.0167317	0.994234	0.972099	1.01687	0.97656
finn-b-M13_ANKYLOSPON_STRICT	ebi-a-GCST90002040	CD80 on granulocyte || id:ebi-a-GCST90002040	Ankylosing spondylitis, strict definition || id:finn-b-M13_ANKYLOSPON_STRICT	MR Egger	6	-0.00263239	0.0120615	0.837918	-0.0262729	0.0210081	0.997371	0.974069	1.02123	0.97656
finn-b-M13_ANKYLOSPON_STRICT	ebi-a-GCST90002067	CD4 on CD39+ activated CD4 regulatory T cell || id:ebi-a-GCST90002067	Ankylosing spondylitis, strict definition || id:finn-b-M13_ANKYLOSPON_STRICT	MR Egger	6	0.0372558	0.0122455	0.0383117	0.0132546	0.0612569	1.03796	1.01334	1.06317	0.97656
finn-b-M13_ANKYLOSPON_STRICT	ebi-a-GCST90002094	CD11b on Monocytic Myeloid-Derived Suppressor Cells || id:ebi-a-GCST90002094	Ankylosing spondylitis, strict definition || id:finn-b-M13_ANKYLOSPON_STRICT	MR Egger	6	-0.0247099	0.0150168	0.175217	-0.0541429	0.00472313	0.975593	0.947297	1.00473	0.97656
finn-b-M13_ANKYLOSPON_STRICT	ebi-a-GCST90002095	CD11b on CD33dim HLA DR- || id:ebi-a-GCST90002095	Ankylosing spondylitis, strict definition || id:finn-b-M13_ANKYLOSPON_STRICT	MR Egger	6	-0.0114908	0.0188352	0.574772	-0.0484078	0.0254262	0.988575	0.952745	1.02575	0.97656
finn-b-M13_ANKYLOSPON_STRICT	ebi-a-GCST90002099	CD4RA on Terminally Differentiated CD4+ T cell || id:ebi-a-GCST90002099	Ankylosing spondylitis, strict definition || id:finn-b-M13_ANKYLOSPON_STRICT	MR Egger	6	0.00155491	0.0111298	0.895644	-0.0202596	0.0233694	1.00156	0.979944	1.02364	0.979004
finn-b-M13_ANKYLOSPON_STRICT	ebi-a-GCST90002105	HLA DR on plasmacytoid Dendritic Cell || id:ebi-a-GCST90002105	Ankylosing spondylitis, strict definition || id:finn-b-M13_ANKYLOSPON_STRICT	MR Egger	4	-0.0394521	0.0756019	0.653819	-0.187632	0.108728	0.961316	0.82892	1.11486	0.97656
finn-b-M13_ANKYLOSPON_STRICT	ebi-a-GCST90001408	Naive-mature B cell %B cell || id:ebi-a-GCST90001408	Ankylosing spondylitis, strict definition || id:finn-b-M13_ANKYLOSPON_STRICT	MR Egger	6	-0.00721118	0.0224612	0.764246	-0.0512351	0.0368127	0.992815	0.950055	1.0375	0.97656
finn-b-M13_ANKYLOSPON_STRICT	ebi-a-GCST90001420	IgD- CD38+ B cell Absolute Count || id:ebi-a-GCST90001420	Ankylosing spondylitis, strict definition || id:finn-b-M13_ANKYLOSPON_STRICT	MR Egger	6	0.00463996	0.0109303	0.693036	-0.0167835	0.0260634	1.00465	0.983357	1.02641	0.97656
finn-b-M13_ANKYLOSPON_STRICT	ebi-a-GCST90001454	CD62L- HLA DR++ monocyte Absolute Count || id:ebi-a-GCST90001454	Ankylosing spondylitis, strict definition || id:finn-b-M13_ANKYLOSPON_STRICT	MR Egger	6	-0.00913836	0.0116088	0.475193	-0.0318917	0.013615	0.990903	0.968611	1.01371	0.97656
finn-b-M13_ANKYLOSPON_STRICT	ebi-a-GCST90001472	CD62L- CD86+ myeloid Dendritic Cell Absolute Count || id:ebi-a-GCST90001472	Ankylosing spondylitis, strict definition || id:finn-b-M13_ANKYLOSPON_STRICT	MR Egger	6	0.0101774	0.0127105	0.468162	-0.0147352	0.03509	1.01023	0.985373	1.03571	0.97656
finn-b-M13_ANKYLOSPON_STRICT	ebi-a-GCST90001475	HLA DR++ monocyte %monocyte || id:ebi-a-GCST90001475	Ankylosing spondylitis, strict definition || id:finn-b-M13_ANKYLOSPON_STRICT	MR Egger	5	-0.0422298	0.0233364	0.168056	-0.087969	0.00350953	0.958649	0.915789	1.00352	0.97656
finn-b-M13_ANKYLOSPON_STRICT	ebi-a-GCST90001501	Activated & secreting CD4 regulatory T cell Absolute Count || id:ebi-a-GCST90001501	Ankylosing spondylitis, strict definition || id:finn-b-M13_ANKYLOSPON_STRICT	MR Egger	6	0.0209691	0.0123609	0.16505	-0.00325832	0.0451965	1.02119	0.996747	1.04623	0.97656
finn-b-M13_ANKYLOSPON_STRICT	ebi-a-GCST90001508	CD25++ CD45RA+ CD4 not regulatory T cell %CD4+ T cell || id:ebi-a-GCST90001508	Ankylosing spondylitis, strict definition || id:finn-b-M13_ANKYLOSPON_STRICT	MR Egger	6	0.0146787	0.0118833	0.284337	-0.00861268	0.03797	1.01479	0.991424	1.0387	0.97656
finn-b-M13_ANKYLOSPON_STRICT	ebi-a-GCST90001518	CD33+ HLA DR+ CD14- Absolute Count || id:ebi-a-GCST90001518	Ankylosing spondylitis, strict definition || id:finn-b-M13_ANKYLOSPON_STRICT	MR Egger	6	-0.00697949	0.0147279	0.660283	-0.0358462	0.0218872	0.993045	0.964789	1.02213	0.97656
finn-b-M13_ANKYLOSPON_STRICT	ebi-a-GCST90001520	CD33+ HLA DR+ CD14dim Absolute Count || id:ebi-a-GCST90001520	Ankylosing spondylitis, strict definition || id:finn-b-M13_ANKYLOSPON_STRICT	MR Egger	6	-0.0109969	0.0142871	0.484406	-0.0389995	0.0170057	0.989063	0.961751	1.01715	0.97656
finn-b-M13_ANKYLOSPON_STRICT	ebi-a-GCST90001526	CD33dim HLA DR+ CD11b+ %CD33dim HLA DR+ || id:ebi-a-GCST90001526	Ankylosing spondylitis, strict definition || id:finn-b-M13_ANKYLOSPON_STRICT	MR Egger	6	0.0306197	0.0271162	0.321944	-0.022528	0.0837675	1.03109	0.977724	1.08738	0.97656
finn-b-M13_ANKYLOSPON_STRICT	ebi-a-GCST90001536	CD45RA- CD4+ T cell %T cell || id:ebi-a-GCST90001536	Ankylosing spondylitis, strict definition || id:finn-b-M13_ANKYLOSPON_STRICT	MR Egger	6	-0.00447818	0.0216546	0.846266	-0.0469212	0.0379648	0.995532	0.954163	1.03869	0.97656
finn-b-M13_ANKYLOSPON_STRICT	ebi-a-GCST90001540	Naive CD4+ T cell Absolute Count || id:ebi-a-GCST90001540	Ankylosing spondylitis, strict definition || id:finn-b-M13_ANKYLOSPON_STRICT	MR Egger	6	0.0218747	0.0160114	0.243645	-0.00950771	0.0532572	1.02212	0.990537	1.0547	0.97656
finn-b-M13_ANKYLOSPON_STRICT	ebi-a-GCST90001588	T/B cell || id:ebi-a-GCST90001588	Ankylosing spondylitis, strict definition || id:finn-b-M13_ANKYLOSPON_STRICT	MR Egger	6	0.000554015	0.0171722	0.975809	-0.0331036	0.0342116	1.00055	0.967438	1.0348	0.998001
finn-b-M13_ANKYLOSPON_STRICT	ebi-a-GCST90001630	CD8+ Natural Killer T Absolute Count || id:ebi-a-GCST90001630	Ankylosing spondylitis, strict definition || id:finn-b-M13_ANKYLOSPON_STRICT	MR Egger	6	-0.0156287	0.0114547	0.244165	-0.03808	0.0068226	0.984493	0.962636	1.00685	0.97656
finn-b-M13_ANKYLOSPON_STRICT	ebi-a-GCST90001648	HLA DR+ Natural Killer Absolute Count || id:ebi-a-GCST90001648	Ankylosing spondylitis, strict definition || id:finn-b-M13_ANKYLOSPON_STRICT	MR Egger	6	-0.0225548	0.0118184	0.128976	-0.0457189	0.000609201	0.977698	0.95531	1.00061	0.97656
finn-b-M13_ANKYLOSPON_STRICT	ebi-a-GCST90001670	CD39+ CD8+ T cell %T cell || id:ebi-a-GCST90001670	Ankylosing spondylitis, strict definition || id:finn-b-M13_ANKYLOSPON_STRICT	MR Egger	6	-0.017125	0.0125998	0.24568	-0.0418205	0.00757055	0.983021	0.959042	1.0076	0.97656
finn-b-M13_ANKYLOSPON_STRICT	ebi-a-GCST90001673	CD28- CD127- CD25++ CD8+ T cell %T cell || id:ebi-a-GCST90001673	Ankylosing spondylitis, strict definition || id:finn-b-M13_ANKYLOSPON_STRICT	MR Egger	6	-0.0229545	0.0122841	0.135046	-0.0470314	0.00112246	0.977307	0.954057	1.00112	0.97656
finn-b-M13_ANKYLOSPON_STRICT	ebi-a-GCST90001688	CD28+ CD45RA+ CD8+ T cell %T cell || id:ebi-a-GCST90001688	Ankylosing spondylitis, strict definition || id:finn-b-M13_ANKYLOSPON_STRICT	MR Egger	6	0.0085223	0.0126689	0.538004	-0.0163088	0.0333534	1.00856	0.983823	1.03392	0.97656
finn-b-M13_ANKYLOSPON_STRICT	ebi-a-GCST90001710	BAFF-R on IgD- CD24- B cell || id:ebi-a-GCST90001710	Ankylosing spondylitis, strict definition || id:finn-b-M13_ANKYLOSPON_STRICT	MR Egger	6	0.0116706	0.0112818	0.359356	-0.0104416	0.0337829	1.01174	0.989613	1.03436	0.97656
finn-b-M13_ANKYLOSPON_STRICT	ebi-a-GCST90001720	BAFF-R on transitional B cell || id:ebi-a-GCST90001720	Ankylosing spondylitis, strict definition || id:finn-b-M13_ANKYLOSPON_STRICT	MR Egger	6	0.00917775	0.0111831	0.457921	-0.0127412	0.0310967	1.00922	0.98734	1.03159	0.97656
finn-b-M13_ANKYLOSPON_STRICT	ebi-a-GCST90001733	CD19 on IgD- CD38- B cell || id:ebi-a-GCST90001733	Ankylosing spondylitis, strict definition || id:finn-b-M13_ANKYLOSPON_STRICT	MR Egger	6	-0.00158364	0.0172261	0.931172	-0.0353467	0.0321795	0.998418	0.965271	1.0327	0.987235
finn-b-M13_ANKYLOSPON_STRICT	ebi-a-GCST90001751	CD20 on IgD+ CD38+ B cell || id:ebi-a-GCST90001751	Ankylosing spondylitis, strict definition || id:finn-b-M13_ANKYLOSPON_STRICT	MR Egger	6	-0.0169833	0.0107416	0.189019	-0.0380368	0.00407031	0.98316	0.962677	1.00408	0.97656
finn-b-M13_ANKYLOSPON_STRICT	ebi-a-GCST90001757	CD20 on IgD- CD38dim B cell || id:ebi-a-GCST90001757	Ankylosing spondylitis, strict definition || id:finn-b-M13_ANKYLOSPON_STRICT	MR Egger	6	-0.0153095	0.0177327	0.436637	-0.0500656	0.0194465	0.984807	0.951167	1.01964	0.97656
finn-b-M13_ANKYLOSPON_STRICT	ebi-a-GCST90001772	CD24 on unswitched memory B cell || id:ebi-a-GCST90001772	Ankylosing spondylitis, strict definition || id:finn-b-M13_ANKYLOSPON_STRICT	MR Egger	6	-0.00585332	0.0129274	0.674176	-0.031191	0.0194844	0.994164	0.96929	1.01968	0.97656
finn-b-M13_ANKYLOSPON_STRICT	ebi-a-GCST90001773	CD24 on switched memory B cell || id:ebi-a-GCST90001773	Ankylosing spondylitis, strict definition || id:finn-b-M13_ANKYLOSPON_STRICT	MR Egger	6	-0.00671522	0.0151247	0.680011	-0.0363597	0.0229292	0.993307	0.964293	1.02319	0.97656
finn-b-M13_ANKYLOSPON_STRICT	ebi-a-GCST90001781	CD25 on IgD+ CD38- naive B cell || id:ebi-a-GCST90001781	Ankylosing spondylitis, strict definition || id:finn-b-M13_ANKYLOSPON_STRICT	MR Egger	6	-0.0133344	0.0144995	0.409799	-0.0417533	0.0150846	0.986754	0.959106	1.0152	0.97656
finn-b-M13_ANKYLOSPON_STRICT	ebi-a-GCST90001798	CD27 on CD24+ CD27+ B cell || id:ebi-a-GCST90001798	Ankylosing spondylitis, strict definition || id:finn-b-M13_ANKYLOSPON_STRICT	MR Egger	6	-0.000322766	0.0114794	0.978916	-0.0228225	0.0221769	0.999677	0.977436	1.02242	0.998001
finn-b-M13_ANKYLOSPON_STRICT	ebi-a-GCST90001804	CD27 on IgD- CD38dim B cell || id:ebi-a-GCST90001804	Ankylosing spondylitis, strict definition || id:finn-b-M13_ANKYLOSPON_STRICT	MR Egger	6	0.00914968	0.0110738	0.455099	-0.012555	0.0308543	1.00919	0.987524	1.03134	0.97656
finn-b-M13_ANKYLOSPON_STRICT	ebi-a-GCST90001825	IgD on IgD+ CD38dim B cell || id:ebi-a-GCST90001825	Ankylosing spondylitis, strict definition || id:finn-b-M13_ANKYLOSPON_STRICT	MR Egger	6	-0.0111783	0.011152	0.372888	-0.0330362	0.0106796	0.988884	0.967504	1.01074	0.97656
finn-b-M13_ANKYLOSPON_STRICT	ebi-a-GCST90001849	CD3 on HLA DR+ CD4+ T cell || id:ebi-a-GCST90001849	Ankylosing spondylitis, strict definition || id:finn-b-M13_ANKYLOSPON_STRICT	MR Egger	6	-0.0213925	0.0114555	0.13523	-0.0438453	0.00106023	0.978835	0.957102	1.00106	0.97656
finn-b-M13_ANKYLOSPON_STRICT	ebi-a-GCST90001863	CD3 on CD28+ CD45RA- CD8+ T cell || id:ebi-a-GCST90001863	Ankylosing spondylitis, strict definition || id:finn-b-M13_ANKYLOSPON_STRICT	MR Egger	6	-0.0166831	0.0116302	0.224756	-0.0394783	0.00611222	0.983455	0.961291	1.00613	0.97656
finn-b-M13_ANKYLOSPON_STRICT	ebi-a-GCST90001883	CD16-CD56 on Natural Killer T || id:ebi-a-GCST90001883	Ankylosing spondylitis, strict definition || id:finn-b-M13_ANKYLOSPON_STRICT	MR Egger	6	-0.014155	0.0114248	0.283088	-0.0365477	0.00823758	0.985945	0.964112	1.00827	0.97656
finn-b-M13_ANKYLOSPON_STRICT	ebi-a-GCST90001899	CD28 on CD4 regulatory T cell || id:ebi-a-GCST90001899	Ankylosing spondylitis, strict definition || id:finn-b-M13_ANKYLOSPON_STRICT	MR Egger	6	-0.00783173	0.0110765	0.518547	-0.0295418	0.0138783	0.992199	0.97089	1.01398	0.97656
finn-b-M13_ANKYLOSPON_STRICT	ebi-a-GCST90001907	CCR7 on naive CD4+ T cell || id:ebi-a-GCST90001907	Ankylosing spondylitis, strict definition || id:finn-b-M13_ANKYLOSPON_STRICT	MR Egger	6	-0.00212555	0.0119829	0.867829	-0.0256121	0.021361	0.997877	0.974713	1.02159	0.97656
finn-b-M13_ANKYLOSPON_STRICT	ebi-a-GCST90001918	CD45 on HLA DR+ T cell || id:ebi-a-GCST90001918	Ankylosing spondylitis, strict definition || id:finn-b-M13_ANKYLOSPON_STRICT	MR Egger	6	-0.00567903	0.0112456	0.640112	-0.0277204	0.0163624	0.994337	0.97266	1.0165	0.97656
finn-b-M13_ANKYLOSPON_STRICT	ebi-a-GCST90001920	CD45 on HLA DR+ CD4+ T cell || id:ebi-a-GCST90001920	Ankylosing spondylitis, strict definition || id:finn-b-M13_ANKYLOSPON_STRICT	MR Egger	6	-0.0231123	0.0110805	0.105324	-0.0448301	-0.00139448	0.977153	0.95616	0.998606	0.97656
finn-b-M13_ANKYLOSPON_STRICT	ebi-a-GCST90001925	CD127 on CD28+ CD4-CD8- T cell || id:ebi-a-GCST90001925	Ankylosing spondylitis, strict definition || id:finn-b-M13_ANKYLOSPON_STRICT	MR Egger	6	-0.0156894	0.0109235	0.224267	-0.0370995	0.00572069	0.984433	0.96358	1.00574	0.97656
finn-b-M13_ANKYLOSPON_STRICT	ebi-a-GCST90001933	CD25 on CD45RA- CD4 not regulatory T cell || id:ebi-a-GCST90001933	Ankylosing spondylitis, strict definition || id:finn-b-M13_ANKYLOSPON_STRICT	MR Egger	6	-0.00562412	0.0110568	0.637765	-0.0272955	0.0160472	0.994392	0.973074	1.01618	0.97656
finn-b-M13_ANKYLOSPON_STRICT	ebi-a-GCST90001956	CD33 on CD33+ HLA DR+ || id:ebi-a-GCST90001956	Ankylosing spondylitis, strict definition || id:finn-b-M13_ANKYLOSPON_STRICT	MR Egger	6	-0.00518063	0.0157699	0.759002	-0.0360897	0.0257284	0.994833	0.964554	1.02606	0.97656
finn-b-M13_ANKYLOSPON_STRICT	ebi-a-GCST90001979	CD16 on CD14- CD16+ monocyte || id:ebi-a-GCST90001979	Ankylosing spondylitis, strict definition || id:finn-b-M13_ANKYLOSPON_STRICT	MR Egger	6	-0.00181697	0.0114183	0.881279	-0.0241968	0.0205628	0.998185	0.976094	1.02078	0.979004
finn-b-M13_ANKYLOSPON_STRICT	ebi-a-GCST90001984	HLA DR on CD14- CD16+ monocyte || id:ebi-a-GCST90001984	Ankylosing spondylitis, strict definition || id:finn-b-M13_ANKYLOSPON_STRICT	MR Egger	3	-0.00821982	0.0246093	0.794778	-0.056454	0.0400144	0.991814	0.94511	1.04083	0.97656
finn-b-M13_ANKYLOSPON_STRICT	ebi-a-GCST90002073	SSC-A on monocyte || id:ebi-a-GCST90002073	Ankylosing spondylitis, strict definition || id:finn-b-M13_ANKYLOSPON_STRICT	MR Egger	6	0.00670051	0.0131596	0.637434	-0.0190923	0.0324933	1.00672	0.981089	1.03303	0.97656
finn-b-M13_ANKYLOSPON_STRICT	ebi-a-GCST90002084	SSC-A on Natural Killer T || id:ebi-a-GCST90002084	Ankylosing spondylitis, strict definition || id:finn-b-M13_ANKYLOSPON_STRICT	MR Egger	6	-0.00614049	0.0155805	0.713605	-0.0366782	0.0243972	0.993878	0.963986	1.0247	0.97656
finn-b-M13_ANKYLOSPON_STRICT	ebi-a-GCST90002091	CD11b on CD14+ monocyte || id:ebi-a-GCST90002091	Ankylosing spondylitis, strict definition || id:finn-b-M13_ANKYLOSPON_STRICT	MR Egger	6	-0.0213079	0.0152558	0.235012	-0.0512093	0.00859339	0.978917	0.95008	1.00863	0.97656
finn-b-M13_ANKYLOSPON_STRICT	ebi-a-GCST90002098	CD45RA on naive CD4+ T cell || id:ebi-a-GCST90002098	Ankylosing spondylitis, strict definition || id:finn-b-M13_ANKYLOSPON_STRICT	MR Egger	6	0.0116372	0.0114616	0.367373	-0.0108275	0.0341018	1.01171	0.989231	1.03469	0.97656
finn-b-M13_ANKYLOSPON_STRICT	ebi-a-GCST90002108	HLA DR on CD33+ HLA DR+ CD14- || id:ebi-a-GCST90002108	Ankylosing spondylitis, strict definition || id:finn-b-M13_ANKYLOSPON_STRICT	MR Egger	5	-0.0573791	0.0753301	0.501645	-0.205026	0.090268	0.944236	0.814626	1.09447	0.97656
finn-b-M13_ANKYLOSPON_STRICT	ebi-a-GCST90002119	CD8 on CD28+ CD45RA+ CD8+ T cell || id:ebi-a-GCST90002119	Ankylosing spondylitis, strict definition || id:finn-b-M13_ANKYLOSPON_STRICT	MR Egger	6	0.0365832	0.0282922	0.26562	-0.0188694	0.0920359	1.03726	0.981307	1.0964	0.97656
finn-b-M13_ANKYLOSPON_STRICT	ebi-a-GCST90001391	IgD+ B cell %B cell || id:ebi-a-GCST90001391	Ankylosing spondylitis, strict definition || id:finn-b-M13_ANKYLOSPON_STRICT	MR Egger	6	-0.00418766	0.0132975	0.768566	-0.0302508	0.0218754	0.995821	0.970202	1.02212	0.97656
finn-b-M13_ANKYLOSPON_STRICT	ebi-a-GCST90001395	IgD+ CD38- B cell %B cell || id:ebi-a-GCST90001395	Ankylosing spondylitis, strict definition || id:finn-b-M13_ANKYLOSPON_STRICT	MR Egger	6	-0.00120731	0.0137119	0.93407	-0.0280827	0.0256681	0.998793	0.972308	1.026	0.987235
finn-b-M13_ANKYLOSPON_STRICT	ebi-a-GCST90001397	Unswitched memory B cell %B cell || id:ebi-a-GCST90001397	Ankylosing spondylitis, strict definition || id:finn-b-M13_ANKYLOSPON_STRICT	MR Egger	6	0.0148477	0.0153817	0.389066	-0.0153005	0.0449959	1.01496	0.984816	1.04602	0.97656
finn-b-M13_ANKYLOSPON_STRICT	ebi-a-GCST90001417	CD24+ CD27+ B cell %B cell || id:ebi-a-GCST90001417	Ankylosing spondylitis, strict definition || id:finn-b-M13_ANKYLOSPON_STRICT	MR Egger	6	0.00812048	0.0184664	0.682838	-0.0280737	0.0443147	1.00815	0.972317	1.04531	0.97656
finn-b-M13_ANKYLOSPON_STRICT	ebi-a-GCST90001428	IgD- CD38dim B cell %B cell || id:ebi-a-GCST90001428	Ankylosing spondylitis, strict definition || id:finn-b-M13_ANKYLOSPON_STRICT	MR Egger	6	0.0123254	0.0163071	0.491821	-0.0196365	0.0442872	1.0124	0.980555	1.04528	0.97656
finn-b-M13_ANKYLOSPON_STRICT	ebi-a-GCST90001442	CD24+ CD27+ B cell %lymphocyte || id:ebi-a-GCST90001442	Ankylosing spondylitis, strict definition || id:finn-b-M13_ANKYLOSPON_STRICT	MR Egger	6	0.00626731	0.0116171	0.618178	-0.0165022	0.0290369	1.00629	0.983633	1.02946	0.97656
finn-b-M13_ANKYLOSPON_STRICT	ebi-a-GCST90001465	CD86+ myeloid Dendritic Cell %Dendritic Cell || id:ebi-a-GCST90001465	Ankylosing spondylitis, strict definition || id:finn-b-M13_ANKYLOSPON_STRICT	MR Egger	6	0.00460453	0.0128813	0.738811	-0.0206428	0.0298518	1.00462	0.979569	1.0303	0.97656
finn-b-M13_ANKYLOSPON_STRICT	ebi-a-GCST90001469	CD62L- myeloid Dendritic Cell %Dendritic Cell || id:ebi-a-GCST90001469	Ankylosing spondylitis, strict definition || id:finn-b-M13_ANKYLOSPON_STRICT	MR Egger	6	0.00935902	0.012284	0.488576	-0.0147177	0.0334357	1.0094	0.98539	1.034	0.97656
finn-b-M13_ANKYLOSPON_STRICT	ebi-a-GCST90001470	CD62L- plasmacytoid Dendritic Cell Absolute Count || id:ebi-a-GCST90001470	Ankylosing spondylitis, strict definition || id:finn-b-M13_ANKYLOSPON_STRICT	MR Egger	6	0.00312553	0.0119538	0.806643	-0.0203039	0.0265549	1.00313	0.979901	1.02691	0.97656
finn-b-M13_ANKYLOSPON_STRICT	ebi-a-GCST90001478	CD4 regulatory T cell %CD4+ T cell || id:ebi-a-GCST90001478	Ankylosing spondylitis, strict definition || id:finn-b-M13_ANKYLOSPON_STRICT	MR Egger	6	0.0129807	0.0119609	0.338839	-0.0104627	0.0364241	1.01307	0.989592	1.0371	0.97656
finn-b-M13_ANKYLOSPON_STRICT	ebi-a-GCST90001500	Activated & resting CD4 regulatory T cell %CD4+ T cell || id:ebi-a-GCST90001500	Ankylosing spondylitis, strict definition || id:finn-b-M13_ANKYLOSPON_STRICT	MR Egger	6	0.024003	0.0114866	0.104872	0.00148924	0.0465168	1.02429	1.00149	1.04762	0.97656
finn-b-M13_ANKYLOSPON_STRICT	ebi-a-GCST90001504	CD25++ CD4+ T cell Absolute Count || id:ebi-a-GCST90001504	Ankylosing spondylitis, strict definition || id:finn-b-M13_ANKYLOSPON_STRICT	MR Egger	6	0.00951708	0.0121391	0.476863	-0.0142755	0.0333097	1.00956	0.985826	1.03387	0.97656
finn-b-M13_ANKYLOSPON_STRICT	ebi-a-GCST90001505	CD25++ CD4+ T cell %CD4+ T cell || id:ebi-a-GCST90001505	Ankylosing spondylitis, strict definition || id:finn-b-M13_ANKYLOSPON_STRICT	MR Egger	6	-0.00873066	0.0117946	0.500256	-0.031848	0.0143867	0.991307	0.968654	1.01449	0.97656
finn-b-M13_ANKYLOSPON_STRICT	ebi-a-GCST90001506	CD25++ CD4+ T cell %T cell || id:ebi-a-GCST90001506	Ankylosing spondylitis, strict definition || id:finn-b-M13_ANKYLOSPON_STRICT	MR Egger	6	-0.00514231	0.0157063	0.759781	-0.0359267	0.025642	0.994871	0.964711	1.02597	0.97656
finn-b-M13_ANKYLOSPON_STRICT	ebi-a-GCST90001515	Immature Myeloid-Derived Suppressor Cells Absolute Count || id:ebi-a-GCST90001515	Ankylosing spondylitis, strict definition || id:finn-b-M13_ANKYLOSPON_STRICT	MR Egger	6	-0.0249499	0.0156186	0.185407	-0.0555625	0.00566264	0.975359	0.945953	1.00568	0.97656
finn-b-M13_ANKYLOSPON_STRICT	ebi-a-GCST90001544	Effector Memory CD4+ T cell %T cell || id:ebi-a-GCST90001544	Ankylosing spondylitis, strict definition || id:finn-b-M13_ANKYLOSPON_STRICT	MR Egger	6	-0.0137848	0.0259175	0.622982	-0.0645832	0.0370135	0.98631	0.937458	1.03771	0.97656
finn-b-M13_ANKYLOSPON_STRICT	ebi-a-GCST90001566	Naive CD4-CD8- T cell Absolute Count || id:ebi-a-GCST90001566	Ankylosing spondylitis, strict definition || id:finn-b-M13_ANKYLOSPON_STRICT	MR Egger	6	0.0217368	0.0133346	0.178414	-0.00439908	0.0478726	1.02197	0.995611	1.04904	0.97656
finn-b-M13_ANKYLOSPON_STRICT	ebi-a-GCST90001567	Naive CD4-CD8- T cell %CD4-CD8- T cell || id:ebi-a-GCST90001567	Ankylosing spondylitis, strict definition || id:finn-b-M13_ANKYLOSPON_STRICT	MR Egger	6	0.00605649	0.0101585	0.583142	-0.0138542	0.0259671	1.00607	0.986241	1.02631	0.97656
finn-b-M13_ANKYLOSPON_STRICT	ebi-a-GCST90001570	Effector Memory CD4-CD8- T cell %CD4-CD8- T cell || id:ebi-a-GCST90001570	Ankylosing spondylitis, strict definition || id:finn-b-M13_ANKYLOSPON_STRICT	MR Egger	6	-0.0194709	0.0115343	0.166666	-0.0420782	0.0031363	0.980717	0.958795	1.00314	0.97656
finn-b-M13_ANKYLOSPON_STRICT	ebi-a-GCST90001580	CD14+ CD16+ monocyte Absolute Count || id:ebi-a-GCST90001580	Ankylosing spondylitis, strict definition || id:finn-b-M13_ANKYLOSPON_STRICT	MR Egger	6	0.00444477	0.0161557	0.796849	-0.0272203	0.0361099	1.00445	0.973147	1.03677	0.97656
finn-b-M13_ANKYLOSPON_STRICT	ebi-a-GCST90001594	CD4+CD8+ T cell Absolute Count || id:ebi-a-GCST90001594	Ankylosing spondylitis, strict definition || id:finn-b-M13_ANKYLOSPON_STRICT	MR Egger	6	-0.0268105	0.0141609	0.131253	-0.0545659	0.000944874	0.973546	0.946896	1.00095	0.97656
finn-b-M13_ANKYLOSPON_STRICT	ebi-a-GCST90001601	Lymphocyte Absolute Count || id:ebi-a-GCST90001601	Ankylosing spondylitis, strict definition || id:finn-b-M13_ANKYLOSPON_STRICT	MR Egger	6	0.0162147	0.0217469	0.497334	-0.0264092	0.0588386	1.01635	0.973936	1.0606	0.97656
finn-b-M13_ANKYLOSPON_STRICT	ebi-a-GCST90001614	CD8+ and CD8dim T cell %leukocyte || id:ebi-a-GCST90001614	Ankylosing spondylitis, strict definition || id:finn-b-M13_ANKYLOSPON_STRICT	MR Egger	6	-0.00488556	0.0202813	0.821484	-0.0446369	0.0348658	0.995126	0.956345	1.03548	0.97656
finn-b-M13_ANKYLOSPON_STRICT	ebi-a-GCST90001626	HLA DR+ CD4+ T cell %lymphocyte || id:ebi-a-GCST90001626	Ankylosing spondylitis, strict definition || id:finn-b-M13_ANKYLOSPON_STRICT	MR Egger	6	0.00724681	0.0199371	0.73464	-0.0318299	0.0463235	1.00727	0.968671	1.04741	0.97656
finn-b-M13_ANKYLOSPON_STRICT	ebi-a-GCST90001639	CD3- lymphocyte Absolute Count || id:ebi-a-GCST90001639	Ankylosing spondylitis, strict definition || id:finn-b-M13_ANKYLOSPON_STRICT	MR Egger	6	0.00343677	0.0121675	0.791607	-0.0204115	0.027285	1.00344	0.979795	1.02766	0.97656
finn-b-M13_ANKYLOSPON_STRICT	ebi-a-GCST90001656	CD28+ CD4-CD8- T cell %CD4-CD8- T cell || id:ebi-a-GCST90001656	Ankylosing spondylitis, strict definition || id:finn-b-M13_ANKYLOSPON_STRICT	MR Egger	6	-0.0245693	0.0114206	0.0978366	-0.0469537	-0.00218499	0.97573	0.954132	0.997817	0.97656
finn-b-M13_ANKYLOSPON_STRICT	ebi-a-GCST90001674	CD28- CD127- CD25++ CD8+ T cell %CD8+ T cell || id:ebi-a-GCST90001674	Ankylosing spondylitis, strict definition || id:finn-b-M13_ANKYLOSPON_STRICT	MR Egger	6	-0.021932	0.0110622	0.118447	-0.0436138	-0.000250147	0.978307	0.957324	0.99975	0.97656
finn-b-M13_ANKYLOSPON_STRICT	ebi-a-GCST90001678	CD28- CD25++ CD8+ T cell Absolute Count || id:ebi-a-GCST90001678	Ankylosing spondylitis, strict definition || id:finn-b-M13_ANKYLOSPON_STRICT	MR Egger	6	-0.0144147	0.0148229	0.385885	-0.0434675	0.014638	0.985689	0.957464	1.01475	0.97656
finn-b-M13_ANKYLOSPON_STRICT	ebi-a-GCST90001679	CD25++ CD8+ T cell %T cell || id:ebi-a-GCST90001679	Ankylosing spondylitis, strict definition || id:finn-b-M13_ANKYLOSPON_STRICT	MR Egger	6	-0.0134443	0.012289	0.335411	-0.0375308	0.0106422	0.986646	0.963165	1.0107	0.97656
finn-b-M13_ANKYLOSPON_STRICT	ebi-a-GCST90001694	CD28- CD4-CD8- T cell %T cell || id:ebi-a-GCST90001694	Ankylosing spondylitis, strict definition || id:finn-b-M13_ANKYLOSPON_STRICT	MR Egger	6	0.0273703	0.0119846	0.0844327	0.00388052	0.0508601	1.02775	1.00389	1.05218	0.97656
finn-b-M13_ANKYLOSPON_STRICT	ebi-a-GCST90001704	BAFF-R on IgD+ CD24- B cell || id:ebi-a-GCST90001704	Ankylosing spondylitis, strict definition || id:finn-b-M13_ANKYLOSPON_STRICT	MR Egger	6	0.0124077	0.0112497	0.331947	-0.00964169	0.0344572	1.01249	0.990405	1.03506	0.97656
finn-b-M13_ANKYLOSPON_STRICT	ebi-a-GCST90001727	CD19 on IgD+ CD38- naive B cell || id:ebi-a-GCST90001727	Ankylosing spondylitis, strict definition || id:finn-b-M13_ANKYLOSPON_STRICT	MR Egger	6	0.00342941	0.0258638	0.900916	-0.0472637	0.0541225	1.00344	0.953836	1.05561	0.980151
finn-b-M13_ANKYLOSPON_STRICT	ebi-a-GCST90001741	CD19 on IgD+ B cell || id:ebi-a-GCST90001741	Ankylosing spondylitis, strict definition || id:finn-b-M13_ANKYLOSPON_STRICT	MR Egger	6	-0.00674659	0.0131007	0.633718	-0.032424	0.0189308	0.993276	0.968096	1.01911	0.97656
finn-b-M13_ANKYLOSPON_STRICT	ebi-a-GCST90001791	CD25 on naive-mature B cell || id:ebi-a-GCST90001791	Ankylosing spondylitis, strict definition || id:finn-b-M13_ANKYLOSPON_STRICT	MR Egger	6	-0.0138232	0.0109899	0.276881	-0.0353634	0.00771693	0.986272	0.965255	1.00775	0.97656
finn-b-M13_ANKYLOSPON_STRICT	ebi-a-GCST90001813	CD38 on IgD+ CD38dim B cell || id:ebi-a-GCST90001813	Ankylosing spondylitis, strict definition || id:finn-b-M13_ANKYLOSPON_STRICT	MR Egger	6	0.0138407	0.0108706	0.2719	-0.0074656	0.035147	1.01394	0.992562	1.03577	0.97656
finn-b-M13_ANKYLOSPON_STRICT	ebi-a-GCST90001835	CD62L on granulocyte || id:ebi-a-GCST90001835	Ankylosing spondylitis, strict definition || id:finn-b-M13_ANKYLOSPON_STRICT	MR Egger	6	-0.00870985	0.0189156	0.669107	-0.0457844	0.0283647	0.991328	0.955248	1.02877	0.97656
finn-b-M13_ANKYLOSPON_STRICT	ebi-a-GCST90001841	CD3 on Central Memory CD4+ T cell || id:ebi-a-GCST90001841	Ankylosing spondylitis, strict definition || id:finn-b-M13_ANKYLOSPON_STRICT	MR Egger	6	-0.00887741	0.0121231	0.504597	-0.0326386	0.0148838	0.991162	0.967888	1.015	0.97656
finn-b-M13_ANKYLOSPON_STRICT	ebi-a-GCST90001869	CD3 on resting CD4 regulatory T cell || id:ebi-a-GCST90001869	Ankylosing spondylitis, strict definition || id:finn-b-M13_ANKYLOSPON_STRICT	MR Egger	6	-0.00805253	0.0119354	0.536867	-0.0314459	0.0153408	0.99198	0.969043	1.01546	0.97656
finn-b-M13_ANKYLOSPON_STRICT	ebi-a-GCST90001877	HVEM on naive CD4+ T cell || id:ebi-a-GCST90001877	Ankylosing spondylitis, strict definition || id:finn-b-M13_ANKYLOSPON_STRICT	MR Egger	6	0.00223018	0.0162554	0.897504	-0.0296303	0.0340907	1.00223	0.970804	1.03468	0.979004
finn-b-M13_ANKYLOSPON_STRICT	ebi-a-GCST90001878	HVEM on Effector Memory CD4+ T cell || id:ebi-a-GCST90001878	Ankylosing spondylitis, strict definition || id:finn-b-M13_ANKYLOSPON_STRICT	MR Egger	6	0.00312932	0.0165909	0.859577	-0.0293889	0.0356475	1.00313	0.971039	1.03629	0.97656
finn-b-M13_ANKYLOSPON_STRICT	ebi-a-GCST90001943	CD25 on activated & secreting CD4 regulatory T cell || id:ebi-a-GCST90001943	Ankylosing spondylitis, strict definition || id:finn-b-M13_ANKYLOSPON_STRICT	MR Egger	6	0.0203586	0.010701	0.129864	-0.00061529	0.0413324	1.02057	0.999385	1.0422	0.97656
finn-b-M13_ANKYLOSPON_STRICT	ebi-a-GCST90001944	CD123 on plasmacytoid Dendritic Cell || id:ebi-a-GCST90001944	Ankylosing spondylitis, strict definition || id:finn-b-M13_ANKYLOSPON_STRICT	MR Egger	6	-0.00369202	0.012084	0.775203	-0.0273767	0.0199927	0.996315	0.972995	1.02019	0.97656
finn-b-M13_ANKYLOSPON_STRICT	ebi-a-GCST90001973	FSC-A on CD4+ T cell || id:ebi-a-GCST90001973	Ankylosing spondylitis, strict definition || id:finn-b-M13_ANKYLOSPON_STRICT	MR Egger	6	-0.0091369	0.0221341	0.700923	-0.0525198	0.034246	0.990905	0.948836	1.03484	0.97656
finn-b-M13_ANKYLOSPON_STRICT	ebi-a-GCST90001982	CCR2 on CD14- CD16+ monocyte || id:ebi-a-GCST90001982	Ankylosing spondylitis, strict definition || id:finn-b-M13_ANKYLOSPON_STRICT	MR Egger	6	0.00656733	0.0110785	0.585207	-0.0151466	0.0282813	1.00659	0.984968	1.02868	0.97656
finn-b-M13_ANKYLOSPON_STRICT	ebi-a-GCST90002013	CCR2 on myeloid Dendritic Cell || id:ebi-a-GCST90002013	Ankylosing spondylitis, strict definition || id:finn-b-M13_ANKYLOSPON_STRICT	MR Egger	6	-0.00572682	0.0118292	0.65361	-0.0289121	0.0174585	0.99429	0.971502	1.01761	0.97656
finn-b-M13_ANKYLOSPON_STRICT	ebi-a-GCST90002030	CD39 on CD39+ activated CD4 regulatory T cell || id:ebi-a-GCST90002030	Ankylosing spondylitis, strict definition || id:finn-b-M13_ANKYLOSPON_STRICT	MR Egger	6	-0.0149317	0.0123657	0.293748	-0.0391684	0.00930494	0.985179	0.961589	1.00935	0.97656
finn-b-M13_ANKYLOSPON_STRICT	ebi-a-GCST90002047	CD45 on Granulocytic Myeloid-Derived Suppressor Cells || id:ebi-a-GCST90002047	Ankylosing spondylitis, strict definition || id:finn-b-M13_ANKYLOSPON_STRICT	MR Egger	6	0.00409836	0.0200816	0.84825	-0.0352615	0.0434582	1.00411	0.965353	1.04442	0.97656
finn-b-M13_ANKYLOSPON_STRICT	ebi-a-GCST90002086	SSC-A on HLA DR+ CD8+ T cell || id:ebi-a-GCST90002086	Ankylosing spondylitis, strict definition || id:finn-b-M13_ANKYLOSPON_STRICT	MR Egger	6	0.00138927	0.0179797	0.942121	-0.033851	0.0366295	1.00139	0.966716	1.03731	0.989088
finn-b-M13_ANKYLOSPON_STRICT	ebi-a-GCST90002096	CD11b on basophil || id:ebi-a-GCST90002096	Ankylosing spondylitis, strict definition || id:finn-b-M13_ANKYLOSPON_STRICT	MR Egger	6	-0.0273618	0.0202271	0.247551	-0.0670069	0.0122833	0.973009	0.935189	1.01236	0.97656
finn-b-M13_ANKYLOSPON_STRICT	ebi-a-GCST90002110	HLA DR on CD33dim HLA DR+ CD11b+ || id:ebi-a-GCST90002110	Ankylosing spondylitis, strict definition || id:finn-b-M13_ANKYLOSPON_STRICT	MR Egger	4	-0.0293964	0.0640075	0.691129	-0.154851	0.0960583	0.971031	0.856543	1.10082	0.97656
finn-b-M13_ANKYLOSPON_STRICT	ebi-a-GCST90001403	Switched memory B cell Absolute Count || id:ebi-a-GCST90001403	Ankylosing spondylitis, strict definition || id:finn-b-M13_ANKYLOSPON_STRICT	MR Egger	6	-0.00349611	0.0115661	0.77751	-0.0261656	0.0191734	0.99651	0.974174	1.01936	0.97656
finn-b-M13_ANKYLOSPON_STRICT	ebi-a-GCST90001427	IgD- CD38- B cell %lymphocyte || id:ebi-a-GCST90001427	Ankylosing spondylitis, strict definition || id:finn-b-M13_ANKYLOSPON_STRICT	MR Egger	6	-0.0031976	0.0114805	0.794415	-0.0256993	0.0193041	0.996808	0.974628	1.01949	0.97656
finn-b-M13_ANKYLOSPON_STRICT	ebi-a-GCST90001431	IgD+ CD38- B cell %lymphocyte || id:ebi-a-GCST90001431	Ankylosing spondylitis, strict definition || id:finn-b-M13_ANKYLOSPON_STRICT	MR Egger	6	0.00135828	0.011798	0.913892	-0.0217659	0.0244824	1.00136	0.978469	1.02478	0.985462
finn-b-M13_ANKYLOSPON_STRICT	ebi-a-GCST90001433	IgD- CD27- B cell %lymphocyte || id:ebi-a-GCST90001433	Ankylosing spondylitis, strict definition || id:finn-b-M13_ANKYLOSPON_STRICT	MR Egger	6	-0.0118776	0.0121039	0.382002	-0.0356012	0.011846	0.988193	0.965025	1.01192	0.97656
finn-b-M13_ANKYLOSPON_STRICT	ebi-a-GCST90001436	Memory B cell %lymphocyte || id:ebi-a-GCST90001436	Ankylosing spondylitis, strict definition || id:finn-b-M13_ANKYLOSPON_STRICT	MR Egger	6	0.00591682	0.0117842	0.64198	-0.0171803	0.0290139	1.00593	0.982966	1.02944	0.97656
finn-b-M13_ANKYLOSPON_STRICT	ebi-a-GCST90001455	CD62L- HLA DR++ monocyte %monocyte || id:ebi-a-GCST90001455	Ankylosing spondylitis, strict definition || id:finn-b-M13_ANKYLOSPON_STRICT	MR Egger	6	-0.00864376	0.0130752	0.544696	-0.0342712	0.0169836	0.991393	0.966309	1.01713	0.97656
finn-b-M13_ANKYLOSPON_STRICT	ebi-a-GCST90001468	CD62L- myeloid Dendritic Cell Absolute Count || id:ebi-a-GCST90001468	Ankylosing spondylitis, strict definition || id:finn-b-M13_ANKYLOSPON_STRICT	MR Egger	6	0.0116043	0.0127521	0.414301	-0.0133898	0.0365983	1.01167	0.986699	1.03728	0.97656
finn-b-M13_ANKYLOSPON_STRICT	ebi-a-GCST90001481	Resting CD4 regulatory T cell %CD4 regulatory T cell || id:ebi-a-GCST90001481	Ankylosing spondylitis, strict definition || id:finn-b-M13_ANKYLOSPON_STRICT	MR Egger	6	0.0111158	0.0111047	0.373472	-0.0106494	0.0328809	1.01118	0.989407	1.03343	0.97656
finn-b-M13_ANKYLOSPON_STRICT	ebi-a-GCST90001532	Basophil Absolute Count || id:ebi-a-GCST90001532	Ankylosing spondylitis, strict definition || id:finn-b-M13_ANKYLOSPON_STRICT	MR Egger	6	-0.0191812	0.0149346	0.268359	-0.048453	0.0100905	0.981002	0.952702	1.01014	0.97656
finn-b-M13_ANKYLOSPON_STRICT	ebi-a-GCST90001545	Terminally Differentiated CD4+ T cell Absolute Count || id:ebi-a-GCST90001545	Ankylosing spondylitis, strict definition || id:finn-b-M13_ANKYLOSPON_STRICT	MR Egger	6	-0.0226875	0.0149236	0.203084	-0.0519377	0.00656267	0.977568	0.949388	1.00658	0.97656
finn-b-M13_ANKYLOSPON_STRICT	ebi-a-GCST90001548	Central Memory CD8+ T cell Absolute Count || id:ebi-a-GCST90001548	Ankylosing spondylitis, strict definition || id:finn-b-M13_ANKYLOSPON_STRICT	MR Egger	6	0.0120954	0.0170578	0.517417	-0.021338	0.0455288	1.01217	0.978888	1.04658	0.97656
finn-b-M13_ANKYLOSPON_STRICT	ebi-a-GCST90001557	Terminally Differentiated CD8+ T cell Absolute Count || id:ebi-a-GCST90001557	Ankylosing spondylitis, strict definition || id:finn-b-M13_ANKYLOSPON_STRICT	MR Egger	6	-0.012814	0.0206066	0.567735	-0.053203	0.0275749	0.987268	0.948188	1.02796	0.97656
finn-b-M13_ANKYLOSPON_STRICT	ebi-a-GCST90001572	Terminally Differentiated CD4-CD8- T cell Absolute Count || id:ebi-a-GCST90001572	Ankylosing spondylitis, strict definition || id:finn-b-M13_ANKYLOSPON_STRICT	MR Egger	6	0.0443087	0.0174645	0.06418	0.0100783	0.078539	1.0453	1.01013	1.08171	0.97656
finn-b-M13_ANKYLOSPON_STRICT	ebi-a-GCST90001582	CD14+ CD16- monocyte Absolute Count || id:ebi-a-GCST90001582	Ankylosing spondylitis, strict definition || id:finn-b-M13_ANKYLOSPON_STRICT	MR Egger	6	-0.00223076	0.0114354	0.854842	-0.0246441	0.0201825	0.997772	0.975657	1.02039	0.97656
finn-b-M13_ANKYLOSPON_STRICT	ebi-a-GCST90001583	Monocyte Absolute Count || id:ebi-a-GCST90001583	Ankylosing spondylitis, strict definition || id:finn-b-M13_ANKYLOSPON_STRICT	MR Egger	6	-0.00617429	0.0114407	0.618061	-0.0285982	0.0162496	0.993845	0.971807	1.01638	0.97656
finn-b-M13_ANKYLOSPON_STRICT	ebi-a-GCST90001586	CD14+ CD16- monocyte %monocyte || id:ebi-a-GCST90001586	Ankylosing spondylitis, strict definition || id:finn-b-M13_ANKYLOSPON_STRICT	MR Egger	6	0.0202868	0.0116698	0.157132	-0.00258606	0.0431596	1.02049	0.997417	1.0441	0.97656
finn-b-M13_ANKYLOSPON_STRICT	ebi-a-GCST90001597	CD8dim T cell %T cell || id:ebi-a-GCST90001597	Ankylosing spondylitis, strict definition || id:finn-b-M13_ANKYLOSPON_STRICT	MR Egger	6	0.00219829	0.0111842	0.85376	-0.0197227	0.0241193	1.0022	0.980471	1.02441	0.97656
finn-b-M13_ANKYLOSPON_STRICT	ebi-a-GCST90001604	T cell %lymphocyte || id:ebi-a-GCST90001604	Ankylosing spondylitis, strict definition || id:finn-b-M13_ANKYLOSPON_STRICT	MR Egger	6	0.0110936	0.012411	0.421922	-0.0132319	0.0354191	1.01116	0.986855	1.03605	0.97656
finn-b-M13_ANKYLOSPON_STRICT	ebi-a-GCST90001608	CD4+CD8+ T cell %leukocyte || id:ebi-a-GCST90001608	Ankylosing spondylitis, strict definition || id:finn-b-M13_ANKYLOSPON_STRICT	MR Egger	6	-0.033547	0.011149	0.039591	-0.0553991	-0.0116949	0.967009	0.946107	0.988373	0.97656
finn-b-M13_ANKYLOSPON_STRICT	ebi-a-GCST90001609	CD4+ CD8dim T cell Absolute Count || id:ebi-a-GCST90001609	Ankylosing spondylitis, strict definition || id:finn-b-M13_ANKYLOSPON_STRICT	MR Egger	6	-0.0261742	0.0162623	0.182792	-0.0580483	0.00569988	0.974165	0.943604	1.00572	0.97656
finn-b-M13_ANKYLOSPON_STRICT	ebi-a-GCST90001611	CD4+ CD8dim T cell %leukocyte || id:ebi-a-GCST90001611	Ankylosing spondylitis, strict definition || id:finn-b-M13_ANKYLOSPON_STRICT	MR Egger	6	-0.0333015	0.0197335	0.16677	-0.0719792	0.00537625	0.967247	0.93055	1.00539	0.97656
finn-b-M13_ANKYLOSPON_STRICT	ebi-a-GCST90001616	TCRgd T cell %T cell || id:ebi-a-GCST90001616	Ankylosing spondylitis, strict definition || id:finn-b-M13_ANKYLOSPON_STRICT	MR Egger	6	0.034938	0.0113465	0.0369612	0.0126988	0.0571772	1.03556	1.01278	1.05884	0.97656
finn-b-M13_ANKYLOSPON_STRICT	ebi-a-GCST90001649	HLA DR+ Natural Killer %Natural Killer || id:ebi-a-GCST90001649	Ankylosing spondylitis, strict definition || id:finn-b-M13_ANKYLOSPON_STRICT	MR Egger	6	-0.0232352	0.012186	0.129234	-0.0471197	0.000649319	0.977033	0.953973	1.00065	0.97656
finn-b-M13_ANKYLOSPON_STRICT	ebi-a-GCST90001691	CD28+ CD45RA- CD8+ T cell %T cell || id:ebi-a-GCST90001691	Ankylosing spondylitis, strict definition || id:finn-b-M13_ANKYLOSPON_STRICT	MR Egger	6	-0.0200712	0.0121222	0.173117	-0.0438308	0.00368838	0.980129	0.957116	1.0037	0.97656
finn-b-M13_ANKYLOSPON_STRICT	ebi-a-GCST90001705	BAFF-R on IgD+ CD38- B cell || id:ebi-a-GCST90001705	Ankylosing spondylitis, strict definition || id:finn-b-M13_ANKYLOSPON_STRICT	MR Egger	6	0.0109385	0.0112988	0.387812	-0.0112072	0.0330841	1.011	0.988855	1.03364	0.97656
finn-b-M13_ANKYLOSPON_STRICT	ebi-a-GCST90001706	BAFF-R on IgD+ CD38- naive B cell || id:ebi-a-GCST90001706	Ankylosing spondylitis, strict definition || id:finn-b-M13_ANKYLOSPON_STRICT	MR Egger	6	0.00598206	0.0145551	0.702142	-0.022546	0.0345101	1.006	0.977706	1.03511	0.97656
finn-b-M13_ANKYLOSPON_STRICT	ebi-a-GCST90001712	BAFF-R on IgD- CD38- B cell || id:ebi-a-GCST90001712	Ankylosing spondylitis, strict definition || id:finn-b-M13_ANKYLOSPON_STRICT	MR Egger	6	0.00746762	0.0113519	0.546581	-0.0147822	0.0297174	1.0075	0.985327	1.03016	0.97656
finn-b-M13_ANKYLOSPON_STRICT	ebi-a-GCST90001726	CD19 on IgD+ CD38- B cell || id:ebi-a-GCST90001726	Ankylosing spondylitis, strict definition || id:finn-b-M13_ANKYLOSPON_STRICT	MR Egger	6	0.00239059	0.0148243	0.879704	-0.0266649	0.0314461	1.00239	0.973687	1.03195	0.979004
finn-b-M13_ANKYLOSPON_STRICT	ebi-a-GCST90001766	CD24 on IgD+ CD38- B cell || id:ebi-a-GCST90001766	Ankylosing spondylitis, strict definition || id:finn-b-M13_ANKYLOSPON_STRICT	MR Egger	6	0.00175287	0.0112926	0.884164	-0.0203807	0.0238864	1.00175	0.979826	1.02417	0.979004
finn-b-M13_ANKYLOSPON_STRICT	ebi-a-GCST90001829	BAFF-R on B cell || id:ebi-a-GCST90001829	Ankylosing spondylitis, strict definition || id:finn-b-M13_ANKYLOSPON_STRICT	MR Egger	6	0.0108983	0.0112914	0.389108	-0.0112328	0.0330294	1.01096	0.98883	1.03358	0.97656
finn-b-M13_ANKYLOSPON_STRICT	ebi-a-GCST90001836	CD66b on CD66b++ myeloid cell || id:ebi-a-GCST90001836	Ankylosing spondylitis, strict definition || id:finn-b-M13_ANKYLOSPON_STRICT	MR Egger	6	0.005726	0.0150265	0.722534	-0.023726	0.035178	1.00574	0.976553	1.0358	0.97656
finn-b-M13_ANKYLOSPON_STRICT	ebi-a-GCST90001846	CD3 on Central Memory CD8+ T cell || id:ebi-a-GCST90001846	Ankylosing spondylitis, strict definition || id:finn-b-M13_ANKYLOSPON_STRICT	MR Egger	6	-0.011659	0.0115295	0.369108	-0.0342568	0.0109389	0.988409	0.966323	1.011	0.97656
finn-b-M13_ANKYLOSPON_STRICT	ebi-a-GCST90001848	CD3 on Natural Killer T || id:ebi-a-GCST90001848	Ankylosing spondylitis, strict definition || id:finn-b-M13_ANKYLOSPON_STRICT	MR Egger	6	0.00235272	0.0111704	0.843478	-0.0195413	0.0242468	1.00236	0.980648	1.02454	0.97656
finn-b-M13_ANKYLOSPON_STRICT	ebi-a-GCST90001889	CD28 on activated & secreting CD4 regulatory T cell || id:ebi-a-GCST90001889	Ankylosing spondylitis, strict definition || id:finn-b-M13_ANKYLOSPON_STRICT	MR Egger	6	-0.00142405	0.0113527	0.906229	-0.0236753	0.0208272	0.998577	0.976603	1.02105	0.980151
finn-b-M13_ANKYLOSPON_STRICT	ebi-a-GCST90001902	CD28 on activated CD4 regulatory T cell || id:ebi-a-GCST90001902	Ankylosing spondylitis, strict definition || id:finn-b-M13_ANKYLOSPON_STRICT	MR Egger	6	-0.00152105	0.0111617	0.898187	-0.0233979	0.0203558	0.99848	0.976874	1.02056	0.979004
finn-b-M13_ANKYLOSPON_STRICT	ebi-a-GCST90001924	CD127 on CD28+ CD4+ T cell || id:ebi-a-GCST90001924	Ankylosing spondylitis, strict definition || id:finn-b-M13_ANKYLOSPON_STRICT	MR Egger	6	-0.0118181	0.0114346	0.359742	-0.0342298	0.0105937	0.988251	0.966349	1.01065	0.97656
finn-b-M13_ANKYLOSPON_STRICT	ebi-a-GCST90001935	CD25 on CD39+ CD4 regulatory T cell || id:ebi-a-GCST90001935	Ankylosing spondylitis, strict definition || id:finn-b-M13_ANKYLOSPON_STRICT	MR Egger	6	0.0217975	0.0106559	0.110241	0.00091203	0.042683	1.02204	1.00091	1.04361	0.97656
finn-b-M13_ANKYLOSPON_STRICT	ebi-a-GCST90001958	CD4 on monocyte || id:ebi-a-GCST90001958	Ankylosing spondylitis, strict definition || id:finn-b-M13_ANKYLOSPON_STRICT	MR Egger	6	0.00571383	0.0117107	0.651145	-0.0172391	0.0286667	1.00573	0.982909	1.02908	0.97656
finn-b-M13_ANKYLOSPON_STRICT	ebi-a-GCST90001972	FSC-A on T cell || id:ebi-a-GCST90001972	Ankylosing spondylitis, strict definition || id:finn-b-M13_ANKYLOSPON_STRICT	MR Egger	6	-0.0100099	0.0155631	0.555125	-0.0405135	0.0204938	0.99004	0.960296	1.02071	0.97656
finn-b-M13_ANKYLOSPON_STRICT	ebi-a-GCST90001977	FSC-A on HLA DR+ CD4+ T cell || id:ebi-a-GCST90001977	Ankylosing spondylitis, strict definition || id:finn-b-M13_ANKYLOSPON_STRICT	MR Egger	6	-0.00514826	0.0139511	0.730815	-0.0324924	0.0221959	0.994865	0.96803	1.02244	0.97656
finn-b-M13_ANKYLOSPON_STRICT	ebi-a-GCST90001985	CD40 on monocytes || id:ebi-a-GCST90001985	Ankylosing spondylitis, strict definition || id:finn-b-M13_ANKYLOSPON_STRICT	MR Egger	6	0.00416866	0.0144919	0.787899	-0.0242354	0.0325727	1.00418	0.976056	1.03311	0.97656
finn-b-M13_ANKYLOSPON_STRICT	ebi-a-GCST90002005	CD16 on CD14+ CD16+ monocyte || id:ebi-a-GCST90002005	Ankylosing spondylitis, strict definition || id:finn-b-M13_ANKYLOSPON_STRICT	MR Egger	6	0.00281686	0.0117892	0.822897	-0.0202899	0.0259236	1.00282	0.979915	1.02626	0.97656
finn-b-M13_ANKYLOSPON_STRICT	ebi-a-GCST90002007	HLA DR on CD14+ CD16+ monocyte || id:ebi-a-GCST90002007	Ankylosing spondylitis, strict definition || id:finn-b-M13_ANKYLOSPON_STRICT	MR Egger	4	-0.0195192	0.0463929	0.714846	-0.110449	0.0714109	0.98067	0.895432	1.07402	0.97656
finn-b-M13_ANKYLOSPON_STRICT	ebi-a-GCST90002016	CCR2 on CD62L+ plasmacytoid Dendritic Cell || id:ebi-a-GCST90002016	Ankylosing spondylitis, strict definition || id:finn-b-M13_ANKYLOSPON_STRICT	MR Egger	6	0.0139204	0.0118309	0.30459	-0.00926822	0.0371089	1.01402	0.990775	1.03781	0.97656
finn-b-M13_ANKYLOSPON_STRICT	ebi-a-GCST90002033	CD39 on granulocyte || id:ebi-a-GCST90002033	Ankylosing spondylitis, strict definition || id:finn-b-M13_ANKYLOSPON_STRICT	MR Egger	6	-0.00547276	0.0191349	0.789072	-0.0429772	0.0320317	0.994542	0.957933	1.03255	0.97656
finn-b-M13_ANKYLOSPON_STRICT	ebi-a-GCST90002044	CD45 on CD33dim HLA DR+ CD11b- || id:ebi-a-GCST90002044	Ankylosing spondylitis, strict definition || id:finn-b-M13_ANKYLOSPON_STRICT	MR Egger	6	-0.00837673	0.0149432	0.605001	-0.0376654	0.0209119	0.991658	0.963035	1.02113	0.97656
finn-b-M13_ANKYLOSPON_STRICT	ebi-a-GCST90002071	SSC-A on myeloid Dendritic Cell || id:ebi-a-GCST90002071	Ankylosing spondylitis, strict definition || id:finn-b-M13_ANKYLOSPON_STRICT	MR Egger	6	-0.0195987	0.0120412	0.178932	-0.0431995	0.00400207	0.980592	0.95772	1.00401	0.97656
finn-b-M13_ANKYLOSPON_STRICT	ebi-a-GCST90002113	HLA DR on HLA DR+ T cell || id:ebi-a-GCST90002113	Ankylosing spondylitis, strict definition || id:finn-b-M13_ANKYLOSPON_STRICT	MR Egger	6	0.00556713	0.0111505	0.643798	-0.0162878	0.027422	1.00558	0.983844	1.0278	0.97656
finn-b-M13_ANKYLOSPON_STRICT	ebi-a-GCST90002120	CD8 on CD28- CD8+ T cell || id:ebi-a-GCST90002120	Ankylosing spondylitis, strict definition || id:finn-b-M13_ANKYLOSPON_STRICT	MR Egger	5	-0.00927457	0.0321773	0.791935	-0.0723421	0.053793	0.990768	0.930213	1.05527	0.97656
finn-b-M13_ANKYLOSPON_STRICT	ebi-a-GCST90001406	Memory B cell %B cell || id:ebi-a-GCST90001406	Ankylosing spondylitis, strict definition || id:finn-b-M13_ANKYLOSPON_STRICT	MR Egger	6	0.00628155	0.0225915	0.794755	-0.0379977	0.0505608	1.0063	0.962715	1.05186	0.97656
finn-b-M13_ANKYLOSPON_STRICT	ebi-a-GCST90001412	IgD+ CD24+ B cell Absolute Count || id:ebi-a-GCST90001412	Ankylosing spondylitis, strict definition || id:finn-b-M13_ANKYLOSPON_STRICT	MR Egger	6	-0.00134328	0.013089	0.923198	-0.0269978	0.0243112	0.998658	0.973363	1.02461	0.985657
finn-b-M13_ANKYLOSPON_STRICT	ebi-a-GCST90001419	CD20- B cell %B cell || id:ebi-a-GCST90001419	Ankylosing spondylitis, strict definition || id:finn-b-M13_ANKYLOSPON_STRICT	MR Egger	6	0.00898933	0.0110251	0.460636	-0.0126199	0.0305986	1.00903	0.987459	1.03107	0.97656
finn-b-M13_ANKYLOSPON_STRICT	ebi-a-GCST90001421	CD20- B cell Absolute Count || id:ebi-a-GCST90001421	Ankylosing spondylitis, strict definition || id:finn-b-M13_ANKYLOSPON_STRICT	MR Egger	6	-0.00221953	0.0114985	0.856341	-0.0247565	0.0203174	0.997783	0.975547	1.02053	0.97656
finn-b-M13_ANKYLOSPON_STRICT	ebi-a-GCST90001448	CD11c+ monocyte Absolute Count || id:ebi-a-GCST90001448	Ankylosing spondylitis, strict definition || id:finn-b-M13_ANKYLOSPON_STRICT	MR Egger	6	0.00248938	0.0118452	0.843814	-0.0207272	0.0257059	1.00249	0.979486	1.02604	0.97656
finn-b-M13_ANKYLOSPON_STRICT	ebi-a-GCST90001451	CD62L- monocyte %monocyte || id:ebi-a-GCST90001451	Ankylosing spondylitis, strict definition || id:finn-b-M13_ANKYLOSPON_STRICT	MR Egger	6	-0.0109793	0.0123103	0.42286	-0.0351074	0.0131488	0.989081	0.965502	1.01324	0.97656
finn-b-M13_ANKYLOSPON_STRICT	ebi-a-GCST90001463	CD62L- Dendritic Cell %Dendritic Cell || id:ebi-a-GCST90001463	Ankylosing spondylitis, strict definition || id:finn-b-M13_ANKYLOSPON_STRICT	MR Egger	6	0.00475883	0.0125411	0.723633	-0.0198217	0.0293394	1.00477	0.980373	1.02977	0.97656
finn-b-M13_ANKYLOSPON_STRICT	ebi-a-GCST90001476	HLA DR++ monocyte %leukocyte || id:ebi-a-GCST90001476	Ankylosing spondylitis, strict definition || id:finn-b-M13_ANKYLOSPON_STRICT	MR Egger	5	-0.0251476	0.0234749	0.362576	-0.0711584	0.0208633	0.975166	0.931314	1.02108	0.97656
finn-b-M13_ANKYLOSPON_STRICT	ebi-a-GCST90001479	CD4 regulatory T cell %T cell || id:ebi-a-GCST90001479	Ankylosing spondylitis, strict definition || id:finn-b-M13_ANKYLOSPON_STRICT	MR Egger	6	0.011835	0.0182755	0.552544	-0.023985	0.047655	1.01191	0.9763	1.04881	0.97656
finn-b-M13_ANKYLOSPON_STRICT	ebi-a-GCST90001484	CD39+ resting CD4 regulatory T cell %resting CD4 regulatory T cell || id:ebi-a-GCST90001484	Ankylosing spondylitis, strict definition || id:finn-b-M13_ANKYLOSPON_STRICT	MR Egger	6	-0.0175464	0.0119562	0.216129	-0.0409805	0.00588771	0.982607	0.959848	1.00591	0.97656
finn-b-M13_ANKYLOSPON_STRICT	ebi-a-GCST90001513	CD4 regulatory T cell Absolute Count || id:ebi-a-GCST90001513	Ankylosing spondylitis, strict definition || id:finn-b-M13_ANKYLOSPON_STRICT	MR Egger	6	0.0240065	0.011755	0.110663	0.000966595	0.0470464	1.0243	1.00097	1.04817	0.97656
finn-b-M13_ANKYLOSPON_STRICT	ebi-a-GCST90001519	CD33+ HLA DR+ CD14- %CD33+ HLA DR+ || id:ebi-a-GCST90001519	Ankylosing spondylitis, strict definition || id:finn-b-M13_ANKYLOSPON_STRICT	MR Egger	6	0.00602125	0.0143369	0.696076	-0.0220791	0.0341216	1.00604	0.978163	1.03471	0.97656
finn-b-M13_ANKYLOSPON_STRICT	ebi-a-GCST90001529	CD66b++ myeloid cell Absolute Count || id:ebi-a-GCST90001529	Ankylosing spondylitis, strict definition || id:finn-b-M13_ANKYLOSPON_STRICT	MR Egger	6	-0.0123747	0.0143427	0.436912	-0.0404863	0.0157369	0.987702	0.960322	1.01586	0.97656
finn-b-M13_ANKYLOSPON_STRICT	ebi-a-GCST90001634	CD8dim Natural Killer T %T cell || id:ebi-a-GCST90001634	Ankylosing spondylitis, strict definition || id:finn-b-M13_ANKYLOSPON_STRICT	MR Egger	6	-0.000301992	0.0114087	0.98015	-0.0226631	0.0220591	0.999698	0.977592	1.0223	0.998001
finn-b-M13_ANKYLOSPON_STRICT	ebi-a-GCST90001647	Natural Killer %lymphocyte || id:ebi-a-GCST90001647	Ankylosing spondylitis, strict definition || id:finn-b-M13_ANKYLOSPON_STRICT	MR Egger	6	-0.0164487	0.0131019	0.277655	-0.0421283	0.00923103	0.983686	0.958747	1.00927	0.97656
finn-b-M13_ANKYLOSPON_STRICT	ebi-a-GCST90001655	CD28+ CD4-CD8- T cell %T cell || id:ebi-a-GCST90001655	Ankylosing spondylitis, strict definition || id:finn-b-M13_ANKYLOSPON_STRICT	MR Egger	6	0.00113282	0.0107131	0.920878	-0.0198649	0.0221305	1.00113	0.980331	1.02238	0.985574
finn-b-M13_ANKYLOSPON_STRICT	ebi-a-GCST90001658	CD39+ CD4+ T cell %T cell || id:ebi-a-GCST90001658	Ankylosing spondylitis, strict definition || id:finn-b-M13_ANKYLOSPON_STRICT	MR Egger	6	-0.0199319	0.0166513	0.297391	-0.0525685	0.0127047	0.980265	0.948789	1.01279	0.97656
finn-b-M13_ANKYLOSPON_STRICT	ebi-a-GCST90001665	CD28+ CD45RA+ CD8dim T cell %CD8dim T cell || id:ebi-a-GCST90001665	Ankylosing spondylitis, strict definition || id:finn-b-M13_ANKYLOSPON_STRICT	MR Egger	6	-0.000463485	0.0113801	0.969465	-0.0227685	0.0218415	0.999537	0.977489	1.02208	0.998001
finn-b-M13_ANKYLOSPON_STRICT	ebi-a-GCST90001672	CD39+ CD8+ T cell Absolute Count || id:ebi-a-GCST90001672	Ankylosing spondylitis, strict definition || id:finn-b-M13_ANKYLOSPON_STRICT	MR Egger	6	-0.00961159	0.0129037	0.497735	-0.0349029	0.0156797	0.990434	0.965699	1.0158	0.97656
finn-b-M13_ANKYLOSPON_STRICT	ebi-a-GCST90001687	CD28- CD8+ T cell Absolute Count || id:ebi-a-GCST90001687	Ankylosing spondylitis, strict definition || id:finn-b-M13_ANKYLOSPON_STRICT	MR Egger	6	-0.00699904	0.0243496	0.788052	-0.0547243	0.0407262	0.993025	0.946746	1.04157	0.97656
finn-b-M13_ANKYLOSPON_STRICT	ebi-a-GCST90001692	CD28+ CD45RA- CD8+ T cell %CD8+ T cell || id:ebi-a-GCST90001692	Ankylosing spondylitis, strict definition || id:finn-b-M13_ANKYLOSPON_STRICT	MR Egger	6	-0.00448951	0.0241011	0.861292	-0.0517276	0.0427486	0.995521	0.949587	1.04368	0.97656
finn-b-M13_ANKYLOSPON_STRICT	ebi-a-GCST90001696	CD45RA- CD28- CD8+ T cell %CD8+ T cell || id:ebi-a-GCST90001696	Ankylosing spondylitis, strict definition || id:finn-b-M13_ANKYLOSPON_STRICT	MR Egger	6	0.0748131	0.159578	0.663609	-0.237959	0.387585	1.07768	0.788235	1.47342	0.97656
finn-b-M13_ANKYLOSPON_STRICT	ebi-a-GCST90001707	BAFF-R on IgD+ CD38- unswitched memory B cell || id:ebi-a-GCST90001707	Ankylosing spondylitis, strict definition || id:finn-b-M13_ANKYLOSPON_STRICT	MR Egger	6	0.00834385	0.0145932	0.59808	-0.0202589	0.0369466	1.00838	0.979945	1.03764	0.97656
finn-b-M13_ANKYLOSPON_STRICT	ebi-a-GCST90001722	CD19 on CD20- CD38- B cell || id:ebi-a-GCST90001722	Ankylosing spondylitis, strict definition || id:finn-b-M13_ANKYLOSPON_STRICT	MR Egger	6	-0.00106208	0.00999573	0.920497	-0.0206537	0.0185295	0.998938	0.979558	1.0187	0.985574
finn-b-M13_ANKYLOSPON_STRICT	ebi-a-GCST90001723	CD19 on CD24+ CD27+ B cell || id:ebi-a-GCST90001723	Ankylosing spondylitis, strict definition || id:finn-b-M13_ANKYLOSPON_STRICT	MR Egger	6	0.00534486	0.0138392	0.719003	-0.0217799	0.0324697	1.00536	0.978456	1.033	0.97656
finn-b-M13_ANKYLOSPON_STRICT	ebi-a-GCST90001748	CD20 on IgD+ CD38- B cell || id:ebi-a-GCST90001748	Ankylosing spondylitis, strict definition || id:finn-b-M13_ANKYLOSPON_STRICT	MR Egger	6	-0.0207768	0.017223	0.294155	-0.054534	0.0129803	0.979438	0.946926	1.01306	0.97656
finn-b-M13_ANKYLOSPON_STRICT	ebi-a-GCST90001752	CD20 on IgD+ CD38dim B cell || id:ebi-a-GCST90001752	Ankylosing spondylitis, strict definition || id:finn-b-M13_ANKYLOSPON_STRICT	MR Egger	6	-0.0166343	0.0159859	0.356836	-0.0479667	0.014698	0.983503	0.953166	1.01481	0.97656
finn-b-M13_ANKYLOSPON_STRICT	ebi-a-GCST90001756	CD20 on IgD- CD38+ B cell || id:ebi-a-GCST90001756	Ankylosing spondylitis, strict definition || id:finn-b-M13_ANKYLOSPON_STRICT	MR Egger	6	0.00482682	0.0103168	0.664237	-0.0153941	0.0250477	1.00484	0.984724	1.02536	0.97656
finn-b-M13_ANKYLOSPON_STRICT	ebi-a-GCST90001787	CD25 on IgD- CD38- B cell || id:ebi-a-GCST90001787	Ankylosing spondylitis, strict definition || id:finn-b-M13_ANKYLOSPON_STRICT	MR Egger	6	-0.00896537	0.011531	0.480282	-0.0315661	0.0136353	0.991075	0.968927	1.01373	0.97656
finn-b-M13_ANKYLOSPON_STRICT	ebi-a-GCST90001807	CD27 on Plasma Blast-Plasma Cell || id:ebi-a-GCST90001807	Ankylosing spondylitis, strict definition || id:finn-b-M13_ANKYLOSPON_STRICT	MR Egger	6	0.00268148	0.00997906	0.801442	-0.0168775	0.0222404	1.00269	0.983264	1.02249	0.97656
finn-b-M13_ANKYLOSPON_STRICT	ebi-a-GCST90001809	CD38 on CD20- B cell || id:ebi-a-GCST90001809	Ankylosing spondylitis, strict definition || id:finn-b-M13_ANKYLOSPON_STRICT	MR Egger	6	0.00176978	0.0101599	0.870175	-0.0181436	0.0216832	1.00177	0.98202	1.02192	0.97656
finn-b-M13_ANKYLOSPON_STRICT	ebi-a-GCST90001816	CD38 on naive-mature B cell || id:ebi-a-GCST90001816	Ankylosing spondylitis, strict definition || id:finn-b-M13_ANKYLOSPON_STRICT	MR Egger	6	0.0198168	0.0106026	0.13498	-0.00096434	0.0405979	1.02001	0.999036	1.04143	0.97656
finn-b-M13_ANKYLOSPON_STRICT	ebi-a-GCST90001843	CD3 on Effector Memory CD4+ T cell || id:ebi-a-GCST90001843	Ankylosing spondylitis, strict definition || id:finn-b-M13_ANKYLOSPON_STRICT	MR Egger	6	-0.00961846	0.0118426	0.462252	-0.03283	0.0135931	0.990428	0.967703	1.01369	0.97656
finn-b-M13_ANKYLOSPON_STRICT	ebi-a-GCST90001853	CD3 on activated CD4 regulatory T cell || id:ebi-a-GCST90001853	Ankylosing spondylitis, strict definition || id:finn-b-M13_ANKYLOSPON_STRICT	MR Egger	6	-0.00540473	0.0119455	0.674398	-0.0288179	0.0180085	0.99461	0.971593	1.01817	0.97656
finn-b-M13_ANKYLOSPON_STRICT	ebi-a-GCST90001856	CD3 on CD39+ secreting CD4 regulatory T cell || id:ebi-a-GCST90001856	Ankylosing spondylitis, strict definition || id:finn-b-M13_ANKYLOSPON_STRICT	MR Egger	6	-0.0125415	0.0116234	0.341315	-0.0353235	0.0102404	0.987537	0.965293	1.01029	0.97656
finn-b-M13_ANKYLOSPON_STRICT	ebi-a-GCST90001887	CD28 on secreting CD4 regulatory T cell || id:ebi-a-GCST90001887	Ankylosing spondylitis, strict definition || id:finn-b-M13_ANKYLOSPON_STRICT	MR Egger	6	-0.00331811	0.011615	0.78931	-0.0260834	0.0194472	0.996687	0.974254	1.01964	0.97656
finn-b-M13_ANKYLOSPON_STRICT	ebi-a-GCST90001916	CD45 on CD4+ T cell || id:ebi-a-GCST90001916	Ankylosing spondylitis, strict definition || id:finn-b-M13_ANKYLOSPON_STRICT	MR Egger	6	-0.0228105	0.0147779	0.197571	-0.0517751	0.00615416	0.977448	0.949542	1.00617	0.97656
finn-b-M13_ANKYLOSPON_STRICT	ebi-a-GCST90001926	CD127 on granulocyte || id:ebi-a-GCST90001926	Ankylosing spondylitis, strict definition || id:finn-b-M13_ANKYLOSPON_STRICT	MR Egger	6	-0.0148901	0.0120341	0.283639	-0.0384769	0.00869678	0.98522	0.962254	1.00873	0.97656
finn-b-M13_ANKYLOSPON_STRICT	ebi-a-GCST90001940	CD25 on CD39+ activated CD4 regulatory T cell || id:ebi-a-GCST90001940	Ankylosing spondylitis, strict definition || id:finn-b-M13_ANKYLOSPON_STRICT	MR Egger	6	0.0199216	0.0107568	0.137669	-0.00116163	0.0410049	1.02012	0.998839	1.04186	0.97656
finn-b-M13_ANKYLOSPON_STRICT	ebi-a-GCST90001963	FSC-A on myeloid Dendritic Cell || id:ebi-a-GCST90001963	Ankylosing spondylitis, strict definition || id:finn-b-M13_ANKYLOSPON_STRICT	MR Egger	6	0.00457638	0.0136573	0.754396	-0.022192	0.0313448	1.00459	0.978052	1.03184	0.97656
finn-b-M13_ANKYLOSPON_STRICT	ebi-a-GCST90001965	FSC-A on monocyte || id:ebi-a-GCST90001965	Ankylosing spondylitis, strict definition || id:finn-b-M13_ANKYLOSPON_STRICT	MR Egger	6	-0.00284673	0.0118071	0.821329	-0.0259886	0.0202952	0.997157	0.974346	1.0205	0.97656
finn-b-M13_ANKYLOSPON_STRICT	ebi-a-GCST90002008	CCR2 on monocyte || id:ebi-a-GCST90002008	Ankylosing spondylitis, strict definition || id:finn-b-M13_ANKYLOSPON_STRICT	MR Egger	6	-0.0119144	0.0106555	0.326123	-0.0327991	0.0089704	0.988156	0.967733	1.00901	0.97656
finn-b-M13_ANKYLOSPON_STRICT	ebi-a-GCST90002023	CD4 on Central Memory CD4+ T cell || id:ebi-a-GCST90002023	Ankylosing spondylitis, strict definition || id:finn-b-M13_ANKYLOSPON_STRICT	MR Egger	6	0.0189038	0.0180553	0.354195	-0.0164845	0.0542921	1.01908	0.983651	1.05579	0.97656
finn-b-M13_ANKYLOSPON_STRICT	ebi-a-GCST90002027	CD4 on CD45RA+ CD4+ T cell || id:ebi-a-GCST90002027	Ankylosing spondylitis, strict definition || id:finn-b-M13_ANKYLOSPON_STRICT	MR Egger	6	0.0213794	0.0164237	0.262911	-0.010811	0.0535698	1.02161	0.989247	1.05503	0.97656
finn-b-M13_ANKYLOSPON_STRICT	ebi-a-GCST90002048	CD45 on CD66b++ myelod cell || id:ebi-a-GCST90002048	Ankylosing spondylitis, strict definition || id:finn-b-M13_ANKYLOSPON_STRICT	MR Egger	6	0.00672015	0.0145343	0.66785	-0.021767	0.0352073	1.00674	0.978468	1.03583	0.97656
finn-b-M13_ANKYLOSPON_STRICT	ebi-a-GCST90002057	CD8 on Terminally Differentiated CD8+ T cell || id:ebi-a-GCST90002057	Ankylosing spondylitis, strict definition || id:finn-b-M13_ANKYLOSPON_STRICT	MR Egger	6	0.00745108	0.0113841	0.548505	-0.0148618	0.029764	1.00748	0.985248	1.03021	0.97656
finn-b-M13_ANKYLOSPON_STRICT	ebi-a-GCST90002063	CD4 on CD4 regulatory T cell || id:ebi-a-GCST90002063	Ankylosing spondylitis, strict definition || id:finn-b-M13_ANKYLOSPON_STRICT	MR Egger	6	0.0220924	0.0123774	0.148834	-0.00216739	0.0463521	1.02234	0.997835	1.04744	0.97656
finn-b-M13_ANKYLOSPON_STRICT	ebi-a-GCST90002064	CD4 on resting CD4 regulatory T cell || id:ebi-a-GCST90002064	Ankylosing spondylitis, strict definition || id:finn-b-M13_ANKYLOSPON_STRICT	MR Egger	6	0.0152994	0.0113196	0.247884	-0.00688689	0.0374858	1.01542	0.993137	1.0382	0.97656
finn-b-M13_ANKYLOSPON_STRICT	ebi-a-GCST90002070	CD4 on activated & secreting CD4 regulatory T cell || id:ebi-a-GCST90002070	Ankylosing spondylitis, strict definition || id:finn-b-M13_ANKYLOSPON_STRICT	MR Egger	6	0.0248555	0.0154097	0.182045	-0.00534744	0.0550584	1.02517	0.994667	1.0566	0.97656
finn-b-M13_ANKYLOSPON_STRICT	ebi-a-GCST90002117	HLA DR on HLA DR+ Natural Killer || id:ebi-a-GCST90002117	Ankylosing spondylitis, strict definition || id:finn-b-M13_ANKYLOSPON_STRICT	MR Egger	5	-0.0203414	0.0449098	0.681344	-0.108365	0.0676818	0.979864	0.8973	1.07002	0.97656
finn-b-M13_ANKYLOSPON_STRICT	ebi-a-GCST90001399	IgD- CD27- B cell %B cell || id:ebi-a-GCST90001399	Ankylosing spondylitis, strict definition || id:finn-b-M13_ANKYLOSPON_STRICT	MR Egger	6	-0.0117619	0.0155316	0.491039	-0.0422038	0.0186801	0.988307	0.958674	1.01886	0.97656
finn-b-M13_ANKYLOSPON_STRICT	ebi-a-GCST90001401	IgD- CD27- B cell Absolute Count || id:ebi-a-GCST90001401	Ankylosing spondylitis, strict definition || id:finn-b-M13_ANKYLOSPON_STRICT	MR Egger	6	-0.0241443	0.0119413	0.113252	-0.0475493	-0.000739228	0.976145	0.953563	0.999261	0.97656
finn-b-M13_ANKYLOSPON_STRICT	ebi-a-GCST90001434	Switched memory B cell %lymphocyte || id:ebi-a-GCST90001434	Ankylosing spondylitis, strict definition || id:finn-b-M13_ANKYLOSPON_STRICT	MR Egger	6	0.0127544	0.0120146	0.34827	-0.0107941	0.036303	1.01284	0.989264	1.03697	0.97656
finn-b-M13_ANKYLOSPON_STRICT	ebi-a-GCST90001439	IgD+ CD24+ B cell %lymphocyte || id:ebi-a-GCST90001439	Ankylosing spondylitis, strict definition || id:finn-b-M13_ANKYLOSPON_STRICT	MR Egger	6	0.012213	0.0120113	0.366751	-0.0113291	0.0357551	1.01229	0.988735	1.0364	0.97656
finn-b-M13_ANKYLOSPON_STRICT	ebi-a-GCST90001443	CD20- B cell %lymphocyte || id:ebi-a-GCST90001443	Ankylosing spondylitis, strict definition || id:finn-b-M13_ANKYLOSPON_STRICT	MR Egger	6	0.00677957	0.0106793	0.560034	-0.0141519	0.027711	1.0068	0.985948	1.0281	0.97656
finn-b-M13_ANKYLOSPON_STRICT	ebi-a-GCST90001453	CD11c+ CD62L- monocyte %monocyte || id:ebi-a-GCST90001453	Ankylosing spondylitis, strict definition || id:finn-b-M13_ANKYLOSPON_STRICT	MR Egger	6	0.00274936	0.0120406	0.83058	-0.0208503	0.026349	1.00275	0.979366	1.0267	0.97656
finn-b-M13_ANKYLOSPON_STRICT	ebi-a-GCST90001457	CD11c+ HLA DR++ monocyte %monocyte || id:ebi-a-GCST90001457	Ankylosing spondylitis, strict definition || id:finn-b-M13_ANKYLOSPON_STRICT	MR Egger	6	0.00288486	0.0137426	0.843988	-0.0240507	0.0298205	1.00289	0.976236	1.03027	0.97656
finn-b-M13_ANKYLOSPON_STRICT	ebi-a-GCST90001467	CD86+ plasmacytoid Dendritic Cell %Dendritic Cell || id:ebi-a-GCST90001467	Ankylosing spondylitis, strict definition || id:finn-b-M13_ANKYLOSPON_STRICT	MR Egger	6	-3.23e-05	0.0121051	0.998001	-0.0237582	0.0236937	0.999968	0.976522	1.02398	0.998001
finn-b-M13_ANKYLOSPON_STRICT	ebi-a-GCST90001496	CD39+ secreting CD4 regulatory T cell %secreting CD4 regulatory T cell || id:ebi-a-GCST90001496	Ankylosing spondylitis, strict definition || id:finn-b-M13_ANKYLOSPON_STRICT	MR Egger	6	-0.0181816	0.0126978	0.225443	-0.0430694	0.00670608	0.981983	0.957845	1.00673	0.97656
finn-b-M13_ANKYLOSPON_STRICT	ebi-a-GCST90001517	CD33+ HLA DR+ Absolute Count || id:ebi-a-GCST90001517	Ankylosing spondylitis, strict definition || id:finn-b-M13_ANKYLOSPON_STRICT	MR Egger	6	-0.0101787	0.014389	0.518359	-0.038381	0.0180237	0.989873	0.962346	1.01819	0.97656
finn-b-M13_ANKYLOSPON_STRICT	ebi-a-GCST90001523	CD33- HLA DR+ Absolute Count || id:ebi-a-GCST90001523	Ankylosing spondylitis, strict definition || id:finn-b-M13_ANKYLOSPON_STRICT	MR Egger	6	-0.00468327	0.0151138	0.772134	-0.0343063	0.0249398	0.995328	0.966275	1.02525	0.97656
finn-b-M13_ANKYLOSPON_STRICT	ebi-a-GCST90001547	Terminally Differentiated CD4+ T cell %T cell || id:ebi-a-GCST90001547	Ankylosing spondylitis, strict definition || id:finn-b-M13_ANKYLOSPON_STRICT	MR Egger	6	-0.0381419	0.0222895	0.162212	-0.0818293	0.00554555	0.962576	0.921429	1.00556	0.97656
finn-b-M13_ANKYLOSPON_STRICT	ebi-a-GCST90001590	CD4+ T cell Absolute Count || id:ebi-a-GCST90001590	Ankylosing spondylitis, strict definition || id:finn-b-M13_ANKYLOSPON_STRICT	MR Egger	6	0.016731	0.0119024	0.232532	-0.00659766	0.0400597	1.01687	0.993424	1.04087	0.97656
[truncated: 1,499 more rows]
