# Supplementary material for: The causal relationship between immune cells and ankylosing spondylitis: a bidirectional Mendelian randomization study
Source: Arthritis Res Ther. 2024 Jan 16;26:24. doi: 10.1186/s13075-024-03266-0 (PMC10790477; doi:10.1186/s13075-024-03266-0)
Supplement: Supplementary file 5 — Additional file 5: Supplementary Table S3. Pleiotropy analysis results of causal effects of immune cells on Ankylosing spondylitis. [file 13075_2024_3266_MOESM5_ESM.xlsx]

## Sheet: Sheet1
Supplementary Table 7 Pleiotropy analysis results of causal effects of immune cells on Ankylosing spondylitis
id.exposure	id.outcome	outcome	exposure	egger_intercept	se	pval
ebi-a-GCST90001984	finn-b-M13_ANKYLOSPON_STRICT	Ankylosing spondylitis, strict definition || id:finn-b-M13_ANKYLOSPON_STRICT	HLA DR on CD14- CD16+ monocyte || id:ebi-a-GCST90001984	0.0872101	0.0976493	0.412723
ebi-a-GCST90002110	finn-b-M13_ANKYLOSPON_STRICT	Ankylosing spondylitis, strict definition || id:finn-b-M13_ANKYLOSPON_STRICT	HLA DR on CD33dim HLA DR+ CD11b+ || id:ebi-a-GCST90002110	4.64551	2.98583	0.36367
