# Supplementary material for: The causal relationship between immune cells and ankylosing spondylitis: a bidirectional Mendelian randomization study
Source: Arthritis Res Ther. 2024 Jan 16;26:24. doi: 10.1186/s13075-024-03266-0 (PMC10790477; doi:10.1186/s13075-024-03266-0)
Supplement: Supplementary file 6 — Additional file 6: Supplementary Table S4. Pleiotropy analysis results of causal effects of Ankylosing spondylitis on immune cells. [file 13075_2024_3266_MOESM6_ESM.xlsx]

## Sheet: Sheet1
Supplementary Table 8 Pleiotropy analysis results of causal effects of Ankylosing spondylitis on immune cells
id.exposure	id.outcome	outcome	exposure	egger_intercept	se	pval
finn-b-M13_ANKYLOSPON_STRICT	ebi-a-GCST90002060	CD8 on HLA DR+ CD8+ T cell || id:ebi-a-GCST90002060	Ankylosing spondylitis, strict definition || id:finn-b-M13_ANKYLOSPON_STRICT	0.0193719	0.0250522	0.482523
finn-b-M13_ANKYLOSPON_STRICT	ebi-a-GCST90001850	CD3 on HLA DR+ CD8+ T cell || id:ebi-a-GCST90001850	Ankylosing spondylitis, strict definition || id:finn-b-M13_ANKYLOSPON_STRICT	0.0291155	0.0253013	0.313947
finn-b-M13_ANKYLOSPON_STRICT	ebi-a-GCST90001632	CD8+ Natural Killer T %lymphocyte || id:ebi-a-GCST90001632	Ankylosing spondylitis, strict definition || id:finn-b-M13_ANKYLOSPON_STRICT	-0.0146835	0.0248593	0.586504
finn-b-M13_ANKYLOSPON_STRICT	ebi-a-GCST90001820	IgD on IgD+ CD24+ B cell || id:ebi-a-GCST90001820	Ankylosing spondylitis, strict definition || id:finn-b-M13_ANKYLOSPON_STRICT	0.00919503	0.0245315	0.726817
finn-b-M13_ANKYLOSPON_STRICT	ebi-a-GCST90001631	CD8+ Natural Killer T %T cell || id:ebi-a-GCST90001631	Ankylosing spondylitis, strict definition || id:finn-b-M13_ANKYLOSPON_STRICT	-0.0104882	0.0247071	0.693036
finn-b-M13_ANKYLOSPON_STRICT	ebi-a-GCST90001823	IgD on IgD+ CD38- unswitched memory B cell || id:ebi-a-GCST90001823	Ankylosing spondylitis, strict definition || id:finn-b-M13_ANKYLOSPON_STRICT	-0.0395425	0.0326389	0.292373
